# Supplementary material for: Dynamics of Cell Fate Decisions during Chemically Induced Multi‐Lineage Trans‐Differentiation at Single‐Cell Level
Source: Adv Sci (Weinh). 2025 Mar 7;12(17):2409642. doi: 10.1002/advs.202409642 (PMC12061290; doi:10.1002/advs.202409642)
Supplement: Supplementary file 2 — Supplemental Table 1 [file ADVS-12-2409642-s003.xlsx]

## Sheet: Table S1
Table S1
Biological Replicates of iMT for Microwell scRNA-seq
Stage/Sample	A	B	C	D	E	F	G	H	I
Day0	13395	11115	10206	0	0	0	5734	3530	3678
Day4	2206	2253	7976	0	0	0	10345	8494	10217
Day6	0	772	1901	0	0	0	12399	11673	8871
Day7	2333	4393	2839	0	0	0	0	0	0
Day8	0	0	0	0	0	0	12435	12347	9281
Day12	4388	6340	5880	0	0	0	0	0	0
Day16	11405	10201	8465	0	0	0	0	0	0
Day21	1697	8935	3539	0	3770	4208	0	0	0
Day28	6650	4946	4303	13090	0	4479	0	0	0
Day35	2280	2357	2094	6750	9931	4814	0	0	0
