# Supplementary material for: Dynamics of Cell Fate Decisions during Chemically Induced Multi‐Lineage Trans‐Differentiation at Single‐Cell Level
Source: Adv Sci (Weinh). 2025 Mar 7;12(17):2409642. doi: 10.1002/advs.202409642 (PMC12061290; doi:10.1002/advs.202409642)
Supplement: Supplementary file 3 — Supplemental Table 2 [file ADVS-12-2409642-s005.xlsx]

## Sheet: Table S2
Table S2
Marker list of IMT frrom Microwell scRNA-seq
	p_val	avg_log2FC	pct.1	pct.2	p_val_adj	cluster	gene
Serpine1	0	3.08377	0.412	0.021	0	1	Serpine1
Prss23	0	2.66269	0.422	0.049	0	1	Prss23
Mgp	0	2.54775	0.545	0.085	0	1	Mgp
Ctgf	0	2.32853	0.304	0.031	0	1	Ctgf
Tagln2	0	2.29088	0.65	0.193	0	1	Tagln2
Actg2	0	2.19969	0.277	0.029	0	1	Actg2
Tagln	0	2.1963	0.416	0.074	0	1	Tagln
Ccl2	0	2.17756	0.307	0.065	0	1	Ccl2
Actc1	0	2.13817	0.174	0.005	0	1	Actc1
Timp1	0	2.11456	0.492	0.134	0	1	Timp1
Anxa3	0	2.08062	0.274	0.042	0	1	Anxa3
Lox	0	2.04673	0.26	0.036	0	1	Lox
Tm4sf1	0	2.0236	0.452	0.127	0	1	Tm4sf1
Ankrd1	0	1.99661	0.163	0.007	0	1	Ankrd1
Tnfrsf12a	0	1.94026	0.4	0.112	0	1	Tnfrsf12a
Ccl7	0	1.8941	0.404	0.093	0	1	Ccl7
Actn1	0	1.88483	0.295	0.074	0	1	Actn1
Thbs1	0	1.86374	0.315	0.074	0	1	Thbs1
Acta2	0	1.78232	0.345	0.122	0	1	Acta2
Acta1	0	1.74933	0.128	0.004	0	1	Acta1
Actb	0	1.70144	0.7	0.349	0	1	Actb
Col2a1	0	1.68281	0.121	0.002	0	1	Col2a1
Mylpf	0	1.60104	0.113	0.006	0	1	Mylpf
Cks1b	0	1.5719	0.581	0.272	0	1	Cks1b
Bgn	0	1.56632	0.306	0.103	0	1	Bgn
Tnnc1	0	1.55755	0.107	0.004	0	1	Tnnc1
Fn1	0	1.54542	0.369	0.131	0	1	Fn1
Nupr1	0	1.53412	0.261	0.081	0	1	Nupr1
Abracl	0	1.52187	0.432	0.187	0	1	Abracl
Hspb1	0	1.42378	0.289	0.103	0	1	Hspb1
Ddx39	0	1.41455	0.288	0.114	0	1	Ddx39
Fgf7	0	1.41303	0.109	0.009	0	1	Fgf7
Birc5	0	1.39738	0.312	0.12	0	1	Birc5
Snrpd3	0	1.39248	0.73	0.443	0	1	Snrpd3
Lsm6	0	1.38186	0.374	0.17	0	1	Lsm6
Cxcl1	0	1.37782	0.105	0.013	0	1	Cxcl1
Wisp1	0	1.37204	0.13	0.026	0	1	Wisp1
Fhl2	0	1.30586	0.165	0.05	0	1	Fhl2
Nme1	0	1.29818	0.713	0.441	0	1	Nme1
Gsto1	0	1.29401	0.254	0.108	0	1	Gsto1
Cnih4	0	1.28606	0.401	0.206	0	1	Cnih4
Myl9	0	1.28096	0.478	0.221	0	1	Myl9
Pdlim1	0	1.27772	0.173	0.06	0	1	Pdlim1
Timm17a	0	1.25859	0.356	0.178	0	1	Timm17a
Cxcl12	0	1.25723	0.1	0.015	0	1	Cxcl12
Pdlim7	0	1.25193	0.213	0.087	0	1	Pdlim7
Cav1	0	1.24897	0.269	0.116	0	1	Cav1
Cyr61	0	1.24876	0.396	0.188	0	1	Cyr61
Tpm4	0	1.24844	0.633	0.382	0	1	Tpm4
Snrpa1	0	1.23647	0.288	0.139	0	1	Snrpa1
Pclaf	0	1.23417	0.247	0.1	0	1	Pclaf
Msn	0	1.22278	0.165	0.062	0	1	Msn
Cald1	0	1.2017	0.339	0.176	0	1	Cald1
Vcam1	0	1.1999	0.102	0.019	0	1	Vcam1
Gm14005	0	1.19606	0.104	0.019	0	1	Gm14005
Flna	0	1.19393	0.227	0.106	0	1	Flna
Snx7	0	1.19057	0.113	0.028	0	1	Snx7
Tubb6	0	1.18503	0.271	0.129	0	1	Tubb6
Actn4	0	1.17866	0.244	0.122	0	1	Actn4
Fbln5	0	1.17617	0.136	0.044	0	1	Fbln5
Snrpd1	0	1.17059	0.511	0.302	0	1	Snrpd1
Cdk1	0	1.16639	0.241	0.105	0	1	Cdk1
Lsm5	0	1.16494	0.322	0.165	0	1	Lsm5
Srsf7	0	1.16292	0.382	0.213	0	1	Srsf7
Mthfd2	0	1.16248	0.121	0.035	0	1	Mthfd2
Ranbp1	0	1.16208	0.589	0.358	0	1	Ranbp1
Cct8	0	1.15924	0.422	0.25	0	1	Cct8
Rrm2	0	1.15055	0.175	0.069	0	1	Rrm2
Magohb	0	1.14754	0.192	0.084	0	1	Magohb
Fstl1	0	1.14178	0.399	0.212	0	1	Fstl1
Tpm2	0	1.13621	0.266	0.135	0	1	Tpm2
Pfdn4	0	1.13125	0.293	0.152	0	1	Pfdn4
Sept7	0	1.13122	0.312	0.171	0	1	Sept7
Banf1	0	1.13121	0.511	0.314	0	1	Banf1
Eif4ebp1	0	1.12979	0.416	0.243	0	1	Eif4ebp1
Eny2	0	1.12882	0.408	0.236	0	1	Eny2
Eif5a	0	1.12264	0.697	0.477	0	1	Eif5a
Csf1	0	1.1034	0.105	0.03	0	1	Csf1
Actr3	0	1.05946	0.199	0.102	0	1	Actr3
Zyx	0	1.05648	0.179	0.087	0	1	Zyx
Psat1	0	1.05339	0.133	0.052	0	1	Psat1
Prmt1	0	1.05169	0.351	0.21	0	1	Prmt1
Glipr2	0	1.05048	0.111	0.037	0	1	Glipr2
Ube2c	0	1.04997	0.277	0.13	0	1	Ube2c
Asns	0	1.04982	0.13	0.05	0	1	Asns
Psmb2	0	1.04969	0.542	0.36	0	1	Psmb2
Nhp2	0	1.04927	0.319	0.183	0	1	Nhp2
Pea15a	0	1.04396	0.121	0.043	0	1	Pea15a
Tyms	0	1.03793	0.181	0.084	0	1	Tyms
Selenoh	0	1.03753	0.372	0.218	0	1	Selenoh
Eloc	0	1.02382	0.502	0.333	0	1	Eloc
Fkbp11	0	1.0187	0.178	0.085	0	1	Fkbp11
Ccnb1	0	1.01586	0.148	0.062	0	1	Ccnb1
Hmgn2	0	1.01515	0.247	0.129	0	1	Hmgn2
Sh3glb1	0	1.0142	0.172	0.088	0	1	Sh3glb1
F2r	0	1.01372	0.146	0.064	0	1	F2r
Cdc20	0	1.0119	0.157	0.068	0	1	Cdc20
Eif2s1	0	1.01163	0.238	0.131	0	1	Eif2s1
Magoh	0	1.00735	0.313	0.187	0	1	Magoh
Rbx1	0	1.00735	0.689	0.501	0	1	Rbx1
Esd	0	1.00699	0.484	0.312	0	1	Esd
Lasp1	0	0.999182	0.114	0.045	0	1	Lasp1
Dynll1	0	0.997976	0.648	0.447	0	1	Dynll1
Fermt2	0	0.996895	0.136	0.059	0	1	Fermt2
Tipin	0	0.981183	0.205	0.107	0	1	Tipin
Fcf1	0	0.979846	0.272	0.159	0	1	Fcf1
C1d	0	0.971701	0.229	0.128	0	1	C1d
Ak6	0	0.971671	0.148	0.068	0	1	Ak6
Prdx6	0	0.965699	0.386	0.25	0	1	Prdx6
Psma2	0	0.964821	0.606	0.437	0	1	Psma2
Fbln2	0	0.964448	0.115	0.044	0	1	Fbln2
Gadd45g	0	0.963421	0.289	0.167	0	1	Gadd45g
Pdia6	0	0.96105	0.524	0.359	0	1	Pdia6
Tmem167	0	0.953522	0.417	0.276	0	1	Tmem167
Uchl3	0	0.952642	0.158	0.077	0	1	Uchl3
Thyn1	0	0.951991	0.286	0.171	0	1	Thyn1
Lyar	0	0.949117	0.125	0.054	0	1	Lyar
Tmem126a	0	0.945584	0.222	0.126	0	1	Tmem126a
Tuba1a	0	0.934208	0.505	0.324	0	1	Tuba1a
Srsf3	0	0.923655	0.424	0.285	0	1	Srsf3
Cdca8	0	0.918456	0.11	0.044	0	1	Cdca8
Rrp15	0	0.916852	0.143	0.069	0	1	Rrp15
Ppp1r11	0	0.916429	0.2	0.113	0	1	Ppp1r11
Sec13	0	0.912126	0.336	0.224	0	1	Sec13
Rpp30	0	0.910554	0.121	0.053	0	1	Rpp30
Ilk	0	0.906529	0.305	0.197	0	1	Ilk
Mapre1	0	0.904203	0.216	0.134	0	1	Mapre1
Psma7	0	0.902381	0.538	0.386	0	1	Psma7
Anxa5	0	0.899685	0.569	0.375	0	1	Anxa5
Fam96b	0	0.898259	0.192	0.109	0	1	Fam96b
Lsm8	0	0.894667	0.254	0.156	0	1	Lsm8
Tnc	0	0.894656	0.309	0.168	0	1	Tnc
Ubl4a	0	0.892769	0.158	0.084	0	1	Ubl4a
Cct7	0	0.89164	0.371	0.256	0	1	Cct7
Eif1ax	0	0.890721	0.251	0.157	0	1	Eif1ax
Pa2g4	0	0.881643	0.191	0.114	0	1	Pa2g4
Snrpf	0	0.868844	0.582	0.424	0	1	Snrpf
Ccdc58	0	0.867803	0.163	0.09	0	1	Ccdc58
Hint1	0	0.863904	0.694	0.535	0	1	Hint1
Psmd8	0	0.862469	0.272	0.18	0	1	Psmd8
Cnn2	0	0.86224	0.278	0.175	0	1	Cnn2
Dph3	0	0.858956	0.149	0.079	0	1	Dph3
Psmb6	0	0.855397	0.509	0.374	0	1	Psmb6
Hes1	0	0.854115	0.205	0.114	0	1	Hes1
Brix1	0	0.848219	0.191	0.114	0	1	Brix1
Snrpb2	0	0.84598	0.288	0.191	0	1	Snrpb2
Cacybp	0	0.845546	0.267	0.173	0	1	Cacybp
Ndufa5	0	0.84525	0.539	0.398	0	1	Ndufa5
Psmb3	0	0.84212	0.504	0.371	0	1	Psmb3
Manf	0	0.839731	0.45	0.32	0	1	Manf
Cycs	0	0.838994	0.363	0.242	0	1	Cycs
Emd	0	0.833958	0.168	0.1	0	1	Emd
Hspa9	0	0.833231	0.229	0.154	0	1	Hspa9
Psma6	0	0.833038	0.368	0.262	0	1	Psma6
Mob4	0	0.8323	0.181	0.11	0	1	Mob4
Ran	0	0.827032	0.622	0.463	0	1	Ran
Nop58	0	0.826466	0.159	0.095	0	1	Nop58
Cct6a	0	0.826181	0.269	0.185	0	1	Cct6a
Anp32e	0	0.825825	0.145	0.082	0	1	Anp32e
Pomp	0	0.824657	0.446	0.326	0	1	Pomp
Ssu72	0	0.821662	0.226	0.147	0	1	Ssu72
Psmd14	0	0.82047	0.212	0.137	0	1	Psmd14
Pfdn1	0	0.820311	0.325	0.228	0	1	Pfdn1
Tbca	0	0.819693	0.575	0.434	0	1	Tbca
Dctpp1	0	0.817636	0.231	0.141	0	1	Dctpp1
Skp1a	0	0.814358	0.348	0.247	0	1	Skp1a
Ufm1	0	0.814223	0.204	0.129	0	1	Ufm1
Nap1l1	0	0.813973	0.29	0.202	0	1	Nap1l1
Ppa1	0	0.812927	0.157	0.091	0	1	Ppa1
1810037I17Rik	0	0.812422	0.377	0.271	0	1	1810037I17Rik
Bub3	0	0.810627	0.238	0.157	0	1	Bub3
Bccip	0	0.809607	0.153	0.089	0	1	Bccip
Dek	0	0.808492	0.119	0.063	0	1	Dek
Rrm1	0	0.807957	0.107	0.053	0	1	Rrm1
Myl6	0	0.805219	0.594	0.492	0	1	Myl6
Mrpl20	0	0.804797	0.304	0.21	0	1	Mrpl20
Cnbp	0	0.802779	0.438	0.33	0	1	Cnbp
Arpp19	0	0.801057	0.472	0.354	0	1	Arpp19
Pdcl3	0	0.800455	0.211	0.138	0	1	Pdcl3
Ap1s1	0	0.799767	0.175	0.11	0	1	Ap1s1
Slc25a5	0	0.797493	0.669	0.498	0	1	Slc25a5
Rpf2	0	0.795112	0.115	0.059	0	1	Rpf2
Gtf2a2	0	0.794778	0.273	0.185	0	1	Gtf2a2
U2af1	0	0.793641	0.27	0.189	0	1	U2af1
Hspd1	0	0.792196	0.298	0.212	0	1	Hspd1
Fkbp3	0	0.788573	0.4	0.295	0	1	Fkbp3
Bzw1	0	0.786035	0.238	0.166	0	1	Bzw1
Cenpa	0	0.783654	0.196	0.113	0	1	Cenpa
Rhoc	0	0.783637	0.276	0.193	0	1	Rhoc
Nars	0	0.78243	0.166	0.105	0	1	Nars
Gng12	0	0.781352	0.209	0.135	0	1	Gng12
Rexo2	0	0.779724	0.217	0.145	0	1	Rexo2
Siva1	0	0.77537	0.312	0.22	0	1	Siva1
Plpp1	0	0.774359	0.183	0.104	0	1	Plpp1
Rbm8a	0	0.774245	0.342	0.25	0	1	Rbm8a
Cetn3	0	0.773296	0.306	0.218	0	1	Cetn3
Higd1a	0	0.772213	0.274	0.188	0	1	Higd1a
Pdzd11	0	0.763902	0.12	0.066	0	1	Pdzd11
Psmc6	0	0.759481	0.226	0.158	0	1	Psmc6
Col1a1	0	0.759247	0.311	0.185	0	1	Col1a1
Cfl2	0	0.759122	0.172	0.11	0	1	Cfl2
Acot9	0	0.758938	0.1	0.051	0	1	Acot9
Pno1	0	0.757296	0.118	0.064	0	1	Pno1
Cks2	0	0.7567	0.25	0.16	0	1	Cks2
Psmd7	0	0.753875	0.212	0.146	0	1	Psmd7
Snrpe	0	0.753653	0.599	0.463	0	1	Snrpe
Uqcc2	0	0.751214	0.295	0.213	0	1	Uqcc2
Cnn3	0	0.750098	0.341	0.251	0	1	Cnn3
Psma3	0	0.748038	0.372	0.283	0	1	Psma3
Arpc5	0	0.747106	0.279	0.203	0	1	Arpc5
Dtymk	0	0.745532	0.257	0.179	0	1	Dtymk
Ywhae	0	0.744986	0.256	0.185	0	1	Ywhae
Lmna	0	0.741322	0.197	0.132	0	1	Lmna
Ndufb6	0	0.735086	0.546	0.428	0	1	Ndufb6
Clic1	0	0.734206	0.544	0.429	0	1	Clic1
Ier3ip1	0	0.729864	0.379	0.291	0	1	Ier3ip1
Dut	0	0.72549	0.23	0.153	0	1	Dut
Hacd1	0	0.723581	0.2	0.134	0	1	Hacd1
1110004F10Rik	0	0.717693	0.253	0.184	0	1	1110004F10Rik
Ppic	0	0.714947	0.286	0.206	0	1	Ppic
Hnrnpc	0	0.713252	0.356	0.277	0	1	Hnrnpc
Chchd1	0	0.71215	0.285	0.21	0	1	Chchd1
Cdc42	0	0.711413	0.453	0.364	0	1	Cdc42
Hnrnpk	0	0.706871	0.422	0.333	0	1	Hnrnpk
Erh	0	0.705766	0.429	0.329	0	1	Erh
Dlk1	0	0.701746	0.179	0.101	0	1	Dlk1
Sf3b6	0	0.699542	0.26	0.191	0	1	Sf3b6
Snrpb	0	0.6907	0.384	0.301	0	1	Snrpb
Ostc	0	0.689446	0.365	0.287	0	1	Ostc
Hspa5	0	0.687202	0.454	0.357	0	1	Hspa5
Mrps14	0	0.686448	0.333	0.256	0	1	Mrps14
Psma1	0	0.685498	0.327	0.25	0	1	Psma1
Eif4g2	0	0.685056	0.296	0.23	0	1	Eif4g2
Tmem258	0	0.682678	0.591	0.487	0	1	Tmem258
Elob	0	0.680743	0.715	0.607	0	1	Elob
Hmgn1	0	0.676748	0.551	0.447	0	1	Hmgn1
Gpx8	0	0.672173	0.3	0.226	0	1	Gpx8
Col1a2	0	0.671529	0.369	0.248	0	1	Col1a2
Actg1	0	0.665802	0.515	0.406	0	1	Actg1
Ndufa12	0	0.663639	0.444	0.354	0	1	Ndufa12
Selenof	0	0.656642	0.55	0.464	0	1	Selenof
Eif4a1	0	0.656024	0.455	0.37	0	1	Eif4a1
Ptn	0	0.647264	0.21	0.135	0	1	Ptn
Lsm7	0	0.647085	0.387	0.305	0	1	Lsm7
Hsp90b1	0	0.644916	0.386	0.319	0	1	Hsp90b1
Tubb5	0	0.643511	0.577	0.462	0	1	Tubb5
Sec11a	0	0.640175	0.365	0.293	0	1	Sec11a
Arpc2	0	0.629371	0.388	0.321	0	1	Arpc2
Dynlrb1	0	0.626536	0.629	0.522	0	1	Dynlrb1
Hnrnpa2b1	0	0.621225	0.446	0.369	0	1	Hnrnpa2b1
Ddx5	0	0.619246	0.416	0.345	0	1	Ddx5
Mdh2	0	0.613373	0.361	0.293	0	1	Mdh2
Ldha	0	0.610843	0.528	0.434	0	1	Ldha
Hspe1	0	0.607922	0.561	0.512	0	1	Hspe1
Bax	0	0.60295	0.403	0.332	0	1	Bax
Ndufb8	0	0.587986	0.44	0.366	0	1	Ndufb8
Cox5a	0	0.567122	0.578	0.489	0	1	Cox5a
Fkbp1a	0	0.563711	0.45	0.382	0	1	Fkbp1a
Uqcrb	0	0.561501	0.634	0.553	0	1	Uqcrb
Arf4	0	0.545379	0.438	0.386	0	1	Arf4
Gng5	0	0.526708	0.468	0.413	0	1	Gng5
Ssr2	0	0.515565	0.429	0.371	0	1	Ssr2
Nedd8	0	0.513301	0.533	0.469	0	1	Nedd8
Gpx1	0	0.510245	0.552	0.474	0	1	Gpx1
Sec61b	0	0.509034	0.643	0.558	0	1	Sec61b
Tuba1b	0	0.486704	0.413	0.341	0	1	Tuba1b
Krtcap2	0	0.462471	0.508	0.464	0	1	Krtcap2
Cox7a2	0	0.41289	0.663	0.613	0	1	Cox7a2
Eif2s2	0	0.403671	0.631	0.534	0	1	Eif2s2
S100a10	0	0.381342	0.598	0.555	0	1	S100a10
Vim	0	0.376162	0.5	0.423	0	1	Vim
Mif	0	0.323547	0.65	0.599	0	1	Mif
Cstb	1.35007e-307	0.5473	0.412	0.353	3.60564e-303	1	Cstb
Exosc1	6.63446e-304	0.737337	0.103	0.054	1.77187e-299	1	Exosc1
Vma21	8.30515e-304	0.758745	0.137	0.081	2.21806e-299	1	Vma21
Slirp	2.09136e-303	0.499367	0.453	0.399	5.5854e-299	1	Slirp
Mrpl42	4.05509e-300	0.630176	0.309	0.242	1.08299e-295	1	Mrpl42
Ssna1	1.82991e-299	0.684331	0.253	0.186	4.88714e-295	1	Ssna1
Nip7	4.30001e-297	0.759957	0.148	0.091	1.1484e-292	1	Nip7
Eif6	1.22198e-291	0.750678	0.177	0.117	3.26354e-287	1	Eif6
Rheb	1.09619e-290	0.701897	0.248	0.183	2.92759e-286	1	Rheb
Ifrd1	6.45932e-290	0.740615	0.111	0.062	1.72509e-285	1	Ifrd1
Snrpd2	3.14428e-289	0.552336	0.401	0.345	8.39743e-285	1	Snrpd2
Psmd6	4.24677e-289	0.730032	0.209	0.146	1.13418e-284	1	Psmd6
Ebna1bp2	4.35778e-282	0.746612	0.168	0.11	1.16383e-277	1	Ebna1bp2
Exosc8	1.72511e-281	0.736928	0.144	0.089	4.60724e-277	1	Exosc8
Mnat1	8.22767e-275	0.713442	0.101	0.055	2.19736e-270	1	Mnat1
Metap2	1.33839e-273	0.699003	0.235	0.173	3.57445e-269	1	Metap2
Denr	2.48287e-273	0.743555	0.14	0.087	6.63101e-269	1	Denr
Snhg3	2.68501e-272	0.627852	0.267	0.202	7.17086e-268	1	Snhg3
Limd2	4.3714e-272	0.711602	0.111	0.063	1.16747e-267	1	Limd2
Arpc1b	1.74152e-268	0.580221	0.305	0.243	4.65108e-264	1	Arpc1b
Sri	2.18281e-267	0.60658	0.297	0.234	5.82963e-263	1	Sri
Exosc7	5.15918e-266	0.692137	0.121	0.071	1.37786e-261	1	Exosc7
Cisd2	4.66395e-264	0.70841	0.16	0.104	1.2456e-259	1	Cisd2
Mrpl18	8.66306e-263	0.694999	0.214	0.153	2.31364e-258	1	Mrpl18
Pole4	1.64295e-261	0.709811	0.144	0.09	4.38782e-257	1	Pole4
Pbdc1	5.33923e-261	0.717538	0.183	0.125	1.42595e-256	1	Pbdc1
Rpl5	9.46891e-260	0.326754	0.604	0.576	2.52886e-255	1	Rpl5
Vasp	4.42004e-259	0.743775	0.118	0.07	1.18046e-254	1	Vasp
Tceal8	8.00455e-259	0.508597	0.369	0.309	2.13778e-254	1	Tceal8
Uqcrq	8.76353e-259	0.412772	0.502	0.46	2.34048e-254	1	Uqcrq
Pfn1	2.61352e-253	0.444339	0.571	0.565	6.97993e-249	1	Pfn1
Bcap31	3.45222e-253	0.582905	0.327	0.269	9.21984e-249	1	Bcap31
Anapc10	6.42239e-252	0.681182	0.117	0.069	1.71523e-247	1	Anapc10
Postn	1.10401e-251	0.377088	0.148	0.091	2.94848e-247	1	Postn
Orc6	2.87832e-249	0.706304	0.128	0.079	7.68712e-245	1	Orc6
Vdac3	6.83393e-249	0.698017	0.202	0.145	1.82514e-244	1	Vdac3
Nop16	1.67031e-247	0.693718	0.126	0.077	4.46089e-243	1	Nop16
Rsl1d1	5.6974e-245	0.720094	0.166	0.112	1.5216e-240	1	Rsl1d1
Dnajc8	6.61171e-240	0.68552	0.221	0.164	1.76579e-235	1	Dnajc8
Atp5j	7.06343e-240	0.281458	0.676	0.662	1.88643e-235	1	Atp5j
Hypk	1.26916e-238	0.694283	0.161	0.108	3.38955e-234	1	Hypk
Utp11	1.49686e-238	0.707902	0.169	0.115	3.99767e-234	1	Utp11
Thoc7	4.66067e-237	0.629741	0.237	0.178	1.24472e-232	1	Thoc7
Idh3a	5.71746e-237	0.696189	0.124	0.076	1.52696e-232	1	Idh3a
Eif4e	6.57326e-236	0.681245	0.202	0.146	1.75552e-231	1	Eif4e
Cct5	3.21185e-234	0.618177	0.293	0.239	8.57787e-230	1	Cct5
Sh3bgrl3	3.24315e-233	0.638515	0.241	0.184	8.66148e-229	1	Sh3bgrl3
Sdhb	5.70833e-233	0.601636	0.301	0.246	1.52452e-228	1	Sdhb
Tbcb	4.9146e-232	0.642324	0.247	0.191	1.31254e-227	1	Tbcb
Cenpw	1.8551e-231	0.65204	0.142	0.091	4.95441e-227	1	Cenpw
Ccng1	2.00989e-227	0.623436	0.237	0.18	5.36781e-223	1	Ccng1
Eif1a	2.42949e-227	0.714238	0.146	0.096	6.48845e-223	1	Eif1a
Gmfb	5.18178e-226	0.686599	0.108	0.064	1.3839e-221	1	Gmfb
Rpl7l1	9.23448e-226	0.707217	0.13	0.083	2.46625e-221	1	Rpl7l1
Psmc2	1.43066e-225	0.688804	0.183	0.13	3.82086e-221	1	Psmc2
Cct4	6.85652e-225	0.649355	0.254	0.2	1.83117e-220	1	Cct4
Mrpl35	1.37485e-224	0.68064	0.139	0.09	3.6718e-220	1	Mrpl35
Polr2c	7.1266e-222	0.676609	0.185	0.132	1.9033e-217	1	Polr2c
Psmc4	5.92747e-221	0.660173	0.206	0.152	1.58305e-216	1	Psmc4
Eif5	8.19676e-220	0.67009	0.217	0.163	2.18911e-215	1	Eif5
Prdx5	3.98436e-219	0.563588	0.299	0.244	1.0641e-214	1	Prdx5
Ppp1ca	1.49135e-218	0.554318	0.344	0.296	3.98294e-214	1	Ppp1ca
Psmc1	1.87262e-217	0.684061	0.19	0.137	5.00121e-213	1	Psmc1
Pls3	9.40015e-215	0.698831	0.137	0.09	2.5105e-210	1	Pls3
Smim7	5.02419e-212	0.669091	0.148	0.099	1.34181e-207	1	Smim7
Hprt	3.71478e-211	0.652652	0.148	0.1	9.92106e-207	1	Hprt
Eno1	1.65517e-210	0.550448	0.287	0.233	4.42047e-206	1	Eno1
Mrpl21	1.49147e-209	0.665125	0.159	0.109	3.98327e-205	1	Mrpl21
Ugdh	7.13408e-207	0.655653	0.121	0.076	1.9053e-202	1	Ugdh
Bet1	9.23031e-207	0.665891	0.114	0.071	2.46514e-202	1	Bet1
Tsg101	1.94814e-206	0.655948	0.187	0.135	5.2029e-202	1	Tsg101
Eef1e1	4.31836e-206	0.671549	0.137	0.09	1.15331e-201	1	Eef1e1
Btf3	1.20071e-205	0.406528	0.481	0.452	3.20675e-201	1	Btf3
Ppp1cb	2.51353e-205	0.688319	0.112	0.069	6.71288e-201	1	Ppp1cb
Vps29	3.22545e-205	0.569028	0.293	0.241	8.6142e-201	1	Vps29
Vbp1	3.15291e-203	0.665352	0.144	0.097	8.42047e-199	1	Vbp1
Papola	2.01122e-201	0.684881	0.142	0.095	5.37137e-197	1	Papola
Dstn	2.86629e-201	0.686441	0.135	0.089	7.655e-197	1	Dstn
Gmnn	4.14087e-200	0.610611	0.1	0.06	1.1059e-195	1	Gmnn
Tspan4	3.85996e-199	0.628444	0.159	0.11	1.03088e-194	1	Tspan4
Wdr1	2.4245e-198	0.69143	0.118	0.075	6.4751e-194	1	Wdr1
Son	3.08502e-195	0.59421	0.249	0.198	8.23916e-191	1	Son
Rassf1	5.01053e-194	0.670448	0.13	0.086	1.33816e-189	1	Rassf1
Dpy30	9.18609e-194	0.585425	0.234	0.182	2.45333e-189	1	Dpy30
Igf2	1.03783e-193	0.473414	0.225	0.17	2.77172e-189	1	Igf2
Mrps18c	2.88287e-190	0.604884	0.219	0.168	7.69928e-186	1	Mrps18c
Eef1d	4.94977e-189	0.520491	0.279	0.229	1.32193e-184	1	Eef1d
Txnl1	6.13856e-188	0.647366	0.194	0.146	1.63943e-183	1	Txnl1
Bud31	1.61334e-187	0.619	0.224	0.174	4.30875e-183	1	Bud31
Trappc4	1.72611e-186	0.617463	0.21	0.16	4.60992e-182	1	Trappc4
2610001J05Rik	4.15636e-186	0.628117	0.195	0.146	1.11004e-181	1	2610001J05Rik
Tra2b	2.54619e-184	0.65043	0.173	0.126	6.80012e-180	1	Tra2b
Eif3g	2.5291e-183	0.589652	0.266	0.218	6.75446e-179	1	Eif3g
Tspo	1.67139e-182	0.641375	0.146	0.101	4.46379e-178	1	Tspo
Rhoa	2.06207e-181	0.644327	0.215	0.168	5.50718e-177	1	Rhoa
Pdcd5	8.14324e-181	0.573299	0.266	0.218	2.17481e-176	1	Pdcd5
Nop10	1.80665e-180	0.425307	0.412	0.375	4.82501e-176	1	Nop10
Mrps17	1.4538e-179	0.617246	0.193	0.145	3.88266e-175	1	Mrps17
Rab1a	3.87155e-178	0.603452	0.254	0.207	1.03397e-173	1	Rab1a
Nfkbia	6.3842e-177	0.578691	0.207	0.157	1.70503e-172	1	Nfkbia
Ndufb2	3.84618e-175	0.503672	0.341	0.297	1.0272e-170	1	Ndufb2
Mrps10	3.18432e-173	0.622373	0.107	0.068	8.50436e-169	1	Mrps10
Ruvbl2	1.37077e-172	0.617017	0.113	0.073	3.6609e-168	1	Ruvbl2
Ak2	2.94183e-170	0.62949	0.12	0.08	7.85675e-166	1	Ak2
Coa3	4.21823e-168	0.585224	0.209	0.162	1.12656e-163	1	Coa3
Tardbp	2.44587e-164	0.65671	0.146	0.104	6.5322e-160	1	Tardbp
Cfdp1	2.45307e-164	0.587027	0.22	0.174	6.55142e-160	1	Cfdp1
Adk	1.14175e-161	0.625745	0.118	0.079	3.04926e-157	1	Adk
Hn1	7.50308e-160	0.533335	0.26	0.214	2.00385e-155	1	Hn1
Hat1	2.00687e-158	0.60717	0.103	0.067	5.35975e-154	1	Hat1
Ptges3	1.42816e-157	0.648816	0.118	0.079	3.81418e-153	1	Ptges3
Col5a2	1.74345e-155	0.542868	0.167	0.122	4.65624e-151	1	Col5a2
Snhg6	2.62603e-154	0.518073	0.325	0.287	7.01334e-150	1	Snhg6
Rps19bp1	3.75077e-154	0.596533	0.114	0.076	1.00172e-149	1	Rps19bp1
Prelid3b	2.55992e-153	0.604721	0.102	0.067	6.83677e-149	1	Prelid3b
Mrto4	1.28153e-151	0.592319	0.104	0.068	3.42257e-147	1	Mrto4
Vdac2	1.28767e-151	0.572752	0.251	0.209	3.43897e-147	1	Vdac2
Smim11	1.8225e-151	0.595848	0.157	0.115	4.86736e-147	1	Smim11
Gtf3c6	4.03112e-146	0.566375	0.118	0.081	1.07659e-141	1	Gtf3c6
Yif1b	3.93574e-145	0.596584	0.109	0.073	1.05112e-140	1	Yif1b
Tspan6	3.93277e-144	0.583494	0.132	0.093	1.05032e-139	1	Tspan6
Nfu1	6.25694e-144	0.584459	0.148	0.108	1.67104e-139	1	Nfu1
Gars	1.231e-143	0.633788	0.115	0.079	3.28763e-139	1	Gars
Pin1	2.28589e-143	0.56347	0.214	0.172	6.10491e-139	1	Pin1
Cct3	6.7732e-143	0.599745	0.207	0.166	1.80892e-138	1	Cct3
Rtn4	3.08852e-142	0.576028	0.196	0.154	8.2485e-138	1	Rtn4
Ppid	7.4012e-142	0.590512	0.158	0.117	1.97664e-137	1	Ppid
Polr2h	3.65647e-141	0.577504	0.111	0.075	9.76534e-137	1	Polr2h
Cwc15	1.00829e-139	0.56967	0.195	0.153	2.69285e-135	1	Cwc15
Grb10	4.97644e-139	0.631486	0.114	0.079	1.32906e-134	1	Grb10
H2afz	1.2053e-138	0.303393	0.42	0.383	3.219e-134	1	H2afz
Tcp1	8.20372e-137	0.592618	0.208	0.168	2.19097e-132	1	Tcp1
Snrnp27	1.05434e-133	0.548865	0.214	0.173	2.81583e-129	1	Snrnp27
Itgb1	4.6246e-133	0.625055	0.136	0.099	1.23509e-128	1	Itgb1
Immp1l	1.02211e-131	0.561157	0.149	0.111	2.72974e-127	1	Immp1l
Trp53	1.98972e-131	0.612897	0.102	0.069	5.31396e-127	1	Trp53
Swi5	1.66366e-130	0.290618	0.527	0.517	4.44314e-126	1	Swi5
Cyba	1.14789e-129	0.535827	0.21	0.17	3.06566e-125	1	Cyba
Timm10	1.42267e-129	0.562464	0.117	0.082	3.79952e-125	1	Timm10
Ghitm	6.89301e-129	0.56614	0.206	0.167	1.84092e-124	1	Ghitm
Pfdn2	5.2915e-127	0.560995	0.207	0.168	1.4132e-122	1	Pfdn2
Eif3m	2.20334e-125	0.518775	0.26	0.223	5.88446e-121	1	Eif3m
Dnajc19	6.09353e-125	0.537365	0.184	0.144	1.6274e-120	1	Dnajc19
Rsu1	3.1056e-123	0.583309	0.133	0.098	8.29413e-119	1	Rsu1
Mrpl51	5.60714e-121	0.541638	0.193	0.154	1.4975e-116	1	Mrpl51
Stip1	1.10269e-119	0.588097	0.114	0.081	2.94496e-115	1	Stip1
Mrpl54	8.56903e-119	0.551004	0.177	0.139	2.28853e-114	1	Mrpl54
Ccdc124	1.04021e-118	0.566338	0.118	0.084	2.77808e-114	1	Ccdc124
Commd2	2.99125e-118	0.556475	0.117	0.083	7.98873e-114	1	Commd2
Bcas2	3.25851e-117	0.498179	0.25	0.214	8.7025e-113	1	Bcas2
Erp44	9.61399e-117	0.574625	0.147	0.112	2.56761e-112	1	Erp44
Slc35b1	1.32335e-115	0.566742	0.112	0.08	3.53427e-111	1	Slc35b1
Atp5o	2.87465e-115	0.274906	0.532	0.529	7.67733e-111	1	Atp5o
Psmd11	1.02565e-114	0.591044	0.11	0.078	2.73919e-110	1	Psmd11
Hpf1	2.8495e-113	0.549024	0.104	0.073	7.61017e-109	1	Hpf1
Lhfp	1.19354e-111	0.530703	0.144	0.109	3.18758e-107	1	Lhfp
Cops5	1.67426e-110	0.562167	0.142	0.107	4.47145e-106	1	Cops5
Rbbp7	4.9619e-110	0.374058	0.273	0.234	1.32517e-105	1	Rbbp7
Uba2	1.32153e-109	0.566228	0.109	0.078	3.52942e-105	1	Uba2
Pcolce	1.51027e-109	0.520056	0.173	0.138	4.03348e-105	1	Pcolce
Eif3c	1.14941e-108	0.601556	0.134	0.101	3.06973e-104	1	Eif3c
Kdelr2	1.20837e-108	0.57245	0.169	0.135	3.22718e-104	1	Kdelr2
Ngdn	4.65698e-108	0.544877	0.112	0.08	1.24374e-103	1	Ngdn
Hikeshi	8.42983e-108	0.540336	0.111	0.079	2.25135e-103	1	Hikeshi
Znrd1	3.00982e-107	0.532331	0.101	0.07	8.03832e-103	1	Znrd1
Set	1.98344e-106	0.568234	0.118	0.086	5.29718e-102	1	Set
Capza2	2.99581e-106	0.542458	0.191	0.157	8.00092e-102	1	Capza2
Clpp	6.23113e-106	0.546714	0.125	0.093	1.66415e-101	1	Clpp
Anapc11	1.16932e-105	0.447776	0.295	0.264	3.12289e-101	1	Anapc11
Atf4	1.45837e-105	0.54664	0.201	0.168	3.89488e-101	1	Atf4
Ube2d3	2.45835e-105	0.515206	0.25	0.219	6.56551e-101	1	Ube2d3
Anxa1	6.24164e-105	0.73538	0.296	0.269	1.66696e-100	1	Anxa1
Cops4	2.8213e-103	0.557931	0.132	0.1	7.53485e-99	1	Cops4
Psmc3	1.4113e-101	0.541488	0.19	0.156	3.76916e-97	1	Psmc3
Selenok	2.29451e-101	0.334447	0.427	0.412	6.12796e-97	1	Selenok
Gtf2e2	1.04652e-99	0.539158	0.105	0.075	2.79495e-95	1	Gtf2e2
Ndufs4	6.10066e-99	0.488609	0.23	0.197	1.6293e-94	1	Ndufs4
Mrps16	6.04558e-98	0.509476	0.187	0.153	1.61459e-93	1	Mrps16
G3bp1	2.86267e-97	0.557801	0.149	0.117	7.64535e-93	1	G3bp1
Mrpl40	3.26436e-96	0.515323	0.118	0.088	8.71814e-92	1	Mrpl40
Sec62	1.0877e-95	0.459777	0.262	0.233	2.90491e-91	1	Sec62
Emp3	1.6152e-94	0.335865	0.377	0.353	4.31373e-90	1	Emp3
Fam96a	3.10146e-94	0.51282	0.155	0.123	8.28306e-90	1	Fam96a
Col12a1	5.70161e-93	0.332946	0.145	0.111	1.52273e-88	1	Col12a1
Bola3	9.65976e-93	0.488547	0.201	0.168	2.57983e-88	1	Bola3
Gtf2h5	1.20374e-92	0.465331	0.245	0.214	3.21483e-88	1	Gtf2h5
Stoml2	4.56604e-92	0.530423	0.142	0.111	1.21945e-87	1	Stoml2
Ift43	2.05775e-91	0.514836	0.121	0.091	5.49562e-87	1	Ift43
Timm13	1.45669e-90	0.425911	0.3	0.274	3.89039e-86	1	Timm13
Meg3	7.53687e-90	0.438911	0.156	0.123	2.01287e-85	1	Meg3
Psmb1	3.12791e-89	0.316984	0.456	0.454	8.35371e-85	1	Psmb1
Med21	1.10854e-88	0.509997	0.166	0.135	2.96058e-84	1	Med21
Ssrp1	1.20621e-88	0.547365	0.117	0.089	3.22143e-84	1	Ssrp1
Emg1	2.94342e-88	0.506049	0.188	0.157	7.861e-84	1	Emg1
Eif3e	1.27124e-87	0.482904	0.254	0.227	3.39511e-83	1	Eif3e
Srp19	1.57625e-87	0.496738	0.214	0.184	4.2097e-83	1	Srp19
Ppih	2.04822e-87	0.509819	0.105	0.078	5.47018e-83	1	Ppih
Ndufaf2	4.39801e-87	0.509522	0.104	0.077	1.17458e-82	1	Ndufaf2
Ncl	8.25278e-87	0.541557	0.184	0.155	2.20407e-82	1	Ncl
Mrpl50	1.60713e-86	0.498965	0.112	0.084	4.29216e-82	1	Mrpl50
Atp5f1	3.71206e-86	0.332924	0.417	0.41	9.91381e-82	1	Atp5f1
Rer1	6.11413e-86	0.484858	0.245	0.218	1.6329e-81	1	Rer1
Grpel1	1.24759e-85	0.511075	0.165	0.135	3.33193e-81	1	Grpel1
Smu1	1.60769e-85	0.531135	0.13	0.101	4.29367e-81	1	Smu1
Smdt1	5.14345e-85	0.409038	0.308	0.285	1.37366e-80	1	Smdt1
Tma7	6.38212e-85	0.34461	0.39	0.377	1.70447e-80	1	Tma7
Serbp1	6.9268e-85	0.422758	0.331	0.314	1.84994e-80	1	Serbp1
Spcs2	9.53706e-85	0.43184	0.268	0.24	2.54706e-80	1	Spcs2
Etfa	1.61512e-84	0.50027	0.157	0.127	4.31351e-80	1	Etfa
Rnf7	3.43722e-84	0.473694	0.212	0.182	9.17977e-80	1	Rnf7
Sar1a	6.19156e-84	0.536054	0.174	0.145	1.65358e-79	1	Sar1a
Prkcdbp	3.25977e-83	0.490246	0.115	0.087	8.70587e-79	1	Prkcdbp
Sarnp	2.47621e-82	0.461631	0.242	0.214	6.61321e-78	1	Sarnp
Psmb7	3.3424e-82	0.506935	0.195	0.166	8.92656e-78	1	Psmb7
Ndufa9	1.79534e-81	0.516884	0.145	0.116	4.79482e-77	1	Ndufa9
Txnl4a	4.75339e-81	0.49251	0.183	0.153	1.26949e-76	1	Txnl4a
Glrx3	2.50569e-79	0.448808	0.268	0.244	6.69194e-75	1	Glrx3
Vamp8	2.83885e-78	0.477614	0.15	0.121	7.58171e-74	1	Vamp8
Pdap1	3.58814e-77	0.481384	0.23	0.205	9.58286e-73	1	Pdap1
Phf5a	6.65318e-77	0.463063	0.215	0.187	1.77686e-72	1	Phf5a
Ndufs8	1.33026e-76	0.477232	0.181	0.153	3.55272e-72	1	Ndufs8
Vmp1	1.4101e-76	0.42226	0.269	0.245	3.76595e-72	1	Vmp1
Selenos	3.7615e-75	0.424623	0.234	0.207	1.00458e-70	1	Selenos
Calm2	9.62017e-74	0.326563	0.529	0.57	2.56926e-69	1	Calm2
Tuba1c	1.67051e-72	0.455515	0.158	0.129	4.46143e-68	1	Tuba1c
Sh3bgrl	6.09858e-72	0.527232	0.134	0.108	1.62875e-67	1	Sh3bgrl
Srp14	1.46794e-71	0.363465	0.333	0.317	3.92044e-67	1	Srp14
Uba3	2.92749e-71	0.500079	0.106	0.081	7.81846e-67	1	Uba3
Mrpl52	7.72335e-70	0.393503	0.301	0.282	2.06267e-65	1	Mrpl52
Rpn1	3.47181e-66	0.514954	0.154	0.13	9.27216e-62	1	Rpn1
Tomm22	6.39826e-66	0.414978	0.258	0.237	1.70878e-61	1	Tomm22
Mmadhc	8.19996e-65	0.478019	0.124	0.1	2.18996e-60	1	Mmadhc
Sar1b	9.93195e-65	0.471616	0.137	0.112	2.65253e-60	1	Sar1b
Timm17b	2.97127e-64	0.468606	0.111	0.087	7.93537e-60	1	Timm17b
Clns1a	1.25865e-63	0.474839	0.105	0.082	3.36149e-59	1	Clns1a
Cnih1	1.50375e-63	0.424143	0.248	0.227	4.01607e-59	1	Cnih1
Hsp90aa1	3.96985e-63	0.496326	0.177	0.154	1.06023e-58	1	Hsp90aa1
Txndc9	2.10072e-61	0.451472	0.196	0.172	5.6104e-57	1	Txndc9
Ywhab	2.22952e-61	0.39093	0.307	0.294	5.95438e-57	1	Ywhab
Lsm2	6.58357e-61	0.450761	0.137	0.113	1.75827e-56	1	Lsm2
Mrpl39	1.21492e-60	0.469745	0.108	0.085	3.24469e-56	1	Mrpl39
Eif4e2	2.50485e-60	0.475716	0.158	0.134	6.6897e-56	1	Eif4e2
Arhgdia	1.00603e-59	0.457632	0.232	0.213	2.68679e-55	1	Arhgdia
Mtch2	7.43031e-59	0.446072	0.214	0.192	1.98441e-54	1	Mtch2
Polr2i	8.17913e-59	0.455938	0.152	0.127	2.1844e-54	1	Polr2i
Serp1	2.29146e-56	0.416646	0.229	0.209	6.11979e-52	1	Serp1
Psmd12	6.81843e-56	0.451874	0.145	0.122	1.821e-51	1	Psmd12
Nsfl1c	4.12849e-55	0.45793	0.136	0.113	1.1026e-50	1	Nsfl1c
Mrpl17	1.05459e-54	0.441911	0.209	0.188	2.81649e-50	1	Mrpl17
Mtpn	4.4998e-54	0.472041	0.155	0.133	1.20176e-49	1	Mtpn
Mdk	2.78743e-53	0.357364	0.193	0.169	7.44439e-49	1	Mdk
Med28	3.08513e-53	0.376301	0.259	0.241	8.23945e-49	1	Med28
Tpm3	1.15613e-52	0.472833	0.169	0.148	3.08767e-48	1	Tpm3
Cdc123	8.43265e-52	0.455124	0.148	0.126	2.25211e-47	1	Cdc123
Apex1	2.42436e-51	0.440141	0.126	0.104	6.47474e-47	1	Apex1
Ywhah	1.09092e-50	0.418488	0.178	0.157	2.91351e-46	1	Ywhah
Yif1a	1.18969e-50	0.456789	0.136	0.115	3.1773e-46	1	Yif1a
Mrpl58	4.58513e-50	0.430961	0.102	0.081	1.22455e-45	1	Mrpl58
H2afv	1.71224e-49	0.383849	0.209	0.187	4.57287e-45	1	H2afv
Fscn1	3.7008e-49	0.409435	0.193	0.173	9.88372e-45	1	Fscn1
Polr2d	5.76328e-48	0.423604	0.114	0.093	1.5392e-43	1	Polr2d
Rpa3	8.50528e-48	0.445468	0.119	0.098	2.27151e-43	1	Rpa3
Cs	9.51516e-48	0.480863	0.11	0.09	2.54121e-43	1	Cs
Sfr1	1.75888e-47	0.450716	0.133	0.113	4.69744e-43	1	Sfr1
Snrpc	3.67093e-47	0.399698	0.233	0.216	9.80396e-43	1	Snrpc
Lamtor5	7.25324e-47	0.397276	0.212	0.193	1.93712e-42	1	Lamtor5
Capzb	1.16712e-46	0.27823	0.378	0.376	3.11702e-42	1	Capzb
Mrpl13	1.52609e-46	0.42133	0.155	0.134	4.07572e-42	1	Mrpl13
Tomm5	2.11588e-46	0.416546	0.206	0.187	5.65088e-42	1	Tomm5
Psma4	3.95707e-46	0.451502	0.172	0.153	1.05681e-41	1	Psma4
Fam104a	2.87201e-44	0.432876	0.156	0.137	7.67027e-40	1	Fam104a
Ube2a	1.19009e-43	0.416003	0.138	0.117	3.17839e-39	1	Ube2a
Zfp706	2.05343e-43	0.350272	0.274	0.261	5.48411e-39	1	Zfp706
Ddx39b	6.00263e-43	0.408043	0.19	0.172	1.60312e-38	1	Ddx39b
Lsm1	8.44542e-43	0.414044	0.126	0.106	2.25552e-38	1	Lsm1
Dnaja2	8.16984e-42	0.458679	0.139	0.121	2.18192e-37	1	Dnaja2
Dad1	2.14848e-40	0.312782	0.341	0.339	5.73794e-36	1	Dad1
D8Ertd738e	7.38347e-40	0.346453	0.284	0.274	1.9719e-35	1	D8Ertd738e
Ssr1	2.27446e-39	0.463113	0.113	0.095	6.0744e-35	1	Ssr1
Bloc1s2	4.28897e-39	0.423369	0.105	0.087	1.14546e-34	1	Bloc1s2
Crip2	1.46666e-38	0.316486	0.15	0.129	3.91701e-34	1	Crip2
Ssb	1.48669e-38	0.439751	0.175	0.158	3.97051e-34	1	Ssb
Pafah1b2	1.61532e-38	0.423804	0.117	0.099	4.31404e-34	1	Pafah1b2
Ube2l3	7.50623e-38	0.429632	0.183	0.167	2.00469e-33	1	Ube2l3
Polr2e	1.34721e-37	0.418766	0.162	0.145	3.59799e-33	1	Polr2e
Ube2k	2.09807e-37	0.419926	0.133	0.115	5.60331e-33	1	Ube2k
Vps36	1.94901e-36	0.423553	0.101	0.085	5.20522e-32	1	Vps36
Srp9	2.23906e-36	0.387763	0.207	0.192	5.97986e-32	1	Srp9
Cops8	3.79124e-36	0.425418	0.112	0.095	1.01253e-31	1	Cops8
Sae1	4.99937e-36	0.424705	0.114	0.097	1.33518e-31	1	Sae1
Dnajc9	9.56085e-36	0.387772	0.117	0.1	2.55342e-31	1	Dnajc9
Rac1	3.59978e-35	0.429894	0.168	0.152	9.61393e-31	1	Rac1
Cdk4	8.72677e-35	0.258478	0.386	0.393	2.33066e-30	1	Cdk4
Snhg5	8.85767e-35	0.382964	0.139	0.122	2.36562e-30	1	Snhg5
Cmpk1	2.49862e-34	0.415139	0.102	0.086	6.67308e-30	1	Cmpk1
Ndufa11	1.01901e-33	0.321285	0.299	0.294	2.72147e-29	1	Ndufa11
Spag7	7.12183e-33	0.403659	0.127	0.11	1.90203e-28	1	Spag7
Lman1	8.4424e-33	0.438851	0.101	0.086	2.25471e-28	1	Lman1
Rpp21	5.96099e-32	0.369964	0.121	0.105	1.592e-27	1	Rpp21
Cript	4.1383e-30	0.397129	0.113	0.097	1.10521e-25	1	Cript
C1qbp	8.28248e-30	0.3426	0.246	0.237	2.212e-25	1	C1qbp
Ndufc2	1.30824e-29	0.274582	0.351	0.355	3.49393e-25	1	Ndufc2
Cbx1	1.25961e-28	0.395189	0.11	0.095	3.36404e-24	1	Cbx1
Wsb1	5.88952e-28	0.413952	0.113	0.099	1.57292e-23	1	Wsb1
Hmgb1	8.3725e-28	0.404356	0.141	0.128	2.23604e-23	1	Hmgb1
Txn2	1.02195e-27	0.361259	0.199	0.187	2.72931e-23	1	Txn2
Pcmt1	1.34009e-27	0.387668	0.122	0.108	3.57898e-23	1	Pcmt1
St13	1.86056e-26	0.411745	0.112	0.098	4.969e-22	1	St13
Actr10	3.32023e-26	0.393393	0.129	0.115	8.86734e-22	1	Actr10
Smarcb1	3.48487e-25	0.377847	0.101	0.088	9.30705e-21	1	Smarcb1
Zcrb1	1.03735e-24	0.370255	0.16	0.147	2.77046e-20	1	Zcrb1
Hmgn3	1.56634e-24	0.284102	0.155	0.14	4.18322e-20	1	Hmgn3
Sumo1	2.49261e-24	0.377607	0.183	0.173	6.65702e-20	1	Sumo1
Tmco1	1.34709e-23	0.359388	0.187	0.176	3.59768e-19	1	Tmco1
Eif4a3	1.4934e-23	0.383307	0.141	0.129	3.98841e-19	1	Eif4a3
Ube2b	2.94743e-23	0.289397	0.293	0.293	7.87169e-19	1	Ube2b
Hnrnpab	1.09435e-22	0.369455	0.15	0.138	2.92268e-18	1	Hnrnpab
Naa20	1.29844e-22	0.364769	0.141	0.128	3.46775e-18	1	Naa20
Ptbp1	1.41927e-22	0.401692	0.107	0.095	3.79043e-18	1	Ptbp1
Tbrg1	2.36809e-22	0.379497	0.125	0.113	6.32445e-18	1	Tbrg1
Reep5	3.92398e-22	0.306725	0.254	0.249	1.04798e-17	1	Reep5
Tsn	7.1551e-22	0.376931	0.134	0.123	1.91091e-17	1	Tsn
Sugt1	7.26066e-22	0.380281	0.114	0.101	1.9391e-17	1	Sugt1
Naa38	8.43527e-22	0.337514	0.223	0.216	2.25281e-17	1	Naa38
Srm	2.23213e-21	0.355181	0.163	0.152	5.96135e-17	1	Srm
Csnk2b	3.63984e-21	0.372013	0.166	0.156	9.72091e-17	1	Csnk2b
Polr1d	6.00441e-21	0.296873	0.268	0.266	1.6036e-16	1	Polr1d
Mrpl15	2.3479e-20	0.353349	0.131	0.119	6.27055e-16	1	Mrpl15
Commd3	2.35325e-20	0.323132	0.231	0.226	6.28482e-16	1	Commd3
Nudt21	1.38397e-19	0.36866	0.128	0.117	3.69617e-15	1	Nudt21
Hnrnpdl	1.41126e-19	0.375152	0.143	0.132	3.76905e-15	1	Hnrnpdl
Idh2	1.62958e-19	0.361918	0.155	0.145	4.35211e-15	1	Idh2
Canx	2.9741e-19	0.394655	0.154	0.145	7.94293e-15	1	Canx
Cops6	3.0803e-19	0.346858	0.193	0.186	8.22655e-15	1	Cops6
Rala	3.66123e-19	0.36707	0.118	0.107	9.77804e-15	1	Rala
Hnrnpm	7.95887e-19	0.368621	0.145	0.135	2.12558e-14	1	Hnrnpm
Phb2	5.90879e-18	0.340823	0.201	0.195	1.57806e-13	1	Phb2
Serf1	1.45645e-17	0.31173	0.143	0.132	3.88974e-13	1	Serf1
Acp1	1.74402e-17	0.356692	0.11	0.099	4.65776e-13	1	Acp1
Mrpl32	2.14138e-17	0.341621	0.119	0.108	5.71898e-13	1	Mrpl32
Brk1	4.18669e-17	0.303887	0.243	0.241	1.11814e-12	1	Brk1
Rcn3	4.42075e-17	0.32003	0.208	0.203	1.18065e-12	1	Rcn3
Snhg15	4.43412e-17	0.345381	0.105	0.094	1.18422e-12	1	Snhg15
Emp1	5.17428e-17	0.293409	0.171	0.161	1.38189e-12	1	Emp1
Eif3l	9.94462e-17	0.374259	0.12	0.111	2.65591e-12	1	Eif3l
Polr2j	1.06414e-16	0.315551	0.188	0.18	2.84199e-12	1	Polr2j
Ndufb7	1.55925e-16	0.276621	0.278	0.281	4.16429e-12	1	Ndufb7
Nudcd2	1.94207e-16	0.343093	0.134	0.124	5.18667e-12	1	Nudcd2
Emc6	2.15719e-16	0.338865	0.14	0.131	5.7612e-12	1	Emc6
Arpc3	4.0126e-16	0.290562	0.275	0.278	1.07165e-11	1	Arpc3
Psmc5	5.57067e-16	0.357035	0.127	0.118	1.48776e-11	1	Psmc5
Pfdn6	2.15336e-15	0.356723	0.12	0.111	5.75097e-11	1	Pfdn6
Tmed10	7.03445e-15	0.307856	0.243	0.243	1.87869e-10	1	Tmed10
Surf4	9.63572e-15	0.348131	0.188	0.184	2.57341e-10	1	Surf4
Vps35	1.16767e-14	0.359646	0.118	0.109	3.11849e-10	1	Vps35
Stard3nl	1.51627e-14	0.332397	0.1	0.091	4.04949e-10	1	Stard3nl
Tm2d2	1.97333e-14	0.319357	0.144	0.136	5.27018e-10	1	Tm2d2
Elof1	2.26661e-14	0.319059	0.147	0.138	6.05343e-10	1	Elof1
Fam103a1	2.28704e-14	0.333171	0.104	0.095	6.10799e-10	1	Fam103a1
Bbip1	1.12838e-13	0.317316	0.107	0.098	3.01357e-09	1	Bbip1
Lage3	1.20661e-13	0.307213	0.116	0.107	3.2225e-09	1	Lage3
Nsmce1	2.92783e-12	0.307899	0.128	0.121	7.81937e-08	1	Nsmce1
Mdm2	5.29947e-12	0.273515	0.11	0.101	1.41533e-07	1	Mdm2
Hnrnpf	5.49368e-11	0.343102	0.18	0.178	1.4672e-06	1	Hnrnpf
Mrpl30	5.81145e-11	0.297438	0.203	0.202	1.55206e-06	1	Mrpl30
Uqcrc2	7.55629e-11	0.331322	0.136	0.13	2.01806e-06	1	Uqcrc2
Mrpl28	2.46336e-10	0.321114	0.137	0.131	6.57889e-06	1	Mrpl28
Aimp1	2.79607e-10	0.329199	0.103	0.097	7.46747e-06	1	Aimp1
Sec22b	3.14113e-10	0.322552	0.12	0.114	8.38901e-06	1	Sec22b
Mrpl12	3.69623e-10	0.305397	0.126	0.119	9.87152e-06	1	Mrpl12
Psmd4	4.15984e-10	0.320667	0.161	0.157	1.11097e-05	1	Psmd4
Med10	6.07348e-10	0.290674	0.171	0.167	1.62204e-05	1	Med10
Supt4a	3.40586e-09	0.303521	0.104	0.097	9.09604e-05	1	Supt4a
Dnajb11	5.23193e-09	0.334479	0.107	0.102	0.000139729	1	Dnajb11
Polr2g	5.96471e-09	0.275609	0.212	0.213	0.0001593	1	Polr2g
Sra1	9.17768e-09	0.308111	0.165	0.163	0.000245108	1	Sra1
Ndufaf8	2.84608e-08	0.278942	0.105	0.099	0.000760103	1	Ndufaf8
Ift20	3.6125e-08	0.291095	0.19	0.19	0.000964792	1	Ift20
Ppp2r1a	5.80575e-08	0.345426	0.109	0.104	0.00155054	1	Ppp2r1a
Mrpl57	1.04955e-07	0.288968	0.161	0.158	0.00280304	1	Mrpl57
Stt3a	3.07731e-07	0.327487	0.112	0.108	0.00821858	1	Stt3a
Ube2e1	3.59956e-07	0.287639	0.1	0.095	0.00961335	1	Ube2e1
Calu	8.65003e-07	0.307483	0.189	0.192	0.0231016	1	Calu
Llph	1.05934e-06	0.304467	0.136	0.133	0.0282917	1	Llph
Ss18l2	1.18482e-06	0.264511	0.108	0.104	0.031643	1	Ss18l2
Mrps15	1.19833e-06	0.286765	0.101	0.096	0.0320039	1	Mrps15
Ociad1	3.46968e-06	0.274542	0.212	0.217	0.0926648	1	Ociad1
Edf1	8.80249e-06	0.275642	0.221	0.227	0.235088	1	Edf1
Taldo1	1.14263e-05	0.278107	0.17	0.171	0.305162	1	Taldo1
Dnajc15	2.37305e-05	0.264341	0.108	0.105	0.633771	1	Dnajc15
Strap	2.37718e-05	0.295232	0.119	0.116	0.634874	1	Strap
Eif1b	3.12562e-05	0.265189	0.118	0.115	0.83476	1	Eif1b
Adh5	3.62489e-05	0.283715	0.191	0.194	0.9681	1	Adh5
Emc7	3.79552e-05	0.294169	0.134	0.133	1	1	Emc7
Nedd4	6.69596e-05	0.290589	0.202	0.209	1	1	Nedd4
Csnk1a1	0.000129974	0.322815	0.116	0.115	1	1	Csnk1a1
Sucla2	0.000138874	0.272589	0.11	0.107	1	1	Sucla2
Gm13588	0.000252941	0.277639	0.111	0.109	1	1	Gm13588
Pdcd6	0.000537434	0.269058	0.16	0.162	1	1	Pdcd6
Rbbp4	0.000541307	0.299945	0.146	0.147	1	1	Rbbp4
Snu13	0.00062254	0.271413	0.203	0.21	1	1	Snu13
Suclg1	0.000639282	0.292877	0.156	0.158	1	1	Suclg1
Mff	0.00123577	0.274674	0.1	0.098	1	1	Mff
Cdc26	0.00252402	0.271224	0.102	0.101	1	1	Cdc26
Maged2	0.00263829	0.265954	0.109	0.109	1	1	Maged2
Ddb1	0.00493743	0.31245	0.109	0.109	1	1	Ddb1
Sap18	0.00543905	0.263893	0.195	0.203	1	1	Sap18
Rtcb	0.00951624	0.272812	0.107	0.107	1	1	Rtcb
Twist2	0	1.33346	0.449	0.259	0	2	Twist2
Snhg18	0	1.10982	0.401	0.275	0	2	Snhg18
Nnat	0	1.10506	0.249	0.141	0	2	Nnat
Bex1	0	1.08695	0.416	0.271	0	2	Bex1
S100a101	0	0.990181	0.688	0.546	0	2	S100a10
Stmn2	0	0.972935	0.119	0.063	0	2	Stmn2
Notum	0	0.941556	0.224	0.154	0	2	Notum
Snhg8	0	0.907379	0.304	0.246	0	2	Snhg8
Id1	0	0.906362	0.632	0.493	0	2	Id1
S100a11	0	0.859513	0.644	0.523	0	2	S100a11
Mt2	0	0.845459	0.402	0.285	0	2	Mt2
Rpl22l1	0	0.743819	0.695	0.632	0	2	Rpl22l1
mt-Rnr2	0	0.736305	0.619	0.513	0	2	mt-Rnr2
2010107E04Rik	0	0.719777	0.631	0.596	0	2	2010107E04Rik
mt-Nd2	0	0.71673	0.733	0.58	0	2	mt-Nd2
Sec61b1	0	0.715266	0.609	0.564	0	2	Sec61b
Eef1b2	0	0.712739	0.756	0.677	0	2	Eef1b2
Rpl12	0	0.702105	0.697	0.632	0	2	Rpl12
Rps10	0	0.687535	0.716	0.626	0	2	Rps10
Minos1	0	0.676268	0.637	0.593	0	2	Minos1
Ndufa4	0	0.644965	0.729	0.658	0	2	Ndufa4
Cox7b	0	0.644771	0.66	0.634	0	2	Cox7b
Txn1	0	0.633451	0.576	0.598	0	2	Txn1
Snrpe1	0	0.626121	0.493	0.477	0	2	Snrpe
Rpl35a	0	0.62213	0.755	0.702	0	2	Rpl35a
Npc2	0	0.617129	0.581	0.555	0	2	Npc2
Rpl27a	0	0.611569	0.697	0.631	0	2	Rpl27a
Myl12a	0	0.603326	0.58	0.538	0	2	Myl12a
Snrpg	0	0.592377	0.658	0.64	0	2	Snrpg
Mt1	0	0.583335	0.558	0.453	0	2	Mt1
Rpl28	0	0.582868	0.703	0.652	0	2	Rpl28
Rps8	0	0.55983	0.719	0.692	0	2	Rps8
Rpl18	0	0.559253	0.768	0.724	0	2	Rpl18
Tceal9	0	0.556798	0.657	0.634	0	2	Tceal9
Rpl8	0	0.55494	0.734	0.704	0	2	Rpl8
Usmg5	0	0.548699	0.67	0.665	0	2	Usmg5
B2m	0	0.530328	0.628	0.567	0	2	B2m
Rpl7a	0	0.518279	0.597	0.597	0	2	Rpl7a
Sem1	0	0.514614	0.563	0.571	0	2	Sem1
Cox6b1	0	0.512188	0.756	0.761	0	2	Cox6b1
Atpif1	0	0.51178	0.631	0.643	0	2	Atpif1
Atp5k	0	0.511068	0.601	0.62	0	2	Atp5k
Thy1	0	0.503496	0.556	0.434	0	2	Thy1
Rps4x	0	0.498183	0.688	0.673	0	2	Rps4x
Cfl1	0	0.495216	0.699	0.672	0	2	Cfl1
mt-Co1	0	0.478382	0.651	0.548	0	2	mt-Co1
Chchd2	0	0.472266	0.629	0.647	0	2	Chchd2
Rpsa	0	0.46944	0.677	0.652	0	2	Rpsa
Cox8a	0	0.46675	0.62	0.647	0	2	Cox8a
Gas5	0	0.435323	0.746	0.699	0	2	Gas5
Fau	0	0.426456	0.703	0.703	0	2	Fau
Rpl21	0	0.423517	0.699	0.711	0	2	Rpl21
Rpl17	0	0.401451	0.7	0.705	0	2	Rpl17
Rpl7	0	0.369217	0.71	0.732	0	2	Rpl7
Igfbp4	4.53239e-303	0.701056	0.309	0.241	1.21047e-298	2	Igfbp4
Cops9	2.11837e-301	0.609479	0.477	0.47	5.65753e-297	2	Cops9
Dynll11	2.69668e-301	0.573876	0.483	0.469	7.20202e-297	2	Dynll1
Rpl6	1.37291e-294	0.385399	0.649	0.676	3.66662e-290	2	Rpl6
mt-Nd3	1.89755e-293	0.461283	0.6	0.608	5.06779e-289	2	mt-Nd3
Tomm7	6.18154e-286	0.59279	0.483	0.485	1.6509e-281	2	Tomm7
Nkd1	5.74561e-282	0.881032	0.24	0.179	1.53448e-277	2	Nkd1
Cox7a21	2.19284e-276	0.444858	0.59	0.622	5.85641e-272	2	Cox7a2
Rpl19	5.07879e-269	0.335968	0.688	0.721	1.35639e-264	2	Rpl19
S100a4	1.51445e-268	0.923961	0.192	0.132	4.04464e-264	2	S100a4
Fabp5	1.82521e-227	0.523352	0.378	0.327	4.87458e-223	2	Fabp5
H3f3a	2.02514e-225	0.592475	0.435	0.431	5.40853e-221	2	H3f3a
Cox4i1	6.02899e-224	0.314403	0.691	0.748	1.61016e-219	2	Cox4i1
Gm1673	4.22967e-222	0.869847	0.218	0.167	1.12962e-217	2	Gm1673
Rpl36	3.89798e-221	0.349304	0.663	0.676	1.04103e-216	2	Rpl36
Vim1	5.28636e-220	0.53059	0.447	0.43	1.41183e-215	2	Vim
a	3.59787e-209	0.797453	0.17	0.118	9.60883e-205	2	a
Rpl10a	4.84068e-205	0.396673	0.536	0.545	1.2928e-200	2	Rpl10a
Myl61	3.44134e-203	0.46626	0.497	0.505	9.19079e-199	2	Myl6
Col6a1	2.50676e-197	0.752969	0.272	0.227	6.6948e-193	2	Col6a1
Rpl35	7.48153e-195	0.271862	0.719	0.735	1.99809e-190	2	Rpl35
Tbca1	1.5881e-193	0.546187	0.445	0.451	4.24133e-189	2	Tbca
mt-Rnr1	2.98081e-193	0.549608	0.414	0.399	7.96084e-189	2	mt-Rnr1
Gm14303	2.3791e-191	0.356898	0.587	0.602	6.35386e-187	2	Gm14303
Prdx1	6.8342e-189	0.335011	0.59	0.61	1.82521e-184	2	Prdx1
Swi51	1.33488e-188	0.480011	0.496	0.521	3.56506e-184	2	Swi5
Uqcrh	1.7916e-188	0.383354	0.572	0.615	4.78483e-184	2	Uqcrh
Rpl29	3.36612e-170	0.403035	0.517	0.541	8.9899e-166	2	Rpl29
Cryab	6.64539e-166	0.620032	0.311	0.27	1.77478e-161	2	Cryab
Atox1	1.26769e-165	0.542806	0.438	0.451	3.38562e-161	2	Atox1
1110038B12Rik	1.64374e-163	0.695138	0.304	0.276	4.38992e-159	2	1110038B12Rik
Snrpf1	1.41197e-159	0.522873	0.435	0.443	3.77096e-155	2	Snrpf
Cpe	2.08272e-158	0.689627	0.273	0.235	5.56232e-154	2	Cpe
Crip1	3.1158e-153	0.654747	0.216	0.173	8.32138e-149	2	Crip1
Rack1	3.44468e-152	0.34796	0.539	0.574	9.1997e-148	2	Rack1
Cthrc1	1.08193e-149	0.56523	0.321	0.286	2.88951e-145	2	Cthrc1
Col6a2	2.0252e-149	0.802762	0.184	0.143	5.40871e-145	2	Col6a2
Dbi	7.47164e-148	0.316365	0.525	0.554	1.99545e-143	2	Dbi
Id2	8.80722e-146	0.504433	0.411	0.403	2.35214e-141	2	Id2
Ubl5	1.18618e-143	0.539258	0.425	0.443	3.16794e-139	2	Ubl5
Selenow	1.45216e-143	0.438708	0.472	0.493	3.87828e-139	2	Selenow
Cox5b	1.11051e-139	0.477489	0.47	0.504	2.96583e-135	2	Cox5b
Prdx2	1.36613e-134	0.52355	0.417	0.434	3.64851e-130	2	Prdx2
Fbln1	1.62194e-131	0.705005	0.25	0.217	4.33172e-127	2	Fbln1
Ctsl	1.77841e-127	0.28495	0.521	0.52	4.7496e-123	2	Ctsl
Uqcr10	1.33217e-121	0.388717	0.51	0.556	3.55783e-117	2	Uqcr10
Uqcrb1	2.58934e-121	0.379331	0.519	0.567	6.91534e-117	2	Uqcrb
Anxa2	5.71182e-120	0.407977	0.438	0.438	1.52546e-115	2	Anxa2
Dynlrb11	4.05863e-114	0.387319	0.498	0.539	1.08394e-109	2	Dynlrb1
Bex3	9.66168e-114	0.499855	0.394	0.398	2.58035e-109	2	Bex3
Tubb51	1.18404e-113	0.445065	0.453	0.478	3.16221e-109	2	Tubb5
Prrx2	5.07489e-112	0.814176	0.112	0.081	1.35535e-107	2	Prrx2
Ramp3	4.08847e-111	0.663941	0.137	0.102	1.09191e-106	2	Ramp3
Sin3b	2.43941e-110	0.780309	0.216	0.188	6.51493e-106	2	Sin3b
Romo1	1.42865e-109	0.497365	0.419	0.445	3.81548e-105	2	Romo1
Atp5j2	3.48642e-108	0.387421	0.504	0.56	9.31117e-104	2	Atp5j2
Tuba1a1	2.33666e-104	0.525314	0.351	0.344	6.24053e-100	2	Tuba1a
Atp5e	1.95549e-98	0.450909	0.456	0.498	5.22253e-94	2	Atp5e
Timm8b	3.06484e-98	0.57015	0.354	0.364	8.18526e-94	2	Timm8b
Anxa11	3.20394e-98	0.371867	0.3	0.269	8.55677e-94	2	Anxa1
Tpm1	1.40615e-96	0.42926	0.386	0.384	3.7554e-92	2	Tpm1
Stmn1	1.43038e-94	0.574641	0.293	0.278	3.82011e-90	2	Stmn1
Wdr89	1.44311e-91	0.282913	0.527	0.557	3.85412e-87	2	Wdr89
Cox6a1	5.1378e-90	0.258667	0.618	0.695	1.37215e-85	2	Cox6a1
Ndufa3	1.42639e-89	0.376913	0.5	0.56	3.80945e-85	2	Ndufa3
Eif1	3.11508e-87	0.30027	0.535	0.59	8.31944e-83	2	Eif1
Tmem2581	2.07334e-85	0.40269	0.458	0.503	5.53728e-81	2	Tmem258
Zfas1	2.73573e-84	0.420055	0.405	0.417	7.30631e-80	2	Zfas1
2410006H16Rik	2.01646e-83	0.413842	0.416	0.437	5.38536e-79	2	2410006H16Rik
Mgst3	1.77952e-82	0.655755	0.191	0.164	4.75257e-78	2	Mgst3
Tmem256	2.20963e-82	0.534224	0.37	0.391	5.90127e-78	2	Tmem256
Ran1	9.27347e-80	0.417275	0.449	0.485	2.47667e-75	2	Ran
Naca	4.87628e-79	0.321899	0.512	0.574	1.30231e-74	2	Naca
Ndufa2	1.89117e-78	0.351891	0.509	0.578	5.05076e-74	2	Ndufa2
Nedd81	7.88541e-78	0.402315	0.44	0.481	2.10596e-73	2	Nedd8
Rpl13a	1.54498e-76	0.561926	0.334	0.346	4.12619e-72	2	Rpl13a
Ndufa1	4.54813e-76	0.415246	0.439	0.478	1.21467e-71	2	Ndufa1
Hes6	2.72874e-73	0.675772	0.111	0.085	7.28765e-69	2	Hes6
Rpl24	5.95368e-68	0.328422	0.469	0.51	1.59005e-63	2	Rpl24
Mif1	3.40908e-59	0.268655	0.548	0.611	9.10464e-55	2	Mif
Slc25a4	9.53816e-59	0.254694	0.553	0.626	2.54736e-54	2	Slc25a4
Hspe11	1.52784e-55	0.333475	0.471	0.523	4.08039e-51	2	Hspe1
Cox5a1	7.08786e-51	0.346079	0.451	0.504	1.89295e-46	2	Cox5a
mt-Tm	4.14117e-50	0.608337	0.224	0.214	1.10598e-45	2	mt-Tm
Mrps6	4.21622e-48	0.645515	0.212	0.203	1.12603e-43	2	Mrps6
Cxcl14	5.67743e-48	0.457013	0.124	0.102	1.51627e-43	2	Cxcl14
Uqcr11	1.02234e-47	0.353561	0.441	0.494	2.73037e-43	2	Uqcr11
Rpl31	3.68967e-47	0.258934	0.614	0.698	9.854e-43	2	Rpl31
Slirp1	1.57718e-46	0.450432	0.373	0.409	4.21217e-42	2	Slirp
Ndufa7	6.29175e-45	0.298237	0.495	0.571	1.68034e-40	2	Ndufa7
Gap43	4.5872e-44	0.475313	0.206	0.191	1.2251e-39	2	Gap43
Ndufb9	1.00482e-43	0.377174	0.428	0.485	2.68356e-39	2	Ndufb9
Atp5f11	4.19229e-43	0.44797	0.373	0.415	1.11963e-38	2	Atp5f1
Pfdn5	1.12137e-40	0.492362	0.321	0.343	2.99483e-36	2	Pfdn5
Twist1	3.931e-39	0.619079	0.149	0.135	1.04985e-34	2	Twist1
Hint11	1.10039e-38	0.283324	0.489	0.56	2.93882e-34	2	Hint1
Nsg1	1.01496e-34	0.610895	0.143	0.129	2.71064e-30	2	Nsg1
Anxa51	8.09999e-34	0.350516	0.374	0.4	2.16326e-29	2	Anxa5
Ndufc1	3.84552e-33	0.368219	0.412	0.468	1.02702e-28	2	Ndufc1
Eif2s21	5.21818e-33	0.274823	0.495	0.551	1.39362e-28	2	Eif2s2
Btf31	5.15821e-32	0.366296	0.405	0.461	1.3776e-27	2	Btf3
Trmt112	3.55798e-30	0.256652	0.132	0.174	9.50229e-26	2	Trmt112
Pfn2	5.8128e-30	0.587414	0.123	0.109	1.55242e-25	2	Pfn2
Atp5d	1.22185e-29	0.433993	0.352	0.393	3.26319e-25	2	Atp5d
Bmp4	4.18208e-29	0.570136	0.101	0.087	1.11691e-24	2	Bmp4
Atp5g3	9.78422e-29	0.438158	0.342	0.38	2.61307e-24	2	Atp5g3
Atp5h	2.49723e-28	0.305314	0.449	0.522	6.66934e-24	2	Atp5h
Mrpl571	1.41969e-27	0.251936	0.124	0.162	3.79155e-23	2	Mrpl57
Mrps161	8.80546e-27	0.252302	0.124	0.161	2.35168e-22	2	Mrps16
Ociad2	1.05548e-26	0.560896	0.121	0.109	2.81888e-22	2	Ociad2
Tsen34	4.13758e-25	0.278421	0.139	0.18	1.10502e-20	2	Tsen34
Gm3699	7.41241e-25	0.282441	0.097	0.126	1.97963e-20	2	Gm3699
Sec61g	2.01782e-24	0.338702	0.415	0.478	5.389e-20	2	Sec61g
Tmem14c	2.71314e-24	0.264419	0.15	0.192	7.24599e-20	2	Tmem14c
Srsf6	3.19782e-24	0.257879	0.131	0.168	8.54042e-20	2	Srsf6
Use1	3.88802e-24	0.252641	0.143	0.184	1.03837e-19	2	Use1
Hcfc1r1	7.15698e-24	0.253013	0.136	0.174	1.91141e-19	2	Hcfc1r1
Atp5o1	2.271e-23	0.289018	0.459	0.537	6.06516e-19	2	Atp5o
Glrx5	7.44003e-23	0.250772	0.105	0.134	1.98701e-18	2	Glrx5
Ptms	1.46267e-22	0.609179	0.159	0.154	3.90636e-18	2	Ptms
Clta	2.31006e-22	0.474262	0.301	0.331	6.16947e-18	2	Clta
Ufm11	5.51318e-22	0.267387	0.11	0.141	1.47241e-17	2	Ufm1
Tceal81	1.36495e-21	0.470177	0.294	0.319	3.64538e-17	2	Tceal8
Commd4	1.73442e-20	0.256213	0.101	0.128	4.63212e-16	2	Commd4
Bcas21	2.21826e-20	0.265153	0.175	0.223	5.9243e-16	2	Bcas2
Sf3b61	4.01256e-20	0.264113	0.16	0.203	1.07163e-15	2	Sf3b6
Hnrnpm1	5.05531e-20	0.292391	0.109	0.139	1.35012e-15	2	Hnrnpm
Crabp2	1.13675e-19	0.400456	0.109	0.098	3.03592e-15	2	Crabp2
Ostf1	2.38933e-19	0.266666	0.121	0.153	6.38118e-15	2	Ostf1
Cox6b2	3.30656e-19	0.494734	0.207	0.208	8.83083e-15	2	Cox6b2
Snai1	3.82434e-19	0.595245	0.138	0.132	1.02137e-14	2	Snai1
Cks21	5.75036e-19	0.547504	0.173	0.17	1.53575e-14	2	Cks2
Snrnp70	6.39837e-19	0.304662	0.103	0.13	1.70881e-14	2	Snrnp70
Arpc31	9.07786e-19	0.264708	0.222	0.284	2.42443e-14	2	Arpc3
Ifitm1	1.13801e-18	0.278862	0.168	0.157	3.03929e-14	2	Ifitm1
Gtf2h51	1.14607e-18	0.273773	0.176	0.222	3.06081e-14	2	Gtf2h5
Cuta	1.66589e-18	0.275473	0.114	0.143	4.44908e-14	2	Cuta
Lage31	1.79594e-18	0.250049	0.087	0.11	4.79643e-14	2	Lage3
Ndufb61	2.1546e-18	0.332934	0.391	0.447	5.75429e-14	2	Ndufb6
Svbp	2.48493e-18	0.551644	0.194	0.196	6.6365e-14	2	Svbp
Snrpc1	5.33171e-18	0.29504	0.176	0.222	1.42394e-13	2	Snrpc
Mrps12	6.12016e-18	0.277465	0.132	0.166	1.63451e-13	2	Mrps12
Avpi1	8.37585e-18	0.256518	0.086	0.109	2.23694e-13	2	Avpi1
Mrpl201	9.45952e-18	0.262888	0.179	0.226	2.52636e-13	2	Mrpl20
Hnrnph1	1.00519e-17	0.294384	0.107	0.134	2.68457e-13	2	Hnrnph1
Hnrnpdl1	1.10645e-17	0.294539	0.109	0.136	2.95498e-13	2	Hnrnpdl
mt-Tt	4.86721e-17	0.279434	0.093	0.116	1.29989e-12	2	mt-Tt
Ccnd1	6.01857e-17	0.576622	0.108	0.1	1.60738e-12	2	Ccnd1
Psmb4	7.95249e-17	0.29181	0.197	0.25	2.12387e-12	2	Psmb4
Cdh11	8.74272e-17	0.416216	0.265	0.279	2.33492e-12	2	Cdh11
Med211	1.36711e-16	0.284354	0.113	0.141	3.65114e-12	2	Med21
Nsmce11	2.85109e-16	0.282026	0.099	0.124	7.6144e-12	2	Nsmce1
Selenoh1	3.5521e-16	0.485255	0.227	0.237	9.4866e-12	2	Selenoh
Pcna	4.70086e-15	0.293444	0.111	0.137	1.25546e-10	2	Pcna
Snhg9	5.6685e-15	0.584636	0.137	0.133	1.51389e-10	2	Snhg9
Mmadhc1	2.132e-14	0.29064	0.084	0.104	5.69395e-10	2	Mmadhc
Trappc2l	2.14161e-14	0.281094	0.109	0.134	5.71961e-10	2	Trappc2l
Fmc1	2.9488e-14	0.261266	0.091	0.113	7.87537e-10	2	Fmc1
Mrps24	3.269e-14	0.300578	0.165	0.205	8.73052e-10	2	Mrps24
Ube2a1	5.75001e-14	0.281806	0.099	0.122	1.53565e-09	2	Ube2a
Ppib	7.47584e-14	0.312016	0.405	0.476	1.99657e-09	2	Ppib
Polr2f	8.54695e-14	0.303692	0.16	0.198	2.28263e-09	2	Polr2f
Dut1	1.10995e-13	0.54528	0.163	0.162	2.96434e-09	2	Dut
Ndufb3	1.34808e-13	0.313406	0.198	0.248	3.60033e-09	2	Ndufb3
Ppdpf	2.40612e-13	0.280261	0.09	0.111	6.42602e-09	2	Ppdpf
Naa381	4.13093e-13	0.286318	0.178	0.221	1.10325e-08	2	Naa38
Lsm21	3.4461e-12	0.30386	0.097	0.118	9.2035e-08	2	Lsm2
Cox14	7.03683e-12	0.280305	0.22	0.275	1.87933e-07	2	Cox14
Tuba1b1	1.05357e-11	0.398094	0.317	0.353	2.81377e-07	2	Tuba1b
Ap2s1	3.00817e-11	0.298714	0.148	0.18	8.03392e-07	2	Ap2s1
Hsbp1	4.63466e-11	0.345788	0.357	0.413	1.23778e-06	2	Hsbp1
Magoh1	8.86385e-11	0.297473	0.169	0.206	2.36727e-06	2	Magoh
Gm8186	2.96673e-10	0.277164	0.248	0.311	7.92325e-06	2	Gm8186
Reep51	4.33601e-10	0.301481	0.206	0.255	1.15802e-05	2	Reep5
Tspan61	5.76797e-10	0.287509	0.083	0.1	1.54045e-05	2	Tspan6
Brk11	5.93879e-10	0.306117	0.2	0.246	1.58607e-05	2	Brk1
Pgls	9.68733e-10	0.351004	0.13	0.157	2.5872e-05	2	Pgls
Eif3i	1.10732e-09	0.33096	0.213	0.265	2.95731e-05	2	Eif3i
Mettl9	1.26026e-09	0.328874	0.086	0.104	3.36578e-05	2	Mettl9
Sdhaf4	1.95979e-09	0.317833	0.116	0.139	5.234e-05	2	Sdhaf4
Snrpd11	2.33271e-09	0.37632	0.296	0.33	6.22997e-05	2	Snrpd1
Eif3h	2.52875e-09	0.293586	0.242	0.302	6.75352e-05	2	Eif3h
Imp3	2.67751e-09	0.35506	0.105	0.126	7.15083e-05	2	Imp3
Rpl39-ps	2.74588e-09	0.286676	0.348	0.39	7.33343e-05	2	Rpl39-ps
Ndufb5	3.85777e-09	0.3108	0.22	0.272	0.00010303	2	Ndufb5
Akr1a1	6.21373e-09	0.347155	0.362	0.426	0.00016595	2	Akr1a1
Pclaf1	6.47049e-09	0.458893	0.12	0.116	0.000172807	2	Pclaf
Pcbp1	8.27667e-09	0.359566	0.188	0.231	0.000221045	2	Pcbp1
Dpy301	8.5377e-09	0.306693	0.159	0.191	0.000228016	2	Dpy30
Cox20	1.1435e-08	0.315188	0.108	0.129	0.000305395	2	Cox20
Ube2c1	1.47311e-08	0.442435	0.148	0.147	0.000393423	2	Ube2c
Ndufab1	2.5259e-08	0.252526	0.304	0.384	0.000674593	2	Ndufab1
Hmgn31	2.95568e-08	0.259083	0.122	0.144	0.000789373	2	Hmgn3
Msrb1	3.36012e-08	0.322035	0.091	0.108	0.000897386	2	Msrb1
Ssr4	6.20176e-08	0.282458	0.262	0.327	0.0016563	2	Ssr4
Dtymk1	7.51941e-08	0.325238	0.159	0.191	0.00200821	2	Dtymk
Thyn11	8.64783e-08	0.316789	0.156	0.187	0.00230958	2	Thyn1
Csnk2b1	1.2359e-07	0.359578	0.134	0.16	0.00330073	2	Csnk2b
Slc25a3	1.78438e-07	0.356596	0.353	0.418	0.00476553	2	Slc25a3
Sod1	2.55363e-07	0.507922	0.209	0.225	0.00681998	2	Sod1
Srp141	4.49187e-07	0.279751	0.263	0.325	0.0119964	2	Srp14
Txndc17	4.8936e-07	0.444852	0.264	0.297	0.0130693	2	Txndc17
Bbip11	5.2674e-07	0.319174	0.086	0.101	0.0140677	2	Bbip1
Mdk1	1.22477e-06	0.276034	0.148	0.174	0.0327099	2	Mdk
Arpc1a	1.78199e-06	0.367898	0.121	0.143	0.0475916	2	Arpc1a
Krtcap21	2.35026e-06	0.291102	0.4	0.477	0.0627685	2	Krtcap2
Rbp1	3.51471e-06	0.253671	0.113	0.13	0.0938674	2	Rbp1
1810022K09Rik	3.59153e-06	0.36741	0.333	0.39	0.0959189	2	1810022K09Rik
Psma21	1.00309e-05	0.27027	0.391	0.463	0.267896	2	Psma2
Tomm221	1.1936e-05	0.348803	0.202	0.244	0.318774	2	Tomm22
Eif3k	1.72186e-05	0.315083	0.362	0.432	0.459857	2	Eif3k
Cnih11	5.50039e-05	0.372178	0.194	0.233	1	2	Cnih1
Tpm21	7.57186e-05	0.317677	0.132	0.152	1	2	Tpm2
Pebp1	7.58941e-05	0.272534	0.291	0.361	1	2	Pebp1
Atp5c1	7.71194e-05	0.260016	0.317	0.398	1	2	Atp5c1
Pam16	9.01341e-05	0.378074	0.114	0.132	1	2	Pam16
Sdc1	0.000104185	0.492568	0.104	0.104	1	2	Sdc1
Pla2g7	0.000113118	0.283117	0.184	0.189	1	2	Pla2g7
Mrpl33	0.000141486	0.282146	0.281	0.347	1	2	Mrpl33
Serf11	0.000162907	0.319727	0.118	0.135	1	2	Serf1
Msx1	0.000189851	0.385832	0.109	0.108	1	2	Msx1
Mrpl34	0.00031159	0.381009	0.15	0.176	1	2	Mrpl34
Banf11	0.000652019	0.253024	0.283	0.343	1	2	Banf1
Polr1d1	0.000772943	0.345035	0.225	0.271	1	2	Polr1d
Cenpx	0.000946956	0.354923	0.115	0.131	1	2	Cenpx
Snhg1	0.00104834	0.471228	0.154	0.161	1	2	Snhg1
Ndufc21	0.00185259	0.357566	0.307	0.359	1	2	Ndufc2
Scd2	0.00228624	0.517934	0.149	0.158	1	2	Scd2
Mrpl521	0.00298496	0.331999	0.24	0.289	1	2	Mrpl52
Snhg31	0.00378131	0.328178	0.183	0.212	1	2	Snhg3
2700060E02Rik	0.00459876	0.351144	0.239	0.289	1	2	2700060E02Rik
Nop101	0.00512417	0.321895	0.327	0.385	1	2	Nop10
Gabarap	0.00519274	0.268002	0.377	0.449	1	2	Gabarap
Chchd11	0.00603084	0.360939	0.189	0.222	1	2	Chchd1
Marcksl1	0.00721199	0.381236	0.25	0.283	1	2	Marcksl1
Rps15a-ps7	0.00822279	0.272941	0.314	0.36	1	2	Rps15a-ps7
Emp11	0.00874866	0.435997	0.154	0.163	1	2	Emp1
Ifitm11	0	2.00366	0.482	0.123	0	3	Ifitm1
Cxcl141	0	1.75864	0.331	0.079	0	3	Cxcl14
a1	0	1.55303	0.306	0.103	0	3	a
Wif1	0	1.42855	0.198	0.058	0	3	Wif1
Bex11	0	1.32639	0.543	0.257	0	3	Bex1
Fabp51	0	1.32148	0.613	0.302	0	3	Fabp5
Minos11	0	1.02991	0.762	0.579	0	3	Minos1
Ramp31	0	0.953709	0.195	0.096	0	3	Ramp3
Rsrp1	0	0.921978	0.328	0.231	0	3	Rsrp1
Ifitm2	0	0.886119	0.67	0.521	0	3	Ifitm2
Cryab1	0	0.884976	0.434	0.257	0	3	Cryab
Nbl1	0	0.824675	0.273	0.177	0	3	Nbl1
Rps24	0	0.823199	0.765	0.561	0	3	Rps24
Cops91	0	0.817569	0.572	0.46	0	3	Cops9
Id21	0	0.815643	0.534	0.39	0	3	Id2
Ctsb	0	0.813977	0.784	0.486	0	3	Ctsb
Nedd82	0	0.81225	0.57	0.466	0	3	Nedd8
Rpl34	0	0.810727	0.77	0.592	0	3	Rpl34
Nkd11	0	0.807573	0.258	0.177	0	3	Nkd1
Gm16731	0	0.800685	0.237	0.165	0	3	Gm1673
Npc21	0	0.799285	0.676	0.545	0	3	Npc2
Rps27l	0	0.786279	0.74	0.572	0	3	Rps27l
Rpl30	0	0.777251	0.81	0.596	0	3	Rpl30
Stmn21	0	0.767253	0.126	0.063	0	3	Stmn2
Nnat1	0	0.760907	0.239	0.142	0	3	Nnat
Rps13	0	0.754131	0.837	0.635	0	3	Rps13
Ndufa41	0	0.741371	0.799	0.65	0	3	Ndufa4
Rps12	0	0.735198	0.776	0.586	0	3	Rps12
Aqp1	0	0.709767	0.146	0.084	0	3	Aqp1
Id11	0	0.701524	0.644	0.492	0	3	Id1
Mt11	0	0.686879	0.693	0.438	0	3	Mt1
Tac1	0	0.674325	0.104	0.051	0	3	Tac1
Rpl38	0	0.660373	0.606	0.48	0	3	Rpl38
Rps15	0	0.654266	0.832	0.677	0	3	Rps15
Swi52	0	0.648621	0.579	0.512	0	3	Swi5
Tmem2582	0	0.648429	0.561	0.492	0	3	Tmem258
Gas51	0	0.64429	0.836	0.689	0	3	Gas5
Rpl361	0	0.643861	0.843	0.657	0	3	Rpl36
Rps27a	0	0.640224	0.81	0.625	0	3	Rps27a
Twist21	0	0.619869	0.365	0.269	0	3	Twist2
Nop102	0	0.618361	0.426	0.374	0	3	Nop10
Crip11	0	0.616859	0.247	0.17	0	3	Crip1
2410006H16Rik1	0	0.613024	0.504	0.428	0	3	2410006H16Rik
Uqcr101	0	0.588498	0.605	0.546	0	3	Uqcr10
Dynlrb12	0	0.586323	0.591	0.529	0	3	Dynlrb1
Ifitm3	0	0.58205	0.716	0.525	0	3	Ifitm3
Selenow1	0	0.575299	0.545	0.485	0	3	Selenow
Ubb	0	0.571013	0.842	0.689	0	3	Ubb
Rps5	0	0.560472	0.745	0.607	0	3	Rps5
Id3	0	0.544142	0.649	0.575	0	3	Id3
Thy11	0	0.542476	0.637	0.425	0	3	Thy1
Rps17	0	0.540722	0.768	0.616	0	3	Rps17
Rpl11	0	0.532025	0.742	0.645	0	3	Rpl11
Atox11	0	0.528156	0.484	0.446	0	3	Atox1
Crabp1	0	0.523018	0.565	0.327	0	3	Crabp1
Uqcr111	0	0.522341	0.524	0.485	0	3	Uqcr11
mt-Nd21	0	0.513915	0.754	0.578	0	3	mt-Nd2
Itm2a	0	0.511394	0.343	0.263	0	3	Itm2a
Rpl23	0	0.487731	0.643	0.569	0	3	Rpl23
Rps3	0	0.475746	0.8	0.641	0	3	Rps3
Prdx11	0	0.467139	0.676	0.601	0	3	Prdx1
Eif11	0	0.455087	0.617	0.581	0	3	Eif1
Ctsl1	0	0.451413	0.681	0.503	0	3	Ctsl
Rpl311	0	0.444387	0.794	0.679	0	3	Rpl31
Cox4i11	0	0.434007	0.767	0.74	0	3	Cox4i1
Lum	0	0.42923	0.282	0.194	0	3	Lum
Txn11	0	0.428223	0.656	0.589	0	3	Txn1
Uqcrh1	0	0.425237	0.63	0.608	0	3	Uqcrh
Rpl22	0	0.423535	0.72	0.617	0	3	Rpl22
Atp5k1	0	0.418132	0.634	0.616	0	3	Atp5k
Rpl27	0	0.418042	0.729	0.595	0	3	Rpl27
S100a102	0	0.404489	0.627	0.553	0	3	S100a10
Rpl36a	0	0.391884	0.788	0.698	0	3	Rpl36a
H3f3b	0	0.385455	0.693	0.629	0	3	H3f3b
Mt21	0	0.371673	0.38	0.287	0	3	Mt2
Cox7b1	0	0.368879	0.651	0.635	0	3	Cox7b
mt-Co11	0	0.353813	0.646	0.548	0	3	mt-Co1
mt-Rnr21	0	0.341687	0.625	0.512	0	3	mt-Rnr2
Rplp0	0	0.324732	0.727	0.661	0	3	Rplp0
Ptma	0	0.292099	0.755	0.721	0	3	Ptma
Ftl1	0	0.29176	0.725	0.613	0	3	Ftl1
Rpl10	0	0.285763	0.727	0.671	0	3	Rpl10
Ndufc11	1.92103e-306	0.520062	0.492	0.459	5.1305e-302	3	Ndufc1
Penk	5.87206e-304	0.543352	0.136	0.075	1.56825e-299	3	Penk
Snhg32	5.17059e-297	0.764518	0.27	0.203	1.38091e-292	3	Snhg3
Cox6b11	1.45122e-296	0.281948	0.758	0.76	3.87578e-292	3	Cox6b1
Stmn11	4.08915e-291	0.6184	0.34	0.273	1.09209e-286	3	Stmn1
Ptn1	2.68178e-287	0.594371	0.208	0.136	7.16223e-283	3	Ptn
Rpl71	6.60304e-287	0.285193	0.742	0.729	1.76347e-282	3	Rpl7
Msx11	1.58134e-285	0.75255	0.165	0.102	4.2233e-281	3	Msx1
Sec61b2	2.10778e-282	0.389433	0.589	0.566	5.62925e-278	3	Sec61b
Snrpg1	1.27308e-281	0.337377	0.654	0.64	3.40001e-277	3	Snrpg
Hmgn32	1.57294e-279	0.780753	0.2	0.136	4.20086e-275	3	Hmgn3
Chchd10	2.62589e-279	0.417784	0.317	0.238	7.01297e-275	3	Chchd10
Cox7a22	9.06236e-276	0.36061	0.625	0.618	2.42028e-271	3	Cox7a2
Usmg51	3.18641e-265	0.322703	0.669	0.665	8.50995e-261	3	Usmg5
Myl12a1	2.72538e-263	0.343108	0.577	0.538	7.27867e-259	3	Myl12a
Atp6v0e	6.17418e-255	0.573633	0.427	0.392	1.64894e-250	3	Atp6v0e
Rps20	3.64376e-254	0.455674	0.556	0.525	9.73139e-250	3	Rps20
Pfdn51	3.1978e-246	0.611515	0.38	0.337	8.54036e-242	3	Pfdn5
Csrp2	1.30485e-237	0.526322	0.249	0.183	3.48488e-233	3	Csrp2
Timm8b1	5.41577e-228	0.579763	0.395	0.36	1.44639e-223	3	Timm8b
Hes61	5.31455e-227	0.77671	0.133	0.083	1.41936e-222	3	Hes6
S100a6	3.00847e-225	0.250292	0.421	0.337	8.03471e-221	3	S100a6
Fibp	1.43053e-224	0.782791	0.131	0.081	3.82052e-220	3	Fibp
Sub1	5.40129e-223	0.348864	0.536	0.509	1.44252e-218	3	Sub1
Igfbp41	5.70199e-221	0.417777	0.309	0.241	1.52283e-216	3	Igfbp4
Cox5b1	1.48814e-217	0.440185	0.508	0.5	3.97437e-213	3	Cox5b
Chchd21	4.94821e-216	0.318191	0.641	0.645	1.32152e-211	3	Chchd2
Romo11	5.8225e-214	0.477551	0.46	0.44	1.55502e-209	3	Romo1
Ubl51	1.62553e-211	0.483239	0.459	0.44	4.34132e-207	3	Ubl5
S100a111	2.43348e-206	0.289549	0.571	0.53	6.4991e-202	3	S100a11
Atp5j1	7.93391e-199	0.298756	0.653	0.665	2.11891e-194	3	Atp5j
Dynll12	1.90664e-195	0.386517	0.492	0.468	5.09206e-191	3	Dynll1
Tceal91	2.65202e-194	0.253705	0.651	0.634	7.08274e-190	3	Tceal9
Rbp11	5.78515e-189	0.67122	0.175	0.124	1.54504e-184	3	Rbp1
Dbi1	1.40022e-187	0.253318	0.564	0.55	3.73957e-183	3	Dbi
Gabarap1	1.72766e-187	0.454723	0.457	0.44	4.61407e-183	3	Gabarap
2010107E04Rik1	2.91389e-184	0.323911	0.591	0.601	7.78212e-180	3	2010107E04Rik
Snhg181	2.9786e-184	0.493953	0.333	0.282	7.95494e-180	3	Snhg18
Cpe1	3.27063e-181	0.543164	0.286	0.234	8.73488e-177	3	Cpe
Ube2b1	2.16841e-180	0.614841	0.326	0.289	5.79117e-176	3	Ube2b
Rbx11	2.61476e-172	0.363946	0.524	0.523	6.98324e-168	3	Rbx1
Cthrc11	9.63791e-172	0.389743	0.34	0.284	2.574e-167	3	Cthrc1
Hint12	1.07562e-168	0.340261	0.551	0.553	2.87267e-164	3	Hint1
Ndufa21	1.78223e-166	0.345844	0.559	0.572	4.7598e-162	3	Ndufa2
Postn1	2.63738e-165	0.384163	0.141	0.093	7.04364e-161	3	Postn
Map1lc3a	1.79078e-163	0.65766	0.243	0.198	4.78264e-159	3	Map1lc3a
Ier2	6.02282e-160	0.710147	0.18	0.135	1.60851e-155	3	Ier2
Tbca2	1.44613e-156	0.405704	0.46	0.449	3.86217e-152	3	Tbca
Uqcrb2	1.72119e-149	0.319437	0.553	0.563	4.59679e-145	3	Uqcrb
Zfas11	1.04692e-146	0.354276	0.441	0.413	2.79601e-142	3	Zfas1
Snrpf2	3.21793e-136	0.373003	0.453	0.441	8.59413e-132	3	Snrpf
Hsbp11	3.77909e-135	0.449108	0.415	0.407	1.00928e-130	3	Hsbp1
Atp5j21	3.20781e-134	0.334352	0.538	0.556	8.56711e-130	3	Atp5j2
Srp142	4.45623e-125	0.5235	0.337	0.317	1.19013e-120	3	Srp14
Ndufv3	9.101e-120	0.521023	0.321	0.297	2.4306e-115	3	Ndufv3
Selenok1	1.05391e-119	0.421901	0.419	0.413	2.81467e-115	3	Selenok
Bsg	3.181e-112	0.300772	0.48	0.486	8.49549e-108	3	Bsg
Crabp21	3.01515e-110	0.463418	0.133	0.096	8.05256e-106	3	Crabp2
Cenpx1	2.06143e-107	0.650049	0.161	0.126	5.50546e-103	3	Cenpx
Ndufa51	9.08485e-107	0.390957	0.418	0.413	2.42629e-102	3	Ndufa5
Naca1	2.07696e-106	0.273948	0.548	0.57	5.54693e-102	3	Naca
2210013O21Rik	2.67201e-104	0.656342	0.148	0.114	7.13615e-100	3	2210013O21Rik
Ier3	2.78962e-103	0.428627	0.299	0.267	7.45023e-99	3	Ier3
Cox6b21	8.68156e-102	0.501661	0.239	0.205	2.31858e-97	3	Cox6b2
Atp5e1	1.41371e-99	0.322623	0.483	0.495	3.77558e-95	3	Atp5e
Mmp11	4.3578e-98	0.503325	0.101	0.07	1.16384e-93	3	Mmp11
Sem11	1.73485e-96	0.255953	0.554	0.572	4.63325e-92	3	Sem1
Bex4	6.05729e-95	0.431758	0.178	0.141	1.61772e-90	3	Bex4
Mgst31	6.20425e-93	0.494582	0.198	0.163	1.65697e-88	3	Mgst3
Atp6v1f	9.43216e-92	0.459809	0.351	0.342	2.51905e-87	3	Atp6v1f
Rps25	3.896e-89	0.267546	0.568	0.566	1.0405e-84	3	Rps25
Ndufa31	5.37397e-89	0.276085	0.53	0.556	1.43523e-84	3	Ndufa3
Cox5a2	5.62311e-89	0.299225	0.488	0.5	1.50177e-84	3	Cox5a
Snhg81	8.95198e-89	0.485653	0.274	0.249	2.39081e-84	3	Snhg8
Notum1	6.26887e-84	0.448519	0.191	0.157	1.67423e-79	3	Notum
Atp5o2	6.80152e-84	0.290778	0.507	0.532	1.81648e-79	3	Atp5o
Ociad21	1.55598e-82	0.554743	0.137	0.107	4.15555e-78	3	Ociad2
Ddx51	1.08167e-81	0.438032	0.355	0.353	2.88882e-77	3	Ddx5
Cox141	2.81682e-79	0.509768	0.284	0.268	7.52287e-75	3	Cox14
Serf12	7.24108e-78	0.56948	0.16	0.131	1.93387e-73	3	Serf1
Psmg4	2.27073e-77	0.59674	0.143	0.115	6.06444e-73	3	Psmg4
Fbln11	5.1687e-74	0.43163	0.245	0.218	1.38041e-69	3	Fbln1
Eif3k1	5.10438e-66	0.362875	0.409	0.427	1.36323e-61	3	Eif3k
Bex31	1.38441e-65	0.291839	0.401	0.397	3.69735e-61	3	Bex3
Prdx21	4.33855e-64	0.335678	0.418	0.434	1.1587e-59	3	Prdx2
Marcksl11	4.50183e-58	0.455242	0.287	0.279	1.2023e-53	3	Marcksl1
Tecr	8.00488e-58	0.441837	0.309	0.307	2.13786e-53	3	Tecr
Ndufb91	9.25971e-57	0.300849	0.455	0.482	2.47299e-52	3	Ndufb9
Bmp41	2.62472e-54	0.4571	0.11	0.086	7.00984e-50	3	Bmp4
Brk12	3.00325e-54	0.497101	0.252	0.24	8.02077e-50	3	Brk1
Mrps26	8.57865e-53	0.573704	0.11	0.088	2.2911e-48	3	Mrps26
Lsm71	2.58194e-49	0.40114	0.316	0.315	6.89559e-45	3	Lsm7
Gadd45g1	3.79371e-47	0.395041	0.2	0.179	1.01319e-42	3	Gadd45g
Cyb5a	4.43682e-47	0.333053	0.323	0.319	1.18494e-42	3	Cyb5a
Snrpd12	3.43129e-46	0.35173	0.328	0.326	9.16395e-42	3	Snrpd1
Srsf61	2.34208e-45	0.555455	0.179	0.163	6.255e-41	3	Srsf6
Sgk1	3.92437e-43	0.485519	0.123	0.103	1.04808e-38	3	Sgk1
Ndufb62	8.65671e-42	0.279383	0.421	0.444	2.31195e-37	3	Ndufb6
Htra1	3.73488e-39	0.41341	0.181	0.163	9.97475e-35	3	Htra1
Ndufa6	1.91848e-38	0.278623	0.409	0.432	5.12368e-34	3	Ndufa6
Park7	7.87674e-38	0.414451	0.29	0.292	2.10364e-33	3	Park7
2410015M20Rik	1.24776e-36	0.393216	0.304	0.308	3.33239e-32	3	2410015M20Rik
Mrps241	4.02146e-35	0.478864	0.21	0.2	1.07401e-30	3	Mrps24
Thoc71	1.49585e-34	0.476977	0.195	0.183	3.99497e-30	3	Thoc7
Snai2	1.43078e-33	0.478372	0.149	0.133	3.82119e-29	3	Snai2
Fos	1.38021e-32	0.413122	0.127	0.11	3.68612e-28	3	Fos
Vmp11	3.42734e-32	0.424373	0.251	0.248	9.1534e-28	3	Vmp1
Snhg51	1.06006e-31	0.516164	0.137	0.122	2.83111e-27	3	Snhg5
Atp6v1g1	1.02298e-30	0.361184	0.313	0.323	2.73207e-26	3	Atp6v1g1
Anapc111	5.27911e-30	0.409608	0.266	0.268	1.40989e-25	3	Anapc11
Rps21	5.7843e-29	0.332038	0.442	0.466	1.54481e-24	3	Rps21
Ivns1abp	1.37154e-28	0.497083	0.114	0.1	3.66298e-24	3	Ivns1abp
Pfn21	3.01481e-28	0.440449	0.124	0.109	8.05166e-24	3	Pfn2
Mfap2	2.57964e-27	0.429518	0.172	0.161	6.88945e-23	3	Mfap2
Trappc6a	1.86715e-26	0.480811	0.115	0.101	4.9866e-22	3	Trappc6a
Psma11	8.16207e-26	0.403213	0.257	0.259	2.17984e-21	3	Psma1
Spcs1	5.99403e-25	0.270437	0.41	0.447	1.60082e-20	3	Spcs1
Mrps18c1	9.13366e-24	0.429074	0.182	0.173	2.43933e-19	3	Mrps18c
Snord104	2.22524e-23	0.445854	0.103	0.09	5.94294e-19	3	Snord104
Use11	2.377e-23	0.447055	0.186	0.179	6.34827e-19	3	Use1
Col6a11	1.41219e-20	0.301251	0.236	0.231	3.77155e-16	3	Col6a1
Manf1	5.23191e-20	0.293901	0.322	0.337	1.39729e-15	3	Manf
Fundc2	1.27033e-19	0.451951	0.152	0.143	3.39268e-15	3	Fundc2
Naa382	1.90191e-19	0.409576	0.217	0.216	5.07943e-15	3	Naa38
Dctpp11	6.3997e-19	0.404876	0.159	0.151	1.70917e-14	3	Dctpp1
Cnpy2	7.74053e-19	0.397874	0.248	0.255	2.06726e-14	3	Cnpy2
Svbp1	9.30039e-19	0.389632	0.199	0.195	2.48385e-14	3	Svbp
Anapc13	1.08715e-18	0.399256	0.221	0.221	2.90344e-14	3	Anapc13
Dut2	5.70848e-18	0.388937	0.169	0.162	1.52456e-13	3	Dut
Eny21	6.12398e-18	0.341813	0.253	0.257	1.63553e-13	3	Eny2
Atp5d1	2.01081e-16	0.282294	0.36	0.392	5.37028e-12	3	Atp5d
Psmb31	2.95454e-16	0.26769	0.361	0.389	7.8907e-12	3	Psmb3
Tmem9	1.81714e-15	0.453755	0.155	0.15	4.85304e-11	3	Tmem9
Trappc1	2.59874e-15	0.445219	0.167	0.163	6.94045e-11	3	Trappc1
Bad	3.57981e-15	0.429299	0.101	0.092	9.5606e-11	3	Bad
Mrps121	5.7425e-12	0.419528	0.164	0.163	1.53365e-07	3	Mrps12
Commd41	8.39131e-12	0.423301	0.13	0.125	2.24107e-07	3	Commd4
Ap2s11	1.69938e-11	0.390973	0.177	0.177	4.53853e-07	3	Ap2s1
H1f0	2.12224e-11	0.355192	0.16	0.157	5.66785e-07	3	H1f0
Fkbp7	2.65749e-11	0.400671	0.109	0.102	7.09735e-07	3	Fkbp7
Ift201	6.36334e-11	0.391435	0.188	0.19	1.69946e-06	3	Ift20
1810058I24Rik	1.3313e-10	0.342034	0.259	0.273	3.55551e-06	3	1810058I24Rik
Ssna11	1.75897e-10	0.375792	0.192	0.194	4.69769e-06	3	Ssna1
Lamtor4	1.02903e-09	0.390016	0.12	0.115	2.74824e-05	3	Lamtor4
Rps4l	3.63931e-09	0.379631	0.146	0.144	9.71951e-05	3	Rps4l
1110038B12Rik1	6.39445e-09	0.280604	0.267	0.28	0.000170777	3	1110038B12Rik
Dpm3	7.06238e-09	0.356479	0.206	0.212	0.000188615	3	Dpm3
Sec11a1	7.9417e-09	0.30031	0.283	0.303	0.000212099	3	Sec11a
Card19	8.20392e-09	0.372701	0.123	0.118	0.000219102	3	Card19
Tceal82	8.45209e-09	0.25568	0.298	0.318	0.00022573	3	Tceal8
Dad11	3.83282e-08	0.285044	0.313	0.342	0.00102363	3	Dad1
Skp1a1	1.56226e-07	0.326484	0.246	0.26	0.00417234	3	Skp1a
Ss18l21	1.63127e-07	0.374489	0.108	0.104	0.00435663	3	Ss18l2
Lamtor51	1.94029e-07	0.367072	0.191	0.196	0.00518193	3	Lamtor5
Fmc11	2.72353e-07	0.373888	0.114	0.11	0.00727373	3	Fmc1
D8Ertd738e1	2.85944e-07	0.312169	0.259	0.277	0.00763672	3	D8Ertd738e
Ass1	1.12225e-06	0.308846	0.118	0.114	0.0299719	3	Ass1
Atp6v0b	1.35755e-06	0.330715	0.226	0.237	0.0362561	3	Atp6v0b
AI413582	3.26391e-06	0.360765	0.114	0.111	0.0871693	3	AI413582
Atp6v1e1	1.5802e-05	0.36997	0.174	0.179	0.422025	3	Atp6v1e1
Snrnp701	3.50455e-05	0.292504	0.112	0.129	0.93596	3	Snrnp70
Ddx39b1	4.65579e-05	0.268323	0.152	0.176	1	3	Ddx39b
Ppdpf1	4.96755e-05	0.389695	0.11	0.109	1	3	Ppdpf
Rab34	0.000105034	0.261384	0.091	0.104	1	3	Rab34
Tmem147	0.000105389	0.365526	0.165	0.17	1	3	Tmem147
Snhg11	0.000178543	0.328759	0.158	0.161	1	3	Snhg1
Ndufb51	0.000240946	0.309542	0.248	0.269	1	3	Ndufb5
Raly	0.000271869	0.366631	0.182	0.191	1	3	Raly
Mrps61	0.00030486	0.311519	0.195	0.204	1	3	Mrps6
Mrps18a	0.000311206	0.372431	0.12	0.121	1	3	Mrps18a
Tmem1671	0.000354735	0.265561	0.271	0.294	1	3	Tmem167
Rpp211	0.000380911	0.338761	0.108	0.107	1	3	Rpp21
Cdk2ap2	0.000382874	0.31051	0.137	0.139	1	3	Cdk2ap2
Mat2a	0.000399677	0.26951	0.103	0.116	1	3	Mat2a
Mrpl341	0.000429242	0.351817	0.167	0.174	1	3	Mrpl34
Bcas22	0.000556481	0.338558	0.206	0.219	1	3	Bcas2
Scd21	0.000655838	0.25003	0.14	0.159	1	3	Scd2
Stub1	0.000894269	0.262157	0.185	0.214	1	3	Stub1
Adprh	0.000898257	0.272473	0.122	0.138	1	3	Adprh
Fam195b	0.0013254	0.366471	0.13	0.133	1	3	Fam195b
Nol7	0.00140192	0.261899	0.11	0.123	1	3	Nol7
Timm131	0.00181079	0.293069	0.256	0.279	1	3	Timm13
Polr2j1	0.00200718	0.34695	0.173	0.182	1	3	Polr2j
Lage32	0.00210192	0.339601	0.108	0.108	1	3	Lage3
Ufc1	0.00363534	0.259438	0.109	0.122	1	3	Ufc1
0610012G03Rik	0.00363812	0.361855	0.147	0.153	1	3	0610012G03Rik
Nsmce12	0.00751875	0.260598	0.11	0.123	1	3	Nsmce1
2810428I15Rik	0.00875401	0.329703	0.105	0.105	1	3	2810428I15Rik
Crabp11	0	2.09753	0.622	0.323	0	4	Crabp1
S100a61	0	1.46614	0.504	0.329	0	4	S100a6
Fth1	0	1.43811	0.515	0.388	0	4	Fth1
Thy12	0	1.39728	0.726	0.418	0	4	Thy1
Gng8	0	1.27729	0.262	0.115	0	4	Gng8
Igfbp3	0	1.21894	0.454	0.235	0	4	Igfbp3
Ctsb1	0	1.15584	0.759	0.491	0	4	Ctsb
Rpl14	0	1.06849	0.859	0.551	0	4	Rpl14
Cd63	0	1.01891	0.84	0.525	0	4	Cd63
Mmd	0	0.997437	0.25	0.141	0	4	Mmd
Igfbp7	0	0.987591	0.382	0.244	0	4	Igfbp7
Nbl11	0	0.939982	0.303	0.175	0	4	Nbl1
Rpl271	0	0.886536	0.854	0.584	0	4	Rpl27
Ctsl2	0	0.882039	0.66	0.507	0	4	Ctsl
Rps11	0	0.87971	0.875	0.609	0	4	Rps11
Tpt1	0	0.865423	0.831	0.649	0	4	Tpt1
Gm3511	0	0.864061	0.547	0.369	0	4	Gm3511
Lum1	0	0.862081	0.295	0.193	0	4	Lum
Cdkn2a	0	0.854689	0.381	0.232	0	4	Cdkn2a
Gm8292	0	0.843538	0.369	0.224	0	4	Gm8292
Gm10443	0	0.838649	0.519	0.353	0	4	Gm10443
Rpl111	0	0.838149	0.878	0.633	0	4	Rpl11
Aes	0	0.792107	0.187	0.113	0	4	Aes
Ctsd	0	0.774615	0.337	0.236	0	4	Ctsd
Rps15a-ps6	0	0.770795	0.315	0.203	0	4	Rps15a-ps6
Rps27a1	0	0.77027	0.833	0.624	0	4	Rps27a
Lgals1	0	0.768404	0.479	0.375	0	4	Lgals1
Rps251	0	0.764064	0.757	0.547	0	4	Rps25
Gm9843	0	0.760557	0.612	0.452	0	4	Gm9843
Rpl301	0	0.760196	0.787	0.6	0	4	Rpl30
Rps19	0	0.759356	0.504	0.415	0	4	Rps19
Rps27rt	0	0.754343	0.623	0.457	0	4	Rps27rt
Cox6b22	0	0.746393	0.297	0.199	0	4	Cox6b2
Itm2c	0	0.744971	0.289	0.192	0	4	Itm2c
Gm9385	0	0.744934	0.362	0.251	0	4	Gm9385
Serpine2	0	0.741067	0.461	0.312	0	4	Serpine2
Rpl241	0	0.732705	0.652	0.492	0	4	Rpl24
Gm9794	0	0.730169	0.634	0.464	0	4	Gm9794
Rps7	0	0.712117	0.848	0.664	0	4	Rps7
Rpl10a-ps1	0	0.704851	0.447	0.323	0	4	Rpl10a-ps1
Serpinf1	0	0.700972	0.407	0.285	0	4	Serpinf1
Rpl101	0	0.699179	0.841	0.66	0	4	Rpl10
Rps131	0	0.694803	0.844	0.637	0	4	Rps13
mt-Rnr11	0	0.690541	0.49	0.391	0	4	mt-Rnr1
Rps13-ps2	0	0.689164	0.378	0.266	0	4	Rps13-ps2
Gm12254	0	0.684691	0.364	0.266	0	4	Gm12254
Rps31	0	0.684352	0.851	0.637	0	4	Rps3
Map1lc3a1	0	0.683087	0.28	0.195	0	4	Map1lc3a
Rps171	0	0.679484	0.803	0.613	0	4	Rps17
Rps151	0	0.679423	0.839	0.678	0	4	Rps15
Mmp2	0	0.67412	0.263	0.174	0	4	Mmp2
Rps19-ps6	0	0.670564	0.552	0.424	0	4	Rps19-ps6
Ftl11	0	0.667601	0.8	0.606	0	4	Ftl1
Rps3a1	0	0.661191	0.839	0.634	0	4	Rps3a1
Gm10263	0	0.657969	0.34	0.252	0	4	Gm10263
Itm2b	0	0.651836	0.685	0.558	0	4	Itm2b
Rps15a-ps71	0	0.651508	0.47	0.344	0	4	Rps15a-ps7
Rpl31-ps8	0	0.647544	0.434	0.31	0	4	Rpl31-ps8
Rpl27a1	0	0.640972	0.789	0.622	0	4	Rpl27a
Tpt1-ps3	0	0.637864	0.362	0.271	0	4	Tpt1-ps3
Gm10288	0	0.637649	0.49	0.372	0	4	Gm10288
Rps101	0	0.632805	0.789	0.62	0	4	Rps10
Rpl281	0	0.632627	0.796	0.644	0	4	Rpl28
Rpl341	0	0.629456	0.765	0.594	0	4	Rpl34
Rpl312	0	0.627714	0.822	0.677	0	4	Rpl31
Cox6c	0	0.626998	0.747	0.6	0	4	Cox6c
Rps23	0	0.61707	0.632	0.523	0	4	Rps23
Rpl362	0	0.610959	0.861	0.657	0	4	Rpl36
Rps51	0	0.608136	0.74	0.609	0	4	Rps5
Wdr891	0	0.597289	0.692	0.541	0	4	Wdr89
Gm8430	0	0.591338	0.361	0.268	0	4	Gm8430
Rpl39-ps1	0	0.588598	0.489	0.376	0	4	Rpl39-ps
Rps10-ps1	0	0.576095	0.403	0.3	0	4	Rps10-ps1
Rps27l1	0	0.571919	0.75	0.572	0	4	Rps27l
Rps26-ps1	0	0.5701	0.518	0.413	0	4	Rps26-ps1
Dcn	0	0.568053	0.37	0.25	0	4	Dcn
Gm11478	0	0.567718	0.494	0.393	0	4	Gm11478
Id31	0	0.565013	0.749	0.565	0	4	Id3
Selenow2	0	0.560693	0.595	0.48	0	4	Selenow
Ifitm21	0	0.557801	0.639	0.525	0	4	Ifitm2
Gm14586	0	0.557121	0.529	0.422	0	4	Gm14586
Rpl191	0	0.54991	0.813	0.708	0	4	Rpl19
Rpl10a1	0	0.547152	0.662	0.532	0	4	Rpl10a
Fau1	0	0.545529	0.809	0.692	0	4	Fau
Laptm4a	0	0.541696	0.629	0.525	0	4	Laptm4a
Rpl9	0	0.540572	0.833	0.682	0	4	Rpl9
Gabarap2	0	0.540459	0.525	0.433	0	4	Gabarap
Mmp3	0	0.539434	0.135	0.07	0	4	Mmp3
Gm7536	0	0.535393	0.416	0.323	0	4	Gm7536
Rps25-ps1	0	0.533233	0.436	0.348	0	4	Rps25-ps1
mt-Nd31	0	0.522763	0.628	0.606	0	4	mt-Nd3
Rpl37rt	0	0.517679	0.658	0.556	0	4	Rpl37rt
Gm143031	0	0.515359	0.708	0.59	0	4	Gm14303
mt-Nd5	0	0.500717	0.458	0.375	0	4	mt-Nd5
Eef1a1	0	0.49814	0.693	0.591	0	4	Eef1a1
Gm5805	0	0.486102	0.537	0.445	0	4	Gm5805
Mt12	0	0.484886	0.577	0.452	0	4	Mt1
Rpl221	0	0.484841	0.77	0.613	0	4	Rpl22
Rpl36a1	0	0.482253	0.831	0.694	0	4	Rpl36a
Rps16-ps2	0	0.480871	0.673	0.572	0	4	Rps16-ps2
Gm10076	0	0.471839	0.568	0.487	0	4	Gm10076
Rps16	0	0.470139	0.619	0.555	0	4	Rps16
Tmsb10	0	0.470136	0.599	0.512	0	4	Tmsb10
Rps121	0	0.467656	0.709	0.594	0	4	Rps12
Ppia	0	0.464208	0.766	0.593	0	4	Ppia
Mgst1	0	0.45705	0.41	0.309	0	4	Mgst1
Rpl171	0	0.454735	0.797	0.695	0	4	Rpl17
Gm10736	0	0.446493	0.655	0.58	0	4	Gm10736
Rpl35a1	0	0.359592	0.784	0.7	0	4	Rpl35a
Rpl72	0	0.339249	0.787	0.725	0	4	Rpl7
Rps81	0	0.327569	0.779	0.687	0	4	Rps8
Rpsa1	0	0.323279	0.731	0.647	0	4	Rpsa
Gm5963	1.36918e-301	0.595859	0.307	0.224	3.65666e-297	4	Gm5963
Gm4149	1.33096e-300	0.514591	0.391	0.306	3.55459e-296	4	Gm4149
Gm13192	1.59989e-289	0.629912	0.297	0.218	4.27283e-285	4	Gm13192
Igfbp42	6.74458e-287	0.701661	0.324	0.24	1.80128e-282	4	Igfbp4
Cdh111	1.17863e-283	0.565018	0.354	0.27	3.14777e-279	4	Cdh11
Rpl28-ps1	1.68557e-277	0.632999	0.273	0.196	4.50165e-273	4	Rpl28-ps1
Rpl181	1.10432e-273	0.255567	0.788	0.722	2.94931e-269	4	Rpl18
mt-Rnr22	1.13862e-271	0.544253	0.573	0.518	3.04092e-267	4	mt-Rnr2
Rps241	3.19579e-271	0.434179	0.616	0.577	8.535e-267	4	Rps24
Gm15536	5.29273e-268	0.543167	0.391	0.319	1.41353e-263	4	Gm15536
Id12	1.43745e-251	0.341801	0.585	0.499	3.83901e-247	4	Id1
Phlda3	3.00395e-251	0.695407	0.244	0.174	8.02264e-247	4	Phlda3
Rpl10-ps3	1.71985e-250	0.632746	0.274	0.203	4.5932e-246	4	Rpl10-ps3
Col18a1	1.78476e-248	0.685893	0.186	0.12	4.76657e-244	4	Col18a1
B2m1	1.57196e-247	0.451761	0.626	0.568	4.19823e-243	4	B2m
Rpl36a-ps2	8.20647e-245	0.516826	0.381	0.31	2.1917e-240	4	Rpl36a-ps2
Dcxr	1.50228e-242	0.726598	0.132	0.077	4.01214e-238	4	Dcxr
Gm10073	1.95829e-242	0.5487	0.322	0.249	5.23e-238	4	Gm10073
Gm15427	2.27353e-242	0.324541	0.662	0.613	6.07191e-238	4	Gm15427
Rpl121	1.24744e-239	0.262262	0.699	0.632	3.33154e-235	4	Rpl12
Rpl9-ps6	1.33795e-239	0.601414	0.267	0.197	3.57326e-235	4	Rpl9-ps6
Cd63-ps	2.1934e-238	0.329885	0.536	0.462	5.85792e-234	4	Cd63-ps
Ifitm31	2.34149e-238	0.447864	0.612	0.537	6.25342e-234	4	Ifitm3
Rps201	8.30618e-232	0.51925	0.556	0.525	2.21833e-227	4	Rps20
Gm15772	2.82473e-222	0.524078	0.337	0.27	7.544e-218	4	Gm15772
Rpl7a1	2.68229e-220	0.297411	0.652	0.592	7.16359e-216	4	Rpl7a
Ly6e	9.0573e-217	0.638264	0.195	0.133	2.41893e-212	4	Ly6e
Snhg182	4.13314e-214	0.485984	0.354	0.28	1.10384e-209	4	Snhg18
Gm7808	1.048e-200	0.542927	0.29	0.226	2.7989e-196	4	Gm7808
Twist11	2.08731e-195	0.639483	0.189	0.131	5.57458e-191	4	Twist1
H2afj	4.2474e-193	0.528008	0.324	0.261	1.13435e-188	4	H2afj
Rps10-ps2	5.12147e-191	0.522681	0.275	0.213	1.36779e-186	4	Rps10-ps2
1110038B12Rik2	7.68912e-189	0.503173	0.336	0.273	2.05353e-184	4	1110038B12Rik
Mir703	1.90958e-186	0.569808	0.264	0.205	5.09992e-182	4	Mir703
Fbln12	1.81562e-178	0.54137	0.278	0.215	4.84898e-174	4	Fbln1
Gm12739	3.48771e-178	0.612494	0.109	0.065	9.31462e-174	4	Gm12739
Gm5905	4.15401e-176	0.496267	0.346	0.291	1.10941e-171	4	Gm5905
Rpl291	4.78168e-175	0.280091	0.587	0.534	1.27704e-170	4	Rpl29
Cox7a2l	8.4208e-175	0.494896	0.327	0.269	2.24894e-170	4	Cox7a2l
Cst3	2.12165e-170	0.356315	0.479	0.425	5.66628e-166	4	Cst3
Gm11361	4.91397e-170	0.343692	0.502	0.452	1.31237e-165	4	Gm11361
Gpnmb	1.10549e-167	0.590613	0.104	0.062	2.95243e-163	4	Gpnmb
Ptges	2.27055e-164	0.615617	0.132	0.086	6.06397e-160	4	Ptges
Htra11	1.16513e-162	0.587318	0.215	0.16	3.11172e-158	4	Htra1
Use12	2.8716e-160	0.542196	0.23	0.175	7.66918e-156	4	Use1
RP23-58B7.2	5.36518e-154	0.59131	0.118	0.075	1.43288e-149	4	RP23-58B7.2
Efemp2	4.95327e-149	0.607756	0.128	0.085	1.32287e-144	4	Efemp2
Rnase4	1.79438e-143	0.518841	0.233	0.179	4.79226e-139	4	Rnase4
Rpl14-ps1	1.78869e-135	0.435829	0.351	0.306	4.77705e-131	4	Rpl14-ps1
Pla2g71	1.18923e-132	0.533791	0.237	0.184	3.17607e-128	4	Pla2g7
Cxx1b	6.02262e-132	0.62401	0.117	0.078	1.60846e-127	4	Cxx1b
Timp2	5.85983e-131	0.502497	0.212	0.162	1.56498e-126	4	Timp2
Gm43712	7.25378e-131	0.584476	0.144	0.101	1.93727e-126	4	Gm43712
Rps27	2.06331e-128	0.540788	0.44	0.402	5.51049e-124	4	Rps27
Rps18	4.65093e-126	0.328191	0.552	0.511	1.24212e-121	4	Rps18
Pmm1	3.12089e-125	0.597156	0.167	0.123	8.33496e-121	4	Pmm1
Rpl34-ps1	8.39993e-124	0.348347	0.401	0.357	2.24337e-119	4	Rpl34-ps1
Vkorc1	1.79757e-118	0.506824	0.207	0.161	4.80077e-114	4	Vkorc1
Rps24-ps3	1.34974e-116	0.379148	0.268	0.219	3.60474e-112	4	Rps24-ps3
Gm10275	2.11836e-116	0.437237	0.255	0.209	5.65749e-112	4	Gm10275
Gas1	1.4642e-115	0.542364	0.139	0.099	3.91044e-111	4	Gas1
Tnfsf9	6.88518e-113	0.522394	0.146	0.104	1.83882e-108	4	Tnfsf9
Gm13341	6.53078e-109	0.527007	0.104	0.07	1.74418e-104	4	Gm13341
Gm12174	2.49599e-108	0.534843	0.192	0.151	6.66603e-104	4	Gm12174
Scand1	5.53818e-108	0.510743	0.187	0.145	1.47908e-103	4	Scand1
Mt22	2.42241e-101	0.315912	0.343	0.292	6.46954e-97	4	Mt2
Rpl7-ps7	5.86076e-100	0.508479	0.198	0.158	1.56523e-95	4	Rpl7-ps7
Cd302	9.13563e-96	0.498764	0.104	0.071	2.43985e-91	4	Cd302
Col6a21	1.36641e-94	0.508317	0.183	0.144	3.64928e-90	4	Col6a2
Gm8451	7.20037e-90	0.466491	0.186	0.148	1.923e-85	4	Gm8451
mt-Cytb	4.71178e-88	0.426681	0.421	0.387	1.25837e-83	4	mt-Cytb
Dap	2.36164e-87	0.447242	0.254	0.216	6.30724e-83	4	Dap
Rps15a-ps5	1.48776e-86	0.454747	0.179	0.142	3.97335e-82	4	Rps15a-ps5
Rps9	8.37277e-85	0.373511	0.499	0.478	2.23612e-80	4	Rps9
Gm10689	1.47423e-84	0.479525	0.134	0.101	3.93724e-80	4	Gm10689
Rpl18a	2.45469e-84	0.328493	0.502	0.469	6.55573e-80	4	Rpl18a
Rpl19-ps11	8.57452e-83	0.474529	0.199	0.163	2.29e-78	4	Rpl19-ps11
Selenom	9.40203e-83	0.458766	0.145	0.11	2.511e-78	4	Selenom
Gm13611	3.90616e-80	0.431353	0.215	0.179	1.04322e-75	4	Gm13611
Ptms1	4.91404e-79	0.461755	0.186	0.151	1.31239e-74	4	Ptms
Gm8129	3.01475e-76	0.436535	0.178	0.144	8.05149e-72	4	Gm8129
Rpl38-ps2	3.57603e-76	0.332173	0.333	0.302	9.5505e-72	4	Rpl38-ps2
Twist22	3.68434e-76	0.271787	0.32	0.274	9.83977e-72	4	Twist2
Pfdn52	2.49522e-75	0.303768	0.37	0.338	6.66399e-71	4	Pfdn5
Gm4332	2.94711e-75	0.394657	0.209	0.174	7.87086e-71	4	Gm4332
Snai11	6.06902e-75	0.479696	0.162	0.13	1.62085e-70	4	Snai1
Hmox1	1.33446e-73	0.484609	0.125	0.094	3.56394e-69	4	Hmox1
Plin2	7.74567e-73	0.45819	0.179	0.145	2.06864e-68	4	Plin2
Pebp11	1.44517e-72	0.33033	0.377	0.352	3.85961e-68	4	Pebp1
Inhbb	1.05192e-68	0.441922	0.104	0.076	2.80935e-64	4	Inhbb
Lamtor41	1.21759e-68	0.412326	0.144	0.113	3.25181e-64	4	Lamtor4
Atp6v1f1	2.33099e-68	0.327956	0.366	0.341	6.22538e-64	4	Atp6v1f
Cyb5a1	3.41342e-68	0.339636	0.347	0.316	9.11621e-64	4	Cyb5a
Gm11942	3.27522e-65	0.463605	0.127	0.099	8.74713e-61	4	Gm11942
Hist3h2a	1.82406e-62	0.426006	0.1	0.074	4.87151e-58	4	Hist3h2a
Grina	2.38766e-62	0.451939	0.124	0.096	6.37672e-58	4	Grina
Rps28	3.12406e-61	0.529285	0.425	0.415	8.34342e-57	4	Rps28
Cdkn2b	5.8947e-61	0.439112	0.126	0.098	1.5743e-56	4	Cdkn2b
Lamp2	4.25173e-59	0.361738	0.277	0.249	1.13551e-54	4	Lamp2
Gm8730	1.02393e-54	0.4087	0.204	0.177	2.73462e-50	4	Gm8730
Ier31	1.29156e-53	0.403617	0.293	0.268	3.44936e-49	4	Ier3
Col6a12	4.46727e-53	0.345263	0.259	0.229	1.19307e-48	4	Col6a1
Prrx21	1.41856e-49	0.388309	0.105	0.082	3.78854e-45	4	Prrx2
Lamp1	5.41244e-49	0.343136	0.314	0.295	1.4455e-44	4	Lamp1
S100a13	1.94596e-48	0.3797	0.107	0.083	5.19707e-44	4	S100a13
S100a41	2.19135e-48	0.447128	0.163	0.135	5.85244e-44	4	S100a4
Rpl36-ps2	2.66218e-47	0.399739	0.152	0.127	7.10988e-43	4	Rpl36-ps2
a2	1.01171e-46	0.349786	0.148	0.12	2.70197e-42	4	a
Gm10250	1.99636e-44	0.382998	0.194	0.17	5.33167e-40	4	Gm10250
Sat1	2.83243e-44	0.372434	0.232	0.207	7.56457e-40	4	Sat1
Rpl26	1.21332e-42	0.359507	0.502	0.519	3.24042e-38	4	Rpl26
Sdf2	7.56901e-42	0.41106	0.151	0.129	2.02145e-37	4	Sdf2
Mgst32	9.5905e-42	0.39603	0.189	0.164	2.56133e-37	4	Mgst3
Gnas	7.39701e-39	0.284183	0.347	0.334	1.97552e-34	4	Gnas
Rpl381	1.80643e-37	0.293184	0.486	0.493	4.82444e-33	4	Rpl38
Gm13436	2.47258e-37	0.354228	0.208	0.188	6.60352e-33	4	Gm13436
RP23-13B8.12	4.96007e-37	0.367474	0.161	0.139	1.32469e-32	4	RP23-13B8.12
Notum2	8.93384e-37	0.338435	0.182	0.158	2.38596e-32	4	Notum
Pdrg1	1.02025e-36	0.368623	0.151	0.129	2.72477e-32	4	Pdrg1
AI4135821	1.96991e-35	0.343768	0.131	0.109	5.26105e-31	4	AI413582
Pld3	3.80753e-35	0.394877	0.113	0.093	1.01688e-30	4	Pld3
Itm2a1	1.46596e-31	0.29139	0.29	0.269	3.91515e-27	4	Itm2a
Rabac1	9.66067e-31	0.304537	0.251	0.235	2.58007e-26	4	Rabac1
Gm36991	1.06312e-30	0.381607	0.14	0.122	2.83929e-26	4	Gm3699
Ramp32	1.15526e-30	0.46253	0.123	0.104	3.08536e-26	4	Ramp3
Rps11-ps1	1.77487e-30	0.35848	0.172	0.154	4.74014e-26	4	Rps11-ps1
Ctsz	4.76021e-30	0.362805	0.153	0.134	1.27131e-25	4	Ctsz
Drap1	1.87089e-29	0.361222	0.104	0.087	4.99659e-25	4	Drap1
Ap2s12	1.07039e-26	0.318115	0.193	0.175	2.85869e-22	4	Ap2s1
Rpl6l	1.39085e-26	0.346593	0.185	0.17	3.71455e-22	4	Rpl6l
Enpp2	2.01737e-26	0.335996	0.156	0.137	5.3878e-22	4	Enpp2
Ergic3	5.87267e-26	0.34684	0.149	0.132	1.56841e-21	4	Ergic3
Atraid	2.78621e-25	0.32527	0.111	0.095	7.44114e-21	4	Atraid
Gm6204	2.15699e-24	0.302254	0.196	0.181	5.76068e-20	4	Gm6204
Eva1b	4.27347e-24	0.327432	0.151	0.134	1.14132e-19	4	Eva1b
Gng11	9.80456e-24	0.305681	0.102	0.086	2.6185e-19	4	Gng11
RP23-269H21.1	1.71855e-22	0.351142	0.144	0.129	4.58974e-18	4	RP23-269H21.1
Laptm4b	3.06108e-22	0.307244	0.204	0.189	8.17524e-18	4	Laptm4b
Pdlim2	5.38523e-22	0.315991	0.105	0.09	1.43823e-17	4	Pdlim2
Hcfc1r11	6.42626e-22	0.293826	0.185	0.169	1.71626e-17	4	Hcfc1r1
Snai21	9.56533e-22	0.298759	0.149	0.133	2.55461e-17	4	Snai2
Mrps62	4.06969e-21	0.290693	0.216	0.202	1.08689e-16	4	Mrps6
Rpl35a-ps2	4.39791e-20	0.326103	0.14	0.127	1.17455e-15	4	Rpl35a-ps2
Uba52	6.10037e-20	0.274557	0.227	0.217	1.62922e-15	4	Uba52
Gm5561	7.51053e-20	0.331277	0.1	0.087	2.00584e-15	4	Gm5561
Rps4l1	1.2456e-19	0.303737	0.157	0.143	3.32663e-15	4	Rps4l
Nme4	4.50347e-19	0.319554	0.141	0.127	1.20274e-14	4	Nme4
Ass11	6.73345e-18	0.296636	0.127	0.113	1.7983e-13	4	Ass1
Gm6265	1.71763e-16	0.295363	0.213	0.204	4.58727e-12	4	Gm6265
Bad1	6.05898e-16	0.264949	0.105	0.092	1.61817e-11	4	Bad
Mien1	2.15898e-15	0.274552	0.141	0.128	5.766e-11	4	Mien1
Gm6274	3.21209e-15	0.351661	0.102	0.091	8.57854e-11	4	Gm6274
Rps11-ps2	1.98723e-14	0.314677	0.101	0.09	5.3073e-10	4	Rps11-ps2
Gm12481	2.2128e-14	0.289321	0.16	0.15	5.90973e-10	4	Gm12481
Serinc3	3.35587e-14	0.29117	0.14	0.13	8.96251e-10	4	Serinc3
Kdelr1	1.39636e-13	0.29912	0.171	0.162	3.72927e-09	4	Kdelr1
Gm6472	4.33258e-12	0.254749	0.21	0.205	1.1571e-07	4	Gm6472
Pdgfra	2.57281e-11	0.262963	0.118	0.108	6.8712e-07	4	Pdgfra
Gabarapl2	3.5212e-11	0.271592	0.112	0.102	9.40407e-07	4	Gabarapl2
Fkbp71	3.54526e-11	0.253227	0.112	0.102	9.46832e-07	4	Fkbp7
Gm7600	1.36528e-10	0.254411	0.205	0.2	3.64625e-06	4	Gm7600
Gsn	1.43344e-10	0.28585	0.11	0.101	3.82828e-06	4	Gsn
Psenen	3.26781e-10	0.283791	0.148	0.14	8.72734e-06	4	Psenen
Gm5586	6.99216e-10	0.307508	0.125	0.118	1.8674e-05	4	Gm5586
Pgrmc1	2.08452e-06	0.25942	0.175	0.172	0.0556712	4	Pgrmc1
Spp1	0.000197694	0.566534	0.176	0.174	1	4	Spp1
S100g	0	5.56018	0.763	0.06	0	5	S100g
Cited1	0	3.92424	0.706	0.036	0	5	Cited1
Fabp3	0	3.59152	0.627	0.034	0	5	Fabp3
Srgn	0	3.57383	0.61	0.032	0	5	Srgn
Aqp8	0	3.57094	0.718	0.037	0	5	Aqp8
F3	0	2.78468	0.496	0.042	0	5	F3
Tff1	0	2.72868	0.118	0.005	0	5	Tff1
Sox17	0	2.64423	0.411	0.015	0	5	Sox17
Slc2a3	0	2.51585	0.363	0.018	0	5	Slc2a3
Gkn1	0	2.34704	0.14	0.005	0	5	Gkn1
Col4a1	0	2.24634	0.453	0.093	0	5	Col4a1
Col4a2	0	2.22279	0.359	0.065	0	5	Col4a2
Cyp26a1	0	2.20977	0.244	0.007	0	5	Cyp26a1
Pitx1	0	2.14942	0.338	0.027	0	5	Pitx1
Wfdc1	0	2.07888	0.263	0.008	0	5	Wfdc1
S100a1	0	2.05801	0.403	0.072	0	5	S100a1
Lama1	0	1.94901	0.249	0.012	0	5	Lama1
Ifi30	0	1.94342	0.304	0.038	0	5	Ifi30
Cystm1	0	1.9371	0.283	0.022	0	5	Cystm1
Car4	0	1.88309	0.145	0.002	0	5	Car4
Foxo4	0	1.84406	0.219	0.009	0	5	Foxo4
Gsx2	0	1.83906	0.186	0.002	0	5	Gsx2
Lamb1	0	1.79655	0.319	0.061	0	5	Lamb1
Fst	0	1.7843	0.319	0.059	0	5	Fst
Tinagl1	0	1.74439	0.205	0.024	0	5	Tinagl1
Spink1	0	1.73192	0.12	0.009	0	5	Spink1
P4ha2	0	1.67042	0.264	0.032	0	5	P4ha2
Txndc12	0	1.66469	0.409	0.102	0	5	Txndc12
Klf4	0	1.64688	0.226	0.016	0	5	Klf4
Bex41	0	1.63593	0.448	0.115	0	5	Bex4
Adh1	0	1.61732	0.139	0.021	0	5	Adh1
Rbbp71	0	1.57312	0.56	0.208	0	5	Rbbp7
Epcam	0	1.56573	0.183	0.008	0	5	Epcam
Kdelr3	0	1.55349	0.371	0.085	0	5	Kdelr3
Spint2	0	1.52562	0.198	0.02	0	5	Spint2
Flt1	0	1.51466	0.204	0.016	0	5	Flt1
Nup62cl	0	1.50635	0.194	0.012	0	5	Nup62cl
Bnip3	0	1.50332	0.275	0.062	0	5	Bnip3
Snx2	0	1.48491	0.334	0.089	0	5	Snx2
Ramp2	0	1.47624	0.252	0.036	0	5	Ramp2
Ndrg1	0	1.41377	0.196	0.021	0	5	Ndrg1
Cotl1	0	1.41239	0.28	0.055	0	5	Cotl1
1110008F13Rik	0	1.37425	0.419	0.143	0	5	1110008F13Rik
Myl3	0	1.37333	0.137	0.003	0	5	Myl3
Lamc1	0	1.36156	0.194	0.026	0	5	Lamc1
Krt8	0	1.358	0.188	0.02	0	5	Krt8
Myl91	0	1.33912	0.577	0.22	0	5	Myl9
Hs3st1	0	1.3223	0.331	0.091	0	5	Hs3st1
H19	0	1.29618	0.658	0.335	0	5	H19
Pth1r	0	1.29442	0.182	0.019	0	5	Pth1r
Galk1	0	1.29076	0.272	0.065	0	5	Galk1
Pga5	0	1.27979	0.111	0.002	0	5	Pga5
Dpp4	0	1.24368	0.138	0.01	0	5	Dpp4
Tesc	0	1.23361	0.129	0.01	0	5	Tesc
Slc38a1	0	1.21814	0.167	0.016	0	5	Slc38a1
Epas1	0	1.20758	0.14	0.005	0	5	Epas1
Plod2	0	1.1984	0.194	0.031	0	5	Plod2
2010204K13Rik	0	1.19136	0.146	0.03	0	5	2010204K13Rik
Rpl41	0	1.18652	0.646	0.378	0	5	Rpl41
Rps14	0	1.16484	0.641	0.382	0	5	Rps14
Apoe	0	1.16298	0.497	0.184	0	5	Apoe
Slc26a10	0	1.15646	0.123	0.005	0	5	Slc26a10
Krt19	0	1.1521	0.164	0.025	0	5	Krt19
Ubqln2	0	1.15021	0.176	0.027	0	5	Ubqln2
Gata4	0	1.13851	0.141	0.005	0	5	Gata4
Sparc	0	1.13055	0.672	0.543	0	5	Sparc
Npm1	0	1.1291	0.867	0.591	0	5	Npm1
Atp2b1	0	1.11036	0.151	0.036	0	5	Atp2b1
Neat1	0	1.10551	0.269	0.113	0	5	Neat1
Rps29	0	1.09601	0.63	0.382	0	5	Rps29
Fabp3-ps1	0	1.09453	0.117	0.003	0	5	Fabp3-ps1
Rplp1	0	1.09109	0.663	0.441	0	5	Rplp1
Ihh	0	1.07639	0.107	0.002	0	5	Ihh
Rpl13	0	1.06542	0.682	0.445	0	5	Rpl13
Pla2g16	0	1.06366	0.113	0.014	0	5	Pla2g16
Rpl37a	0	1.06112	0.719	0.458	0	5	Rpl37a
Podxl	0	1.04036	0.145	0.014	0	5	Podxl
Hes11	0	1.0321	0.299	0.108	0	5	Hes1
Tmem160	0	1.01121	0.291	0.11	0	5	Tmem160
Mkrn1	0	1.00175	0.142	0.028	0	5	Mkrn1
Rps181	0	1.00111	0.774	0.49	0	5	Rps18
Hk2	0	0.999718	0.128	0.019	0	5	Hk2
Rpl23a	0	0.995711	0.752	0.495	0	5	Rpl23a
Emb	0	0.987843	0.206	0.067	0	5	Emb
Rplp2	0	0.984642	0.728	0.5	0	5	Rplp2
Rpl37	0	0.972599	0.632	0.411	0	5	Rpl37
Rpl141	0	0.97019	0.838	0.554	0	5	Rpl14
Pdia5	0	0.966758	0.184	0.046	0	5	Pdia5
Rpl32	0	0.966756	0.637	0.424	0	5	Rpl32
Flrt3	0	0.959173	0.124	0.013	0	5	Flrt3
Rps10-ps11	0	0.950174	0.512	0.29	0	5	Rps10-ps1
Rps191	0	0.939542	0.584	0.408	0	5	Rps19
Me2	0	0.931533	0.119	0.019	0	5	Me2
Gm82921	0	0.927349	0.427	0.219	0	5	Gm8292
Stx3	0	0.913733	0.11	0.012	0	5	Stx3
Rpl39	0	0.900587	0.665	0.466	0	5	Rpl39
Gga2	0	0.898517	0.138	0.027	0	5	Gga2
mt-Ti	0	0.891926	0.189	0.064	0	5	mt-Ti
Rpl31-ps81	0	0.891362	0.512	0.302	0	5	Rpl31-ps8
Rps26	0	0.889263	0.659	0.424	0	5	Rps26
Bsg1	0	0.888094	0.656	0.469	0	5	Bsg
Pltp	0	0.884121	0.113	0.028	0	5	Pltp
Serpinh1	0	0.881559	0.701	0.55	0	5	Serpinh1
Egln3	0	0.878946	0.111	0.016	0	5	Egln3
Rps211	0	0.877954	0.655	0.445	0	5	Rps21
Krt18	0	0.875467	0.139	0.032	0	5	Krt18
Kif5b	0	0.875349	0.208	0.072	0	5	Kif5b
Ubald2	0	0.866397	0.126	0.025	0	5	Ubald2
Tpd52	0	0.860565	0.147	0.04	0	5	Tpd52
Rps15a	0	0.853955	0.659	0.441	0	5	Rps15a
Cst31	0	0.849141	0.645	0.409	0	5	Cst3
Rps271	0	0.844078	0.583	0.389	0	5	Rps27
1600002H07Rik	0	0.843893	0.107	0.013	0	5	1600002H07Rik
Rpl18a1	0	0.843201	0.657	0.454	0	5	Rpl18a
Rplp01	0	0.840812	0.867	0.648	0	5	Rplp0
Cd24a	0	0.835618	0.247	0.09	0	5	Cd24a
Plac8	0	0.832994	0.157	0.039	0	5	Plac8
Bst2	0	0.831417	0.309	0.146	0	5	Bst2
Dusp9	0	0.818864	0.108	0.013	0	5	Dusp9
Atp1b1	0	0.814301	0.165	0.037	0	5	Atp1b1
Pnoc	0	0.805678	0.113	0.041	0	5	Pnoc
Fut8	0	0.804119	0.119	0.016	0	5	Fut8
Sub11	0	0.798474	0.676	0.496	0	5	Sub1
Rps2	0	0.793322	0.702	0.488	0	5	Rps2
Rpl9-ps61	0	0.788458	0.367	0.188	0	5	Rpl9-ps6
Rps10-ps21	0	0.784746	0.372	0.204	0	5	Rps10-ps2
Rps24-ps31	0	0.770525	0.38	0.208	0	5	Rps24-ps3
Rap2c	0	0.77011	0.112	0.024	0	5	Rap2c
Gm84511	0	0.769841	0.294	0.138	0	5	Gm8451
Glul	0	0.769327	0.151	0.048	0	5	Glul
Rps281	0	0.762686	0.598	0.399	0	5	Rps28
Cmtm7	0	0.760867	0.234	0.096	0	5	Cmtm7
Socs3	0	0.755123	0.129	0.035	0	5	Socs3
Gm75361	0	0.754498	0.496	0.316	0	5	Gm7536
Rpl342	0	0.748643	0.825	0.588	0	5	Rpl34
Msl3	0	0.748514	0.122	0.026	0	5	Msl3
Asah1	0	0.742745	0.275	0.126	0	5	Asah1
H2-K1	0	0.73437	0.156	0.057	0	5	H2-K1
Htatsf1	0	0.71703	0.117	0.033	0	5	Htatsf1
Tbrg11	0	0.710408	0.235	0.102	0	5	Tbrg1
Rps252	0	0.708812	0.788	0.545	0	5	Rps25
Rps231	0	0.708326	0.728	0.514	0	5	Rps23
mt-Tt1	0	0.705191	0.225	0.103	0	5	mt-Tt
Rpl231	0	0.703662	0.736	0.561	0	5	Rpl23
Rps242	0	0.702456	0.709	0.568	0	5	Rps24
1700037H04Rik	0	0.692535	0.128	0.039	0	5	1700037H04Rik
Rpl272	0	0.688383	0.799	0.59	0	5	Rpl27
Insig1	0	0.683188	0.103	0.017	0	5	Insig1
Gm78081	0	0.682181	0.39	0.217	0	5	Gm7808
Rps202	0	0.681921	0.671	0.514	0	5	Rps20
Lcmt1	0	0.681526	0.125	0.039	0	5	Lcmt1
Wdr892	0	0.680842	0.707	0.54	0	5	Wdr89
Gm58051	0	0.68062	0.634	0.436	0	5	Gm5805
Rps3a11	0	0.680559	0.857	0.632	0	5	Rps3a1
Gm127391	0	0.678574	0.167	0.06	0	5	Gm12739
Gm41491	0	0.661903	0.455	0.3	0	5	Gm4149
Rbpms	0	0.66071	0.115	0.035	0	5	Rbpms
Hexa	0	0.659677	0.187	0.079	0	5	Hexa
P4ha1	0	0.65549	0.153	0.053	0	5	P4ha1
Syngr1	0	0.652327	0.15	0.059	0	5	Syngr1
Marc2	0	0.645702	0.198	0.089	0	5	Marc2
Arrdc4	0	0.645485	0.109	0.029	0	5	Arrdc4
Soat1	0	0.641959	0.117	0.037	0	5	Soat1
Rpl112	0	0.641103	0.829	0.638	0	5	Rpl11
Pafah1b3	0	0.640942	0.173	0.07	0	5	Pafah1b3
Lmo4	0	0.640507	0.176	0.083	0	5	Lmo4
Ctsa	0	0.640108	0.264	0.138	0	5	Ctsa
Gm102751	0	0.636944	0.342	0.201	0	5	Gm10275
Hmgb2	0	0.634813	0.229	0.1	0	5	Hmgb2
Gm84301	0	0.633897	0.423	0.262	0	5	Gm8430
Prr13	0	0.631507	0.194	0.095	0	5	Prr13
Gmnn1	0	0.629697	0.149	0.057	0	5	Gmnn
Arhgap17	0	0.628207	0.111	0.03	0	5	Arhgap17
Rpl382	0	0.628025	0.627	0.479	0	5	Rpl38
Btg1	0	0.625883	0.107	0.026	0	5	Btg1
S100a131	0	0.624563	0.155	0.079	0	5	S100a13
Gm100731	0	0.623364	0.395	0.242	0	5	Gm10073
Rps32	0	0.619723	0.789	0.644	0	5	Rps3
Rps13-ps21	0	0.614212	0.424	0.262	0	5	Rps13-ps2
Cited2	0	0.613371	0.122	0.036	0	5	Cited2
Snhg61	0	0.612517	0.437	0.277	0	5	Snhg6
Tpi1	0	0.607797	0.406	0.24	0	5	Tpi1
Vps26a	0	0.604645	0.15	0.06	0	5	Vps26a
Gm97941	0	0.603729	0.615	0.466	0	5	Gm9794
Rps102	0	0.602711	0.739	0.625	0	5	Rps10
Rpl39-ps2	0	0.601651	0.525	0.373	0	5	Rpl39-ps
Stoml21	0	0.60078	0.22	0.105	0	5	Stoml2
Slc25a39	0	0.600041	0.225	0.112	0	5	Slc25a39
Chp1	0	0.593431	0.143	0.058	0	5	Chp1
Rps71	0	0.59127	0.837	0.666	0	5	Rps7
Rpl4	0	0.580159	0.847	0.712	0	5	Rpl4
Rpl292	0	0.579663	0.669	0.527	0	5	Rpl29
Rpl91	0	0.57108	0.813	0.685	0	5	Rpl9
Lgmn	0	0.569805	0.233	0.108	0	5	Lgmn
Rps15a-ps61	0	0.569584	0.347	0.2	0	5	Rps15a-ps6
Btg2	0	0.568844	0.174	0.079	0	5	Btg2
Crip21	0	0.564707	0.244	0.121	0	5	Crip2
Golm1	0	0.564114	0.102	0.03	0	5	Golm1
Rcn1	0	0.563551	0.215	0.107	0	5	Rcn1
Gm15500	0	0.559072	0.394	0.25	0	5	Gm15500
Gm14165	0	0.554555	0.221	0.12	0	5	Gm14165
Mrps28	0	0.554061	0.172	0.083	0	5	Mrps28
Rpl10a-ps11	0	0.553295	0.476	0.32	0	5	Rpl10a-ps1
Rps16-ps21	0	0.552396	0.725	0.568	0	5	Rps16-ps2
Rpl34-ps11	0	0.549947	0.5	0.348	0	5	Rpl34-ps1
Slc29a1	0	0.549325	0.111	0.032	0	5	Slc29a1
Atp1a1	0	0.546743	0.183	0.079	0	5	Atp1a1
Hat11	0	0.542584	0.154	0.063	0	5	Hat1
Pabpc1	0	0.541827	0.524	0.409	0	5	Pabpc1
Gm134361	0	0.541148	0.307	0.179	0	5	Gm13436
Pdpn	0	0.540932	0.162	0.07	0	5	Pdpn
mt-Tw	0	0.538813	0.167	0.079	0	5	mt-Tw
Carhsp1	0	0.538582	0.2	0.096	0	5	Carhsp1
Gm55611	0	0.534114	0.178	0.08	0	5	Gm5561
Igf21	0	0.532373	0.27	0.167	0	5	Igf2
Rpl122	0	0.532139	0.742	0.628	0	5	Rpl12
Aldoa	0	0.531972	0.477	0.311	0	5	Aldoa
Gm2000	0	0.527241	0.707	0.545	0	5	Gm2000
Rps161	0	0.525315	0.716	0.546	0	5	Rps16
Me1	0	0.524309	0.109	0.039	0	5	Me1
Rpl261	0	0.523296	0.658	0.504	0	5	Rpl26
mt-Tc	0	0.516167	0.109	0.04	0	5	mt-Tc
Rab11a	0	0.515784	0.402	0.255	0	5	Rab11a
Gm157721	0	0.512299	0.403	0.263	0	5	Gm15772
Gm114781	0	0.510268	0.533	0.389	0	5	Gm11478
Rpsa2	0	0.507383	0.763	0.645	0	5	Rpsa
H2afz1	0	0.506484	0.524	0.374	0	5	H2afz
Rpl313	0	0.505628	0.789	0.68	0	5	Rpl31
Gm136111	0	0.50559	0.294	0.171	0	5	Gm13611
Srsf2	0	0.505427	0.214	0.108	0	5	Srsf2
Gm59631	0	0.502321	0.352	0.22	0	5	Gm5963
Cox7a2l1	0	0.501338	0.395	0.263	0	5	Cox7a2l
Sdhd	0	0.499762	0.24	0.137	0	5	Sdhd
Ssr21	0	0.493575	0.51	0.365	0	5	Ssr2
Rpl36-ps21	0	0.492563	0.221	0.12	0	5	Rpl36-ps2
Uba521	0	0.492458	0.333	0.207	0	5	Uba52
Ncl1	0	0.491395	0.264	0.148	0	5	Ncl
Rpl363	0	0.487824	0.785	0.664	0	5	Rpl36
Gm98431	0	0.487109	0.604	0.453	0	5	Gm9843
Gja1	0	0.487002	0.144	0.068	0	5	Gja1
Rpl3-ps1	0	0.484518	0.411	0.278	0	5	Rpl3-ps1
Zfas12	0	0.482592	0.54	0.404	0	5	Zfas1
Gm81291	0	0.479231	0.247	0.137	0	5	Gm8129
Pdlim11	0	0.478933	0.152	0.066	0	5	Pdlim1
Rps111	0	0.47892	0.834	0.613	0	5	Rps11
Rps91	0	0.47856	0.619	0.467	0	5	Rps9
Rpl28-ps11	0	0.476679	0.31	0.193	0	5	Rpl28-ps1
Gm11808	0	0.475424	0.155	0.072	0	5	Gm11808
mt-Nd51	0	0.475412	0.528	0.369	0	5	mt-Nd5
Rps15a-ps72	0	0.475051	0.47	0.344	0	5	Rps15a-ps7
Gm143032	0	0.474305	0.71	0.59	0	5	Gm14303
Gas52	0	0.47193	0.801	0.694	0	5	Gas5
Epb41l4aos	0	0.471337	0.16	0.079	0	5	Epb41l4aos
Rpl222	0	0.471144	0.745	0.616	0	5	Rpl22
Gm14681	0	0.469533	0.138	0.057	0	5	Gm14681
Ndufa61	0	0.465721	0.574	0.416	0	5	Ndufa6
Gm102881	0	0.465489	0.508	0.37	0	5	Gm10288
Mir7031	0	0.465471	0.319	0.2	0	5	Mir703
Rpl172	0	0.460783	0.794	0.696	0	5	Rpl17
Rpl10a2	0	0.460774	0.661	0.533	0	5	Rpl10a
Gm6030	0	0.460421	0.101	0.042	0	5	Gm6030
Rpl15	0	0.459724	0.699	0.592	0	5	Rpl15
Nop56	0	0.451921	0.144	0.068	0	5	Nop56
Rpl51	0	0.451245	0.7	0.568	0	5	Rpl5
Gm106891	0	0.450876	0.184	0.096	0	5	Gm10689
Snhg12	0	0.449691	0.252	0.152	0	5	Snhg1
Egfl7	0	0.446602	0.1	0.031	0	5	Egfl7
Rpl302	0	0.444082	0.719	0.607	0	5	Rpl30
Taf1d	0	0.443109	0.231	0.132	0	5	Taf1d
Gm119421	0	0.44207	0.183	0.093	0	5	Gm11942
Rps25-ps11	0	0.441611	0.48	0.344	0	5	Rps25-ps1
Rps4x1	0	0.437551	0.778	0.664	0	5	Rps4x
Zfp7061	0	0.437455	0.374	0.251	0	5	Zfp706
Gm15710	0	0.434409	0.169	0.087	0	5	Gm15710
Rps27a2	0	0.428993	0.764	0.632	0	5	Rps27a
Tgoln1	0	0.428017	0.112	0.046	0	5	Tgoln1
Xbp1	0	0.427018	0.221	0.126	0	5	Xbp1
Gm9703	0	0.424138	0.115	0.051	0	5	Gm9703
Rps19-ps61	0	0.422988	0.565	0.423	0	5	Rps19-ps6
Gm55861	0	0.416831	0.202	0.111	0	5	Gm5586
RP23-58B7.21	0	0.416225	0.146	0.073	0	5	RP23-58B7.2
Gm76001	0	0.414771	0.299	0.191	0	5	Gm7600
Gm10086	0	0.414672	0.163	0.082	0	5	Gm10086
Pabpc4	0	0.414296	0.175	0.085	0	5	Pabpc4
Gm6807	0	0.412428	0.144	0.073	0	5	Gm6807
Gm145861	0	0.406838	0.54	0.421	0	5	Gm14586
Gm43321	0	0.401347	0.276	0.167	0	5	Gm4332
Ndufs6	0	0.40013	0.364	0.249	0	5	Ndufs6
Rpl81	0	0.400105	0.786	0.699	0	5	Rpl8
Gm87301	0	0.399564	0.277	0.17	0	5	Gm8730
Gm113611	0	0.396739	0.582	0.445	0	5	Gm11361
Gm12191	0	0.393702	0.125	0.059	0	5	Gm12191
Eif4b	0	0.393697	0.161	0.079	0	5	Eif4b
Gm64721	0	0.393451	0.304	0.196	0	5	Gm6472
Rpl27a2	0	0.392428	0.721	0.629	0	5	Rpl27a
Gm437121	0	0.388296	0.181	0.098	0	5	Gm43712
Gm4366	0	0.386453	0.186	0.102	0	5	Gm4366
Gm10224	0	0.381674	0.104	0.045	0	5	Gm10224
Rps15a-ps51	0	0.380379	0.234	0.137	0	5	Rps15a-ps5
Eef1g	0	0.378058	0.556	0.436	0	5	Eef1g
Rbm25	0	0.375696	0.128	0.063	0	5	Rbm25
Tkt	0	0.37181	0.156	0.084	0	5	Tkt
RP23-13B8.121	0	0.370581	0.226	0.133	0	5	RP23-13B8.12
Rpl35a-ps21	0	0.367589	0.209	0.12	0	5	Rpl35a-ps2
Rpl3	0	0.366402	0.84	0.757	0	5	Rpl3
AC149090.1	0	0.361664	0.104	0.043	0	5	AC149090.1
Igfbp2	0	0.361526	0.271	0.145	0	5	Igfbp2
Rps3a2	0	0.357052	0.218	0.128	0	5	Rps3a2
Prkcsh	0	0.353274	0.161	0.084	0	5	Prkcsh
Gm62041	0	0.353197	0.277	0.173	0	5	Gm6204
Hspe12	0	0.351958	0.648	0.505	0	5	Hspe1
Hnrnpa1	0	0.350213	0.193	0.105	0	5	Hnrnpa1
Gm5835	0	0.3478	0.144	0.073	0	5	Gm5835
Rpl18-ps2	0	0.333668	0.168	0.091	0	5	Rpl18-ps2
Rack11	0	0.330016	0.668	0.561	0	5	Rack1
Gm154271	0	0.326688	0.723	0.607	0	5	Gm15427
Rps15a-ps4	0	0.312393	0.151	0.08	0	5	Rps15a-ps4
Atp5g2	0	0.309738	0.115	0.054	0	5	Atp5g2
Rpl38-ps21	1.307e-306	0.398853	0.41	0.294	3.4906e-302	5	Rpl38-ps2
Rps23-ps1	1.09854e-302	0.375371	0.355	0.245	2.93387e-298	5	Rps23-ps1
Lman2	5.9757e-302	0.414283	0.227	0.139	1.59593e-297	5	Lman2
Gm121741	6.12022e-299	0.344314	0.239	0.147	1.63453e-294	5	Gm12174
Mrpl151	1.53004e-297	0.422778	0.194	0.114	4.08627e-293	5	Mrpl15
Ypel3	3.75992e-297	0.48175	0.107	0.052	1.00416e-292	5	Ypel3
Larp7	4.14719e-294	0.335297	0.108	0.052	1.10759e-289	5	Larp7
Gm26384	1.6364e-293	0.288155	0.124	0.062	4.37033e-289	5	Gm26384
Rpl182	2.82308e-293	0.348345	0.795	0.722	7.53961e-289	5	Rpl18
Gars1	8.59533e-293	0.355343	0.145	0.077	2.29555e-288	5	Gars
Fau2	2.20277e-291	0.311378	0.785	0.695	5.88294e-287	5	Fau
Polr1c	3.25399e-287	0.368753	0.134	0.07	8.69043e-283	5	Polr1c
Gm13680	6.07453e-286	0.277256	0.12	0.06	1.62233e-281	5	Gm13680
Grb101	9.90903e-284	0.306913	0.144	0.077	2.6464e-279	5	Grb10
Plp2	1.16488e-283	0.378405	0.196	0.116	3.11104e-279	5	Plp2
Gm93851	6.87174e-283	0.360468	0.36	0.252	1.83523e-278	5	Gm9385
Gm100761	2.34453e-278	0.314198	0.596	0.485	6.26153e-274	5	Gm10076
Rpl7-ps71	3.45311e-276	0.306836	0.246	0.154	9.22221e-272	5	Rpl7-ps7
Arl6ip1	1.4834e-275	0.382141	0.234	0.147	3.96172e-271	5	Arl6ip1
Rps122	4.88175e-273	0.347711	0.697	0.595	1.30377e-268	5	Rps12
Rpl37rt1	1.61442e-272	0.331461	0.657	0.557	4.31163e-268	5	Rpl37rt
Sap181	5.75667e-271	0.391075	0.29	0.193	1.53743e-266	5	Sap18
Ormdl1	3.70368e-268	0.309801	0.104	0.051	9.89142e-264	5	Ormdl1
Paics	2.06622e-267	0.34509	0.263	0.17	5.51826e-263	5	Paics
Rps26-ps11	3.11405e-266	0.323161	0.519	0.413	8.3167e-262	5	Rps26-ps1
Rps6-ps3	8.38775e-264	0.299788	0.138	0.074	2.24012e-259	5	Rps6-ps3
Rpl19-ps111	1.28535e-263	0.317229	0.249	0.159	3.43279e-259	5	Rpl19-ps11
Zdhhc12	5.21755e-261	0.352051	0.1	0.049	1.39345e-256	5	Zdhhc12
Gm13340	2.08846e-260	0.275993	0.117	0.06	5.57766e-256	5	Gm13340
Nhp21	3.72568e-260	0.362809	0.285	0.19	9.95018e-256	5	Nhp2
Gpi1	4.87518e-259	0.314577	0.208	0.127	1.30201e-254	5	Gpi1
Tomm71	2.83106e-256	0.304719	0.6	0.474	7.56091e-252	5	Tomm7
RP23-288C18.3	7.90412e-255	0.271937	0.156	0.088	2.11095e-250	5	RP23-288C18.3
Cox5a3	2.53114e-252	0.326428	0.609	0.489	6.7599e-248	5	Cox5a
Etfa1	8.80164e-252	0.374234	0.201	0.124	2.35065e-247	5	Etfa
Ywhaq	8.49478e-250	0.341865	0.375	0.27	2.2687e-245	5	Ywhaq
Rps6-ps4	3.51557e-248	0.328181	0.366	0.262	9.38904e-244	5	Rps6-ps4
Eef1b21	4.15148e-245	0.315211	0.756	0.678	1.10874e-240	5	Eef1b2
Rps12-ps4	4.17366e-245	0.31729	0.109	0.056	1.11466e-240	5	Rps12-ps4
Gm9790	2.93136e-242	0.394545	0.1	0.05	7.82879e-238	5	Gm9790
Anp32a	3.61941e-241	0.29026	0.116	0.061	9.66636e-237	5	Anp32a
Rps132	4.92111e-240	0.281071	0.747	0.646	1.31428e-235	5	Rps13
Prosc	2.65999e-239	0.314039	0.132	0.073	7.10404e-235	5	Prosc
Hspd11	1.14782e-236	0.306139	0.31	0.213	3.06548e-232	5	Hspd1
Cfap20	2.04517e-235	0.32565	0.16	0.094	5.46202e-231	5	Cfap20
Gm104431	5.10166e-235	0.285471	0.469	0.358	1.3625e-230	5	Gm10443
Exosc81	2.03727e-234	0.318541	0.154	0.09	5.44093e-230	5	Exosc8
Rpl6l1	1.3065e-233	0.285324	0.25	0.164	3.48926e-229	5	Rpl6l
Mir5136	4.29566e-231	0.329718	0.102	0.052	1.14724e-226	5	Mir5136
Gm9294	5.19295e-231	0.265737	0.12	0.064	1.38688e-226	5	Gm9294
Tuba1c1	1.21943e-230	0.351912	0.201	0.126	3.25672e-226	5	Tuba1c
Mcm7	2.12569e-230	0.2573	0.104	0.054	5.67707e-226	5	Mcm7
Dpy302	2.16234e-229	0.344599	0.267	0.18	5.77497e-225	5	Dpy30
Erp441	1.50045e-228	0.281886	0.181	0.11	4.00724e-224	5	Erp44
C1qbp1	9.29673e-228	0.297783	0.327	0.23	2.48288e-223	5	C1qbp
Snx5	2.97809e-227	0.272535	0.145	0.083	7.95359e-223	5	Snx5
Camta1	3.20764e-226	0.311166	0.124	0.069	8.56665e-222	5	Camta1
Ormdl2	8.06916e-226	0.351259	0.13	0.073	2.15503e-221	5	Ormdl2
Rpl192	2.20584e-224	0.266945	0.785	0.711	5.89112e-220	5	Rpl19
Dnajb6	7.10274e-224	0.305427	0.141	0.081	1.89693e-219	5	Dnajb6
Rpl242	7.76314e-224	0.29744	0.593	0.498	2.0733e-219	5	Rpl24
Cyc1	4.091e-223	0.329666	0.263	0.178	1.09258e-218	5	Cyc1
Tor1aip2	9.71141e-223	0.327018	0.139	0.08	2.59363e-218	5	Tor1aip2
Mrpl121	1.5832e-222	0.3336	0.184	0.114	4.22825e-218	5	Mrpl12
Erp29	1.80555e-222	0.301074	0.23	0.15	4.82207e-218	5	Erp29
Gm59051	9.36186e-220	0.297662	0.39	0.287	2.50027e-215	5	Gm5905
Mdk2	1.25939e-218	0.362897	0.246	0.164	3.36345e-214	5	Mdk
Rps172	2.06446e-216	0.271991	0.724	0.622	5.51356e-212	5	Rps17
Ldha1	2.61262e-216	0.276418	0.552	0.434	6.97754e-212	5	Ldha
Snrpert	3.0604e-214	0.276374	0.142	0.082	8.17341e-210	5	Snrpert
Clu	5.94927e-213	0.655004	0.122	0.068	1.58887e-208	5	Clu
Uqcrh2	3.57073e-212	0.25465	0.713	0.601	9.53634e-208	5	Uqcrh
Rps52	4.50096e-211	0.30224	0.709	0.612	1.20207e-206	5	Rps5
Tubb4b	7.89199e-211	0.326156	0.257	0.174	2.10771e-206	5	Tubb4b
Pcna1	5.84161e-210	0.269428	0.201	0.128	1.56012e-205	5	Pcna
Gstm5	7.9163e-209	0.332732	0.165	0.101	2.11421e-204	5	Gstm5
Gm131921	1.15831e-208	0.274452	0.309	0.217	3.0935e-204	5	Gm13192
Rps18-ps3	1.2157e-208	0.2997	0.132	0.076	3.24676e-204	5	Rps18-ps3
Snx3	2.02369e-207	0.311845	0.32	0.228	5.40468e-203	5	Snx3
Cbr1	2.67564e-206	0.392354	0.117	0.066	7.14583e-202	5	Cbr1
Glmp	5.31253e-205	0.320005	0.165	0.101	1.41882e-200	5	Glmp
Rpl36a-ps21	4.23067e-204	0.291674	0.406	0.308	1.12989e-199	5	Rpl36a-ps2
Sap18b	4.607e-203	0.332159	0.111	0.062	1.23039e-198	5	Sap18b
Gm122541	8.24765e-203	0.292538	0.361	0.266	2.2027e-198	5	Gm12254
Hn11	2.24545e-200	0.295739	0.301	0.212	5.99692e-196	5	Hn1
Becn1	1.06185e-198	0.299263	0.112	0.062	2.83587e-194	5	Becn1
Rab24	1.31304e-197	0.311969	0.131	0.076	3.50673e-193	5	Rab24
Rpa31	2.16946e-197	0.276734	0.156	0.095	5.79398e-193	5	Rpa3
Rps27rt1	9.60376e-197	0.263123	0.561	0.463	2.56488e-192	5	Rps27rt
Higd1a1	4.52577e-195	0.357168	0.272	0.191	1.2087e-190	5	Higd1a
Rpl10-ps31	9.40816e-194	0.264839	0.288	0.202	2.51264e-189	5	Rpl10-ps3
Cisd3	3.36151e-193	0.404841	0.101	0.055	8.97758e-189	5	Cisd3
Ost4	2.8258e-192	0.29086	0.413	0.313	7.54686e-188	5	Ost4
Dctpp12	1.88127e-191	0.307213	0.218	0.145	5.0243e-187	5	Dctpp1
Set1	2.65219e-190	0.275438	0.142	0.085	7.08321e-186	5	Set
Srsf5	8.23678e-188	0.271515	0.368	0.273	2.1998e-183	5	Srsf5
Exosc71	4.79639e-186	0.294882	0.124	0.072	1.28097e-181	5	Exosc7
Rpn2	5.24873e-185	0.251422	0.235	0.159	1.40178e-180	5	Rpn2
Ddah2	1.4786e-183	0.267875	0.158	0.098	3.9489e-179	5	Ddah2
Hmgn21	1.1798e-182	0.261613	0.207	0.137	3.1509e-178	5	Hmgn2
H2afx	5.45274e-181	0.276839	0.124	0.073	1.45626e-176	5	H2afx
Lap3	1.38167e-178	0.262079	0.118	0.068	3.69002e-174	5	Lap3
Creg1	1.64693e-177	0.281372	0.125	0.074	4.39844e-173	5	Creg1
Lsm3	3.46677e-177	0.258974	0.151	0.093	9.25869e-173	5	Lsm3
Cacybp1	1.01032e-176	0.314018	0.253	0.177	2.69825e-172	5	Cacybp
2410015M20Rik1	6.96201e-176	0.255202	0.396	0.3	1.85934e-171	5	2410015M20Rik
Acaa2	1.59152e-173	0.279328	0.123	0.073	4.25047e-169	5	Acaa2
Avpi11	5.02552e-173	0.267755	0.16	0.101	1.34216e-168	5	Avpi1
Churc1	1.63784e-170	0.274941	0.159	0.101	4.37419e-166	5	Churc1
1700021F05Rik	4.91173e-169	0.281064	0.117	0.069	1.31178e-164	5	1700021F05Rik
Snx12	6.17838e-168	0.276368	0.101	0.057	1.65006e-163	5	Snx12
Hnrnph11	4.56643e-165	0.256027	0.19	0.126	1.21956e-160	5	Hnrnph1
Rps82	8.20697e-161	0.260403	0.755	0.689	2.19184e-156	5	Rps8
Tmem14c1	1.20693e-160	0.273774	0.256	0.182	3.22336e-156	5	Tmem14c
Glrx51	6.9557e-157	0.28939	0.187	0.126	1.85766e-152	5	Glrx5
Chchd3	4.16495e-156	0.282111	0.123	0.075	1.11233e-151	5	Chchd3
Frg1	4.06894e-155	0.302484	0.107	0.063	1.08669e-150	5	Frg1
2410006H16Rik2	5.00982e-154	0.311428	0.522	0.427	1.33797e-149	5	2410006H16Rik
Cib1	1.10885e-151	0.302639	0.127	0.079	2.9614e-147	5	Cib1
Malsu1	9.09016e-151	0.263126	0.118	0.072	2.42771e-146	5	Malsu1
Rps6	5.60008e-146	0.257915	0.462	0.383	1.49561e-141	5	Rps6
Mrpl2	3.87052e-144	0.25589	0.121	0.075	1.0337e-139	5	Mrpl2
Hint2	9.05395e-143	0.282303	0.102	0.061	2.41804e-138	5	Hint2
Bnip3l	1.04299e-141	0.268247	0.108	0.065	2.78551e-137	5	Bnip3l
Ctsl3	4.84807e-138	0.351988	0.576	0.515	1.29477e-133	5	Ctsl
Rpl36a2	9.48843e-138	0.251115	0.773	0.7	2.53407e-133	5	Rpl36a
Tmbim6	1.62913e-129	0.251463	0.249	0.183	4.35091e-125	5	Tmbim6
Rpl282	2.09442e-113	0.259709	0.707	0.653	5.59358e-109	5	Rpl28
Eef1a11	3.33837e-102	0.266241	0.633	0.597	8.91578e-98	5	Eef1a1
Ftl1-ps1	0	1.79163	0.746	0.333	0	6	Ftl1-ps1
Cdkn1a	0	1.72213	0.646	0.279	0	6	Cdkn1a
Serpine21	0	1.68341	0.655	0.294	0	6	Serpine2
Cd81	0	1.60913	0.584	0.24	0	6	Cd81
Tnfsf91	0	1.52963	0.292	0.091	0	6	Tnfsf9
Cd63-ps1	0	1.45903	0.804	0.437	0	6	Cd63-ps
Phlda1	0	1.40421	0.397	0.177	0	6	Phlda1
Cdkn2a1	0	1.34908	0.506	0.221	0	6	Cdkn2a
Stc1	0	1.30843	0.195	0.064	0	6	Stc1
Tcf4	0	1.30562	0.291	0.102	0	6	Tcf4
Thbs2	0	1.2879	0.252	0.098	0	6	Thbs2
Ccnd2	0	1.28344	0.289	0.105	0	6	Ccnd2
Pmaip1	0	1.27023	0.201	0.063	0	6	Pmaip1
Gm9892	0	1.22947	0.216	0.077	0	6	Gm9892
Mmp31	0	1.19964	0.17	0.067	0	6	Mmp3
Sdcbp	0	1.10531	0.459	0.235	0	6	Sdcbp
Gpm6b	0	1.09654	0.23	0.085	0	6	Gpm6b
Tsc22d1	0	1.08116	0.466	0.263	0	6	Tsc22d1
Pla2g72	0	1.08051	0.331	0.175	0	6	Pla2g7
Tmed2	0	1.03536	0.41	0.214	0	6	Tmed2
mt-Cytb1	0	1.02905	0.514	0.378	0	6	mt-Cytb
Adm	0	1.02757	0.147	0.051	0	6	Adm
Gap431	0	1.00949	0.354	0.177	0	6	Gap43
Pros1	0	0.993528	0.196	0.08	0	6	Pros1
Lum2	0	0.972242	0.329	0.19	0	6	Lum
Arl6ip5	0	0.960178	0.255	0.119	0	6	Arl6ip5
Plin21	0	0.938761	0.257	0.138	0	6	Plin2
Sat11	0	0.938247	0.356	0.195	0	6	Sat1
Mdm21	0	0.933932	0.202	0.093	0	6	Mdm2
Rnd3	0	0.92287	0.176	0.072	0	6	Rnd3
Map1lc3b	0	0.911608	0.507	0.303	0	6	Map1lc3b
[truncated: 5,953 more rows]
