# Supplementary material for: Dynamics of Cell Fate Decisions during Chemically Induced Multi‐Lineage Trans‐Differentiation at Single‐Cell Level
Source: Adv Sci (Weinh). 2025 Mar 7;12(17):2409642. doi: 10.1002/advs.202409642 (PMC12061290; doi:10.1002/advs.202409642)
Supplement: Supplementary file 4 — Supplemental Table 3 [file ADVS-12-2409642-s008.xlsx]

## Sheet: Table S3
Table S3
Marker list of IMT frrom C1 scRNA-seq
	p_val	avg_logFC	pct.1	pct.2	p_val_adj	cluster	gene
Cxcl13	1.13734e-20	3.53682	0.192	0.04	2.06985e-16	1	Cxcl13
Glb1l2	1.14874e-69	2.83036	0.453	0.063	2.0906e-65	1	Glb1l2
Hgd	3.14146e-23	2.82707	0.213	0.045	5.71715e-19	1	Hgd
Saa3	4.34349e-46	2.44618	0.612	0.234	7.90472e-42	1	Saa3
C3	5.71086e-70	2.30129	0.728	0.272	1.03932e-65	1	C3
Col6a5	4.47546e-18	2.24542	0.169	0.036	8.14489e-14	1	Col6a5
Slc36a2	7.15424e-17	2.24513	0.139	0.025	1.302e-12	1	Slc36a2
Nxf3	5.15356e-27	2.21117	0.299	0.081	9.37897e-23	1	Nxf3
AI838599	1.23224e-14	2.20295	0.127	0.025	2.24256e-10	1	AI838599
Dpysl5	9.46236e-13	2.14009	0.142	0.037	1.72206e-08	1	Dpysl5
Ggt5	1.66879e-24	2.11876	0.213	0.041	3.03704e-20	1	Ggt5
Galnt15	2.12532e-10	2.04395	0.101	0.023	3.86788e-06	1	Galnt15
Trf	1.12452e-51	2.01143	0.541	0.161	2.04651e-47	1	Trf
Aox3	4.30078e-16	1.96211	0.246	0.085	7.82698e-12	1	Aox3
Mob3b	1.4155e-12	1.94148	0.151	0.042	2.57607e-08	1	Mob3b
Cpne4	2.40891e-13	1.92426	0.112	0.021	4.38398e-09	1	Cpne4
Chst13	2.57399e-14	1.92352	0.136	0.029	4.6844e-10	1	Chst13
Ace2	2.95587e-10	1.91309	0.121	0.034	5.37938e-06	1	Ace2
A2m	8.49062e-19	1.90607	0.32	0.124	1.54521e-14	1	A2m
Gm21814	3.94617e-31	1.8689	0.278	0.057	7.18163e-27	1	Gm21814
Bicd1	6.60667e-69	1.8666	0.834	0.409	1.20235e-64	1	Bicd1
AF529169	4.27053e-25	1.86415	0.257	0.061	7.77194e-21	1	AF529169
Cyp2s1	1.04534e-46	1.86413	0.598	0.228	1.90241e-42	1	Cyp2s1
Dpp4	1.15091e-40	1.86307	0.547	0.209	2.09454e-36	1	Dpp4
Bhlhe22	1.17212e-32	1.85877	0.328	0.078	2.13314e-28	1	Bhlhe22
Atp1b2	5.26642e-26	1.85438	0.296	0.08	9.58436e-22	1	Atp1b2
Dmkn	3.00046e-13	1.85143	0.178	0.055	5.46053e-09	1	Dmkn
Kirrel3	1.20537e-15	1.81982	0.172	0.043	2.19365e-11	1	Kirrel3
Ptprb	6.52398e-80	1.81938	0.861	0.404	1.1873e-75	1	Ptprb
Actn3	7.93189e-32	1.8154	0.367	0.103	1.44352e-27	1	Actn3
Tpbgl	4.36518e-13	1.81086	0.16	0.045	7.9442e-09	1	Tpbgl
Serpinb1a	8.67571e-17	1.79295	0.331	0.14	1.57889e-12	1	Serpinb1a
Kcnd2	3.44508e-24	1.76948	0.308	0.092	6.2697e-20	1	Kcnd2
Cyp4b1	1.0574e-22	1.76866	0.263	0.071	1.92437e-18	1	Cyp4b1
Abcb1a	5.15445e-25	1.76673	0.358	0.12	9.38058e-21	1	Abcb1a
Folr1	3.05503e-09	1.76399	0.139	0.048	5.55985e-05	1	Folr1
Aldh1a1	1.50071e-13	1.75327	0.299	0.132	2.73115e-09	1	Aldh1a1
Amhr2	6.87078e-33	1.75118	0.388	0.11	1.25041e-28	1	Amhr2
Sorbs2	1.48686e-22	1.73441	0.355	0.133	2.70594e-18	1	Sorbs2
Krt76	3.95543e-10	1.71723	0.148	0.049	7.19849e-06	1	Krt76
Ces2g	1.42457e-29	1.71598	0.293	0.068	2.59258e-25	1	Ces2g
Exoc6	4.08583e-22	1.70755	0.251	0.065	7.4358e-18	1	Exoc6
Tmem255a	9.28363e-41	1.68618	0.568	0.215	1.68953e-36	1	Tmem255a
Wt1os	4.05541e-20	1.67675	0.216	0.053	7.38044e-16	1	Wt1os
Egln3	9.45129e-52	1.67425	0.642	0.244	1.72004e-47	1	Egln3
Sntg1	2.25747e-25	1.67196	0.278	0.071	4.10837e-21	1	Sntg1
Ctsh	6.79404e-58	1.66641	0.814	0.41	1.23645e-53	1	Ctsh
Grm4	1.97049e-14	1.64313	0.139	0.031	3.58609e-10	1	Grm4
Ppp1r3c	2.27251e-09	1.63612	0.133	0.043	4.13573e-05	1	Ppp1r3c
Cp	1.08022e-12	1.63457	0.337	0.168	1.96589e-08	1	Cp
Slco1a4	6.5287e-13	1.63406	0.16	0.046	1.18816e-08	1	Slco1a4
Apoe	2.47578e-105	1.62035	1	0.839	4.50566e-101	1	Apoe
Frmd4b	5.4945e-42	1.60149	0.583	0.231	9.99944e-38	1	Frmd4b
Fabp4	1.31889e-10	1.58675	0.207	0.083	2.40024e-06	1	Fabp4
Crb2	3.76847e-21	1.58398	0.198	0.041	6.85824e-17	1	Crb2
Pkia	6.10126e-16	1.58213	0.343	0.157	1.11037e-11	1	Pkia
Atp1b1	2.48458e-30	1.5768	0.692	0.425	4.52168e-26	1	Atp1b1
Tmem176a	8.7117e-58	1.57314	0.908	0.589	1.58544e-53	1	Tmem176a
Hsd11b2	1.25441e-15	1.57197	0.145	0.03	2.2829e-11	1	Hsd11b2
Gprin3	1.04109e-38	1.56839	0.491	0.165	1.89467e-34	1	Gprin3
Mapk10	6.96146e-36	1.56726	0.388	0.104	1.26692e-31	1	Mapk10
Gpr146	7.57525e-19	1.5644	0.246	0.074	1.37862e-14	1	Gpr146
Wt1	1.80894e-87	1.56006	0.938	0.452	3.2921e-83	1	Wt1
Star	1.03025e-16	1.55418	0.302	0.121	1.87496e-12	1	Star
Tspan7	4.782e-51	1.53989	0.82	0.475	8.70276e-47	1	Tspan7
Adh1	6.89499e-05	1.5337	0.213	0.131	1	1	Adh1
Tmem154	1.31313e-05	1.53134	0.118	0.052	0.238977	1	Tmem154
Gm42583	1.32594e-22	1.52012	0.331	0.113	2.41308e-18	1	Gm42583
Faah	3.78735e-07	1.51509	0.112	0.04	0.00689261	1	Faah
Cfh	8.27622e-61	1.5114	0.71	0.261	1.50619e-56	1	Cfh
Lrp2	8.66329e-25	1.50882	0.577	0.313	1.57663e-20	1	Lrp2
Igf2os	5.10061e-12	1.50578	0.189	0.066	9.2826e-08	1	Igf2os
Cftr	1.86968e-17	1.49535	0.198	0.051	3.40262e-13	1	Cftr
Penk	4.5002e-36	1.48675	0.873	0.558	8.18991e-32	1	Penk
Gm8113	9.9714e-21	1.4832	0.518	0.266	1.8147e-16	1	Gm8113
Gprc5c	3.08468e-09	1.47872	0.109	0.03	5.61381e-05	1	Gprc5c
1010001N08Rik	8.84483e-15	1.4749	0.148	0.034	1.60967e-10	1	1010001N08Rik
Olfml2a	2.54698e-07	1.46836	0.145	0.061	0.00463526	1	Olfml2a
Plcl1	6.6926e-43	1.45071	0.663	0.299	1.21799e-38	1	Plcl1
Pnoc	9.29023e-36	1.44305	0.689	0.341	1.69073e-31	1	Pnoc
Il4ra	5.51362e-52	1.43458	0.929	0.654	1.00342e-47	1	Il4ra
Cd55	4.12798e-43	1.43396	0.737	0.394	7.5125e-39	1	Cd55
Sepp1	4.18878e-78	1.43312	0.979	0.689	7.62317e-74	1	Sepp1
Hmgcs2	1.26893e-23	1.43088	0.322	0.103	2.30932e-19	1	Hmgcs2
Dync1i1	1.52715e-11	1.42772	0.145	0.042	2.77925e-07	1	Dync1i1
Npl	7.37468e-27	1.4274	0.37	0.121	1.34212e-22	1	Npl
Kcna2	1.80279e-09	1.42602	0.112	0.031	3.2809e-05	1	Kcna2
Adamts19	2.40396e-16	1.42549	0.225	0.071	4.37496e-12	1	Adamts19
Myrf	4.49681e-53	1.42251	0.565	0.163	8.18374e-49	1	Myrf
Csrp2	1.80142e-103	1.41997	1	0.926	3.27841e-99	1	Csrp2
Gata6	1.08229e-60	1.41303	0.784	0.355	1.96967e-56	1	Gata6
Tmem178	2.0146e-17	1.41221	0.24	0.076	3.66637e-13	1	Tmem178
Kcnj8	3.58081e-36	1.41114	0.553	0.215	6.51672e-32	1	Kcnj8
Scube3	9.5197e-11	1.40978	0.142	0.043	1.73249e-06	1	Scube3
Slitrk4	1.3438e-18	1.40814	0.325	0.129	2.44558e-14	1	Slitrk4
Snhg11	8.72893e-17	1.40071	0.34	0.143	1.58858e-12	1	Snhg11
Serping1	5.16108e-34	1.38612	0.799	0.503	9.39265e-30	1	Serping1
Mst1r	2.42958e-13	1.37353	0.198	0.066	4.4216e-09	1	Mst1r
Esr1	3.37207e-13	1.36921	0.281	0.121	6.13683e-09	1	Esr1
Kdr	1.22511e-20	1.36752	0.544	0.293	2.22958e-16	1	Kdr
Cryl1	4.82562e-15	1.36588	0.355	0.167	8.78215e-11	1	Cryl1
St8sia4	3.14246e-24	1.3577	0.379	0.136	5.71896e-20	1	St8sia4
Ypel2	2.20761e-20	1.35696	0.373	0.15	4.01763e-16	1	Ypel2
Fam163a	2.00615e-10	1.35457	0.154	0.05	3.65099e-06	1	Fam163a
Fabp5	5.06319e-56	1.35123	0.944	0.741	9.21449e-52	1	Fabp5
Flrt1	3.4045e-20	1.34704	0.322	0.115	6.19585e-16	1	Flrt1
Mybpc1	5.99294e-22	1.34208	0.328	0.108	1.09066e-17	1	Mybpc1
Wnk4	6.44214e-11	1.33782	0.201	0.079	1.17241e-06	1	Wnk4
Cyp2d22	3.42097e-11	1.33575	0.24	0.104	6.22583e-07	1	Cyp2d22
Fgf1	1.43548e-07	1.33419	0.139	0.054	0.00261242	1	Fgf1
Rab6b	1.24907e-23	1.33347	0.388	0.149	2.27318e-19	1	Rab6b
Ccdc149	2.06171e-06	1.33201	0.151	0.07	0.037521	1	Ccdc149
Frmd5	3.05142e-10	1.32329	0.16	0.055	5.55328e-06	1	Frmd5
Adgrf4	2.20372e-12	1.32157	0.151	0.042	4.01056e-08	1	Adgrf4
Lbp	2.61848e-07	1.31571	0.136	0.054	0.00476537	1	Lbp
Dapk2	2.69177e-07	1.31344	0.104	0.034	0.00489875	1	Dapk2
6430573F11Rik	3.23345e-05	1.31306	0.118	0.054	0.588455	1	6430573F11Rik
Nnmt	2.07718e-20	1.30793	0.68	0.475	3.78026e-16	1	Nnmt
P2rx2	9.75113e-09	1.30492	0.121	0.038	0.000177461	1	P2rx2
Fcor	2.36844e-25	1.29915	0.423	0.161	4.31033e-21	1	Fcor
Sv2a	1.37583e-09	1.29689	0.201	0.084	2.50387e-05	1	Sv2a
Gm28320	0.000331941	1.28908	0.109	0.055	1	1	Gm28320
Nrxn2	1.64388e-27	1.28898	0.385	0.129	2.9917e-23	1	Nrxn2
Cxcl1	2.41761e-10	1.28857	0.37	0.205	4.3998e-06	1	Cxcl1
Fam110c	3.18657e-11	1.28511	0.175	0.06	5.79924e-07	1	Fam110c
Moxd1	1.13303e-07	1.27747	0.201	0.096	0.002062	1	Moxd1
Itgb8	5.13634e-13	1.27567	0.225	0.083	9.34762e-09	1	Itgb8
Ano1	7.08633e-21	1.27456	0.393	0.165	1.28964e-16	1	Ano1
Srgn	5.55974e-11	1.27335	0.118	0.029	1.01182e-06	1	Srgn
Tmem176b	1.58372e-58	1.26928	0.991	0.888	2.88221e-54	1	Tmem176b
Cacna1d	1.53075e-16	1.25602	0.225	0.069	2.78582e-12	1	Cacna1d
Tdrkh	0.00132336	1.24319	0.112	0.061	1	1	Tdrkh
Celsr1	7.93278e-08	1.24024	0.133	0.049	0.00144369	1	Celsr1
Kiz	6.17446e-20	1.23985	0.473	0.241	1.12369e-15	1	Kiz
Gm15675	3.42483e-09	1.23859	0.175	0.069	6.23285e-05	1	Gm15675
Fras1	2.01082e-07	1.23552	0.21	0.106	0.0036595	1	Fras1
Kcnk5	1.91414e-07	1.23186	0.201	0.098	0.00348354	1	Kcnk5
Cables1	1.6992e-05	1.22804	0.104	0.042	0.309238	1	Cables1
Trdn	9.5149e-09	1.22471	0.139	0.049	0.000173162	1	Trdn
Col4a6	2.17854e-11	1.22419	0.231	0.097	3.96473e-07	1	Col4a6
Slc7a8	2.6879e-44	1.22414	0.707	0.308	4.8917e-40	1	Slc7a8
Gm37629	3.29515e-13	1.22342	0.213	0.076	5.99684e-09	1	Gm37629
Isyna1	3.19752e-57	1.22049	0.932	0.599	5.81916e-53	1	Isyna1
Sardh	2.17222e-13	1.21792	0.272	0.114	3.95322e-09	1	Sardh
Tgfbi	2.62467e-39	1.21647	0.849	0.554	4.77664e-35	1	Tgfbi
Cacnb1	5.48105e-05	1.21463	0.121	0.057	0.997496	1	Cacnb1
Mrvi1	0.000210654	1.21113	0.154	0.085	1	1	Mrvi1
Tagap	4.19943e-10	1.2103	0.136	0.041	7.64254e-06	1	Tagap
Ccdc64	8.30654e-09	1.20211	0.204	0.09	0.000151171	1	Ccdc64
Magi3	7.27802e-33	1.1987	0.707	0.401	1.32453e-28	1	Magi3
Gdpd2	2.06897e-11	1.19783	0.16	0.05	3.76531e-07	1	Gdpd2
Greb1	2.86058e-15	1.19476	0.373	0.181	5.20597e-11	1	Greb1
Strip2	3.26229e-06	1.19441	0.101	0.037	0.0593705	1	Strip2
Wnt2	3.68202e-22	1.19184	0.574	0.309	6.70091e-18	1	Wnt2
Tmeff2	1.75225e-14	1.19089	0.456	0.258	3.18892e-10	1	Tmeff2
Serpinb6b	2.21617e-09	1.18887	0.216	0.096	4.03321e-05	1	Serpinb6b
Gpm6a	5.7524e-07	1.18735	0.186	0.092	0.0104688	1	Gpm6a
Car11	7.85968e-05	1.18404	0.148	0.079	1	1	Car11
Ildr2	1.7906e-34	1.18282	0.607	0.279	3.25871e-30	1	Ildr2
Gabra3	7.25634e-12	1.18258	0.154	0.045	1.32058e-07	1	Gabra3
St8sia1	1.59159e-09	1.18251	0.195	0.082	2.89654e-05	1	St8sia1
Bex2	1.09539e-53	1.17969	0.79	0.366	1.9935e-49	1	Bex2
Ppargc1a	7.40233e-09	1.17826	0.198	0.086	0.000134715	1	Ppargc1a
Cyp7b1	4.37405e-21	1.17743	0.527	0.278	7.96033e-17	1	Cyp7b1
Gm20186	8.17366e-08	1.17537	0.109	0.035	0.00148752	1	Gm20186
Gas6	1.01371e-52	1.17047	0.938	0.698	1.84485e-48	1	Gas6
Ccnjl	5.23064e-05	1.16882	0.189	0.108	0.951924	1	Ccnjl
Tmem179	1.14331e-08	1.1667	0.225	0.107	0.000208072	1	Tmem179
Procr	6.77431e-14	1.16398	0.467	0.28	1.23286e-09	1	Procr
Gucy1a3	6.37486e-24	1.16387	0.32	0.098	1.16016e-19	1	Gucy1a3
Zbtb7c	1.20196e-09	1.16295	0.178	0.069	2.18744e-05	1	Zbtb7c
Igfbp5	4.40457e-56	1.16126	0.994	0.905	8.01587e-52	1	Igfbp5
Lypd1	1.48288e-11	1.1589	0.201	0.075	2.6987e-07	1	Lypd1
Abat	1.62867e-10	1.15795	0.293	0.147	2.96401e-06	1	Abat
Arhgap29	1.29569e-47	1.15403	0.932	0.672	2.35802e-43	1	Arhgap29
Cyp2f2	0.00203911	1.15261	0.127	0.072	1	1	Cyp2f2
Fam71a	1.18336e-10	1.14894	0.231	0.099	2.15359e-06	1	Fam71a
Hid1	6.69446e-07	1.14713	0.154	0.068	0.0121833	1	Hid1
Adgrf5	1.85912e-09	1.14521	0.246	0.115	3.38341e-05	1	Adgrf5
Vegfd	4.23963e-11	1.1429	0.565	0.41	7.7157e-07	1	Vegfd
Fzd4	6.20569e-07	1.14068	0.213	0.114	0.0112937	1	Fzd4
Smim1	2.96203e-30	1.14011	0.716	0.417	5.3906e-26	1	Smim1
Insl6	5.22232e-06	1.13827	0.157	0.077	0.0950409	1	Insl6
Lmcd1	2.46015e-10	1.13827	0.237	0.105	4.47723e-06	1	Lmcd1
Bnc1	7.37009e-23	1.1301	0.373	0.136	1.34128e-18	1	Bnc1
Aox1	1.52802e-09	1.1263	0.272	0.136	2.78085e-05	1	Aox1
Igf2	9.61564e-45	1.12618	1	0.915	1.74995e-40	1	Igf2
Gm2a	7.87233e-31	1.11983	0.784	0.477	1.43268e-26	1	Gm2a
Plscr4	2.44803e-08	1.1153	0.231	0.113	0.000445517	1	Plscr4
Ptger2	3.18356e-06	1.11474	0.118	0.048	0.0579376	1	Ptger2
Kcnb1	7.07138e-16	1.11133	0.24	0.08	1.28692e-11	1	Kcnb1
Clu	2.02135e-32	1.10893	0.896	0.654	3.67866e-28	1	Clu
A830010M20Rik	0.00146955	1.1079	0.142	0.084	1	1	A830010M20Rik
Jade3	4.26346e-13	1.10423	0.331	0.161	7.75908e-09	1	Jade3
Nod1	1.78205e-12	1.10388	0.308	0.148	3.24315e-08	1	Nod1
Cela1	7.08631e-05	1.0994	0.115	0.053	1	1	Cela1
Serpina3n	0.00017822	1.09797	0.112	0.055	1	1	Serpina3n
Sipa1l2	3.50456e-09	1.09462	0.358	0.212	6.37795e-05	1	Sipa1l2
4933439C10Rik	0.00515321	1.09396	0.169	0.116	1	1	4933439C10Rik
Arl4d	4.97203e-07	1.09345	0.151	0.065	0.00904859	1	Arl4d
Podxl	1.88742e-42	1.0912	0.654	0.27	3.43491e-38	1	Podxl
Celf4	1.81573e-12	1.09017	0.544	0.375	3.30444e-08	1	Celf4
Arl5c	1.41812e-06	1.08938	0.118	0.046	0.0258084	1	Arl5c
Rab11fip1	0.000299893	1.08749	0.142	0.079	1	1	Rab11fip1
Gm43958	3.38784e-07	1.0845	0.201	0.099	0.00616553	1	Gm43958
Gspt2	0.000128423	1.08048	0.189	0.115	1	1	Gspt2
A530083M17Rik	8.43298e-05	1.07925	0.142	0.073	1	1	A530083M17Rik
Pcdh11x	0.000655445	1.07326	0.13	0.071	1	1	Pcdh11x
Ifi47	0.000184187	1.07206	0.198	0.124	1	1	Ifi47
Fhit	2.2161e-05	1.0658	0.112	0.049	0.403308	1	Fhit
Ifitm1	2.63556e-07	1.06259	0.317	0.188	0.00479645	1	Ifitm1
Rapgef5	2.85781e-12	1.05784	0.29	0.132	5.20092e-08	1	Rapgef5
Nkain4	2.66567e-16	1.05557	0.287	0.11	4.85125e-12	1	Nkain4
Dcn	1.36329e-68	1.05302	1	0.885	2.48106e-64	1	Dcn
Slc16a9	3.46018e-12	1.05244	0.275	0.121	6.29718e-08	1	Slc16a9
Gngt2	0.00600922	1.05018	0.107	0.064	1	1	Gngt2
Bnc2	3.87367e-17	1.0483	0.538	0.322	7.0497e-13	1	Bnc2
Psen2	2.73825e-21	1.04241	0.657	0.433	4.98333e-17	1	Psen2
Mbp	7.28427e-06	1.03712	0.26	0.159	0.132567	1	Mbp
Rasgrp3	0.000223828	1.03638	0.216	0.139	1	1	Rasgrp3
Socs2	3.50163e-24	1.03597	0.689	0.44	6.37261e-20	1	Socs2
Gpr39	5.29575e-07	1.03563	0.195	0.097	0.00963774	1	Gpr39
Akr1c18	6.70833e-20	1.03485	0.426	0.193	1.22085e-15	1	Akr1c18
Arhgap12	7.68015e-15	1.03414	0.615	0.431	1.39771e-10	1	Arhgap12
Ror1	8.9164e-10	1.03212	0.388	0.233	1.6227e-05	1	Ror1
C1s1	2.46512e-35	1.02665	0.787	0.416	4.48628e-31	1	C1s1
Arsb	7.1833e-17	1.02599	0.672	0.484	1.30729e-12	1	Arsb
Zic3	0.000175025	1.02482	0.127	0.065	1	1	Zic3
Naaladl2	3.66579e-10	1.02476	0.281	0.138	6.67137e-06	1	Naaladl2
Krt18	7.34934e-24	1.02277	0.624	0.38	1.33751e-19	1	Krt18
Slc9a3r1	5.77109e-29	1.02016	0.719	0.452	1.05028e-24	1	Slc9a3r1
Mgat3	1.25247e-09	1.01879	0.275	0.14	2.27938e-05	1	Mgat3
Tchh	5.00515e-06	1.01867	0.254	0.149	0.0910887	1	Tchh
Ppp1r14c	4.7483e-13	1.01774	0.142	0.035	8.64143e-09	1	Ppp1r14c
Slc17a8	9.60284e-14	1.01766	0.139	0.031	1.74762e-09	1	Slc17a8
Fndc1	1.48004e-20	1.01555	0.5	0.247	2.69352e-16	1	Fndc1
Pik3ip1	2.46954e-06	1.01538	0.266	0.161	0.0449432	1	Pik3ip1
Ncoa4	4.2411e-16	1.01209	0.426	0.214	7.71837e-12	1	Ncoa4
Slc7a2	0.00109936	1.01146	0.148	0.089	1	1	Slc7a2
Adamts20	3.03504e-08	1.01049	0.263	0.14	0.000552348	1	Adamts20
Chrm3	2.06973e-08	1.01038	0.183	0.078	0.00037667	1	Chrm3
Ldhb	6.53855e-43	1.01018	0.973	0.825	1.18995e-38	1	Ldhb
Fam180a	3.48614e-11	1.00995	0.24	0.104	6.34442e-07	1	Fam180a
Tmem151a	1.37539e-21	1.00575	0.408	0.169	2.50308e-17	1	Tmem151a
Mmp17	3.19512e-05	1.0043	0.201	0.116	0.581479	1	Mmp17
Cldn10	9.22804e-20	1.00317	0.296	0.098	1.67941e-15	1	Cldn10
Foxo1	4.3726e-11	1.00246	0.509	0.346	7.95769e-07	1	Foxo1
Afap1l2	4.85579e-16	1.00158	0.254	0.09	8.83706e-12	1	Afap1l2
Chpt1	1.69983e-19	1.00125	0.704	0.491	3.09352e-15	1	Chpt1
Rpp25	3.71878e-12	0.999085	0.287	0.131	6.76781e-08	1	Rpp25
Rarres2	1.16464e-08	0.998246	0.204	0.091	0.000211953	1	Rarres2
Pde1c	0.000307197	0.995898	0.107	0.052	1	1	Pde1c
Itm2a	2.63724e-31	0.995154	0.994	0.848	4.79952e-27	1	Itm2a
Gm14021	1.28173e-08	0.994936	0.127	0.042	0.000233262	1	Gm14021
Smpd3	6.52784e-11	0.994853	0.192	0.071	1.188e-06	1	Smpd3
Gm15644	5.61458e-10	0.992795	0.163	0.058	1.0218e-05	1	Gm15644
Siae	0.000104083	0.99105	0.287	0.195	1	1	Siae
Ddr1	1.35348e-16	0.983752	0.538	0.322	2.4632e-12	1	Ddr1
Slc16a6	0.00211127	0.983688	0.183	0.123	1	1	Slc16a6
Tnfrsf19	8.08115e-28	0.981623	0.769	0.455	1.47069e-23	1	Tnfrsf19
Cxcl16	6.98844e-06	0.979526	0.183	0.096	0.127183	1	Cxcl16
Ccdc171	0.00831514	0.978993	0.133	0.087	1	1	Ccdc171
Cadm1	1.11941e-17	0.97487	0.541	0.318	2.03721e-13	1	Cadm1
Fgf9	1.2918e-09	0.969685	0.148	0.05	2.35096e-05	1	Fgf9
Mtss1	5.97529e-14	0.969241	0.438	0.239	1.08744e-09	1	Mtss1
Heg1	1.42181e-20	0.967514	0.672	0.434	2.58754e-16	1	Heg1
Fcgr2b	3.43075e-07	0.962693	0.13	0.049	0.00624362	1	Fcgr2b
Gm6166	1.16703e-26	0.961179	0.435	0.161	2.12387e-22	1	Gm6166
Gatm	9.56418e-13	0.96029	0.269	0.115	1.74058e-08	1	Gatm
Cxadr	1.15937e-18	0.958714	0.666	0.445	2.10994e-14	1	Cxadr
Phactr2	1.44243e-11	0.956443	0.497	0.32	2.62507e-07	1	Phactr2
Emx2os	0.000444185	0.950357	0.157	0.092	1	1	Emx2os
Spsb1	6.40642e-07	0.948116	0.311	0.192	0.011659	1	Spsb1
Caln1	6.76278e-08	0.94726	0.107	0.033	0.00123076	1	Caln1
Mgll	1.23828e-05	0.945492	0.246	0.147	0.225354	1	Mgll
Gstm1	0.00109412	0.944692	0.533	0.462	1	1	Gstm1
Gsta4	0.000146054	0.941484	0.414	0.324	1	1	Gsta4
Map3k1	2.12863e-10	0.940822	0.311	0.163	3.8739e-06	1	Map3k1
Gm10400	5.65654e-09	0.938452	0.142	0.049	0.000102943	1	Gm10400
Lama2	0.00016182	0.93831	0.385	0.296	1	1	Lama2
Sema4g	5.35949e-05	0.93592	0.175	0.094	0.975373	1	Sema4g
Il33	2.32926e-14	0.935041	0.243	0.087	4.23902e-10	1	Il33
2810013P06Rik	0.000908273	0.934868	0.201	0.131	1	1	2810013P06Rik
Kif16b	4.56426e-09	0.931649	0.42	0.269	8.3065e-05	1	Kif16b
Ezr	2.04394e-29	0.927196	0.849	0.639	3.71976e-25	1	Ezr
H19	3.70994e-44	0.926035	1	0.852	6.75172e-40	1	H19
Slc9a9	8.18819e-05	0.924874	0.222	0.134	1	1	Slc9a9
Ttyh1	1.33134e-08	0.922299	0.101	0.027	0.000242291	1	Ttyh1
Fam69a	2.85155e-05	0.921228	0.269	0.176	0.518954	1	Fam69a
Rab36	1.76649e-06	0.920523	0.16	0.072	0.0321483	1	Rab36
Espn	8.72484e-13	0.917199	0.281	0.122	1.58783e-08	1	Espn
Usp27x	1.12239e-06	0.916399	0.166	0.076	0.0204264	1	Usp27x
Dhx32	4.08541e-08	0.911996	0.325	0.195	0.000743503	1	Dhx32
St6galnac3	4.56538e-11	0.911348	0.257	0.112	8.30853e-07	1	St6galnac3
Fam46c	3.83884e-08	0.90977	0.296	0.169	0.00069863	1	Fam46c
Pappa	8.91181e-19	0.908547	0.772	0.591	1.62186e-14	1	Pappa
Maged1	1.13427e-45	0.904834	1	0.987	2.06427e-41	1	Maged1
Slc43a3	1.82899e-10	0.902945	0.518	0.343	3.32859e-06	1	Slc43a3
Pctp	0.000239173	0.90025	0.281	0.196	1	1	Pctp
Slc43a2	2.70642e-14	0.898657	0.42	0.224	4.92542e-10	1	Slc43a2
Pyroxd2	4.55312e-08	0.896939	0.16	0.064	0.000828622	1	Pyroxd2
Cd34	0.000283371	0.895926	0.237	0.155	1	1	Cd34
Rhou	7.52155e-19	0.895745	0.808	0.637	1.36885e-14	1	Rhou
C1ra	2.12521e-30	0.894771	0.772	0.467	3.86767e-26	1	C1ra
Baiap2l1	1.74397e-07	0.893273	0.331	0.203	0.00317385	1	Baiap2l1
Car2	2.7235e-06	0.893207	0.195	0.102	0.0495651	1	Car2
Pkhd1l1	1.50002e-10	0.892252	0.302	0.152	2.72989e-06	1	Pkhd1l1
Ptger4	0.0034694	0.88784	0.183	0.123	1	1	Ptger4
Cldn15	6.20313e-10	0.887452	0.349	0.198	1.12891e-05	1	Cldn15
Gm43581	0.00668095	0.886449	0.101	0.059	1	1	Gm43581
Tpcn1	1.04779e-08	0.885963	0.393	0.25	0.000190688	1	Tpcn1
Fam213a	1.25345e-26	0.880861	0.87	0.583	2.28115e-22	1	Fam213a
Soga3	0.000691041	0.878763	0.115	0.06	1	1	Soga3
Olfml2b	1.26456e-11	0.878005	0.621	0.456	2.30138e-07	1	Olfml2b
Usp54	8.77886e-06	0.877141	0.269	0.168	0.159767	1	Usp54
Gm42701	6.07595e-07	0.876197	0.163	0.073	0.0110576	1	Gm42701
Cd320	5.58608e-09	0.873039	0.479	0.316	0.000101661	1	Cd320
Rps6ka3	2.7103e-10	0.869585	0.612	0.465	4.93248e-06	1	Rps6ka3
Acp5	0.000139885	0.867806	0.163	0.091	1	1	Acp5
Lrrn4	0.00135912	0.867003	0.112	0.061	1	1	Lrrn4
Eps15	2.59466e-20	0.866541	0.787	0.577	4.72203e-16	1	Eps15
Aldoc	0.00135521	0.862819	0.13	0.076	1	1	Aldoc
Lrrtm3	1.32669e-09	0.861948	0.151	0.05	2.41444e-05	1	Lrrtm3
Lhpp	0.00153918	0.861765	0.178	0.114	1	1	Lhpp
Tmem8	1.1793e-10	0.858192	0.317	0.162	2.14622e-06	1	Tmem8
BC026585	0.0073802	0.857568	0.109	0.066	1	1	BC026585
Chl1	3.62643e-06	0.855549	0.18	0.091	0.0659975	1	Chl1
Dhdh	1.11554e-08	0.855051	0.13	0.043	0.000203016	1	Dhdh
Tango6	0.00810907	0.850276	0.246	0.19	1	1	Tango6
Ndrg2	7.10095e-15	0.849875	0.544	0.338	1.2923e-10	1	Ndrg2
Ctnnal1	1.58291e-07	0.849275	0.305	0.18	0.00288073	1	Ctnnal1
Stard10	1.99118e-11	0.84812	0.417	0.244	3.62374e-07	1	Stard10
Efcab14	2.95856e-09	0.846886	0.71	0.582	5.38428e-05	1	Efcab14
Pcp4l1	2.36518e-05	0.84587	0.151	0.075	0.430438	1	Pcp4l1
Tmem205	1.69899e-12	0.845773	0.583	0.398	3.092e-08	1	Tmem205
Bcam	5.30727e-15	0.844803	0.337	0.149	9.65871e-11	1	Bcam
Krt19	3.16958e-09	0.844382	0.473	0.327	5.76831e-05	1	Krt19
Aldh1a2	3.69992e-11	0.84426	0.358	0.189	6.73349e-07	1	Aldh1a2
Ptpn13	1.08735e-08	0.843549	0.45	0.302	0.000197888	1	Ptpn13
AV026068	8.26381e-14	0.843301	0.234	0.082	1.50393e-09	1	AV026068
Cldn3	2.4032e-05	0.842935	0.151	0.075	0.437359	1	Cldn3
Prkg1	9.54818e-09	0.840435	0.373	0.229	0.000173767	1	Prkg1
Arhgap28	3.27716e-20	0.840344	0.76	0.52	5.96411e-16	1	Arhgap28
Enpp4	2.23661e-05	0.839736	0.257	0.161	0.40704	1	Enpp4
2010204K13Rik	6.49866e-07	0.839337	0.322	0.205	0.0118269	1	2010204K13Rik
Gm5514	6.77714e-13	0.834157	0.254	0.104	1.23337e-08	1	Gm5514
D8Ertd82e	4.96208e-10	0.833526	0.237	0.104	9.03049e-06	1	D8Ertd82e
Bex4	9.39755e-21	0.83325	0.485	0.231	1.71026e-16	1	Bex4
Tgfb2	2.01937e-32	0.832119	0.926	0.79	3.67505e-28	1	Tgfb2
Axin2	9.33517e-29	0.831645	0.784	0.487	1.69891e-24	1	Axin2
Tmem108	1.33552e-20	0.830965	0.754	0.514	2.4305e-16	1	Tmem108
Pde3a	6.14933e-22	0.829969	0.636	0.373	1.11912e-17	1	Pde3a
Cers4	9.39181e-24	0.828266	0.849	0.655	1.70921e-19	1	Cers4
Ifitm10	0.000156569	0.827694	0.109	0.052	1	1	Ifitm10
Fos	6.93151e-52	0.826291	1	0.856	1.26147e-47	1	Fos
Isoc2b	0.00287253	0.825068	0.121	0.071	1	1	Isoc2b
Jam2	0.000110362	0.82367	0.334	0.247	1	1	Jam2
Nkd1	2.9547e-29	0.821605	0.876	0.582	5.37727e-25	1	Nkd1
Tbc1d16	5.698e-07	0.821447	0.328	0.201	0.0103698	1	Tbc1d16
Mylk	1.22331e-07	0.819223	0.426	0.297	0.0022263	1	Mylk
Socs3	5.52633e-13	0.814015	0.393	0.205	1.00574e-08	1	Socs3
Sptssa	4.82242e-12	0.813234	0.666	0.51	8.77631e-08	1	Sptssa
Cybrd1	5.13626e-05	0.813069	0.201	0.117	0.934749	1	Cybrd1
Nppc	0.00339555	0.812882	0.136	0.083	1	1	Nppc
Asic1	9.31372e-05	0.81124	0.163	0.089	1	1	Asic1
Ramp2	4.36741e-08	0.811069	0.222	0.105	0.000794824	1	Ramp2
Tec	1.30958e-09	0.80908	0.331	0.184	2.38331e-05	1	Tec
Stard5	4.94988e-05	0.807147	0.414	0.312	0.900829	1	Stard5
Zmat1	0.00132678	0.806831	0.18	0.115	1	1	Zmat1
Cntnap1	2.79739e-06	0.806182	0.127	0.052	0.0509097	1	Cntnap1
Adhfe1	8.19625e-10	0.803295	0.154	0.053	1.49164e-05	1	Adhfe1
Tesc	4.419e-08	0.801994	0.13	0.046	0.000804213	1	Tesc
Maf	8.22166e-26	0.801682	0.817	0.587	1.49626e-21	1	Maf
Ogt	4.03413e-25	0.800007	0.947	0.845	7.34172e-21	1	Ogt
Rmst	0.00195505	0.799408	0.115	0.065	1	1	Rmst
Trim9	2.48543e-06	0.798615	0.121	0.049	0.0452323	1	Trim9
Hand2	8.67747e-11	0.797834	0.281	0.135	1.57921e-06	1	Hand2
Ang	4.0325e-08	0.795752	0.396	0.249	0.000733874	1	Ang
Elmo1	0.000357525	0.79539	0.148	0.082	1	1	Elmo1
Ndufa4	7.18774e-41	0.792781	1	0.995	1.3081e-36	1	Ndufa4
BC017158	0.000580211	0.787216	0.308	0.225	1	1	BC017158
Tgm2	4.0784e-06	0.785752	0.325	0.214	0.0742228	1	Tgm2
Ppp3ca	1.3561e-28	0.785468	0.973	0.899	2.46797e-24	1	Ppp3ca
Gja1	6.90304e-25	0.784585	0.956	0.875	1.25628e-20	1	Gja1
Mb21d2	2.51867e-05	0.784328	0.358	0.247	0.458373	1	Mb21d2
Gng12	1.15604e-18	0.782793	0.964	0.884	2.10389e-14	1	Gng12
Adcy5	0.000144049	0.782402	0.118	0.058	1	1	Adcy5
Pear1	5.62775e-05	0.781528	0.459	0.35	1	1	Pear1
Slc22a5	2.1644e-16	0.780807	0.503	0.286	3.939e-12	1	Slc22a5
Pcyox1	9.30838e-12	0.780003	0.766	0.648	1.69403e-07	1	Pcyox1
Hacd2	1.47581e-06	0.778163	0.45	0.329	0.0268582	1	Hacd2
Bcl3	5.40305e-06	0.77769	0.263	0.159	0.0983301	1	Bcl3
Fbxo21	0.00021874	0.775954	0.429	0.337	1	1	Fbxo21
Upk1b	0.000490692	0.775495	0.26	0.181	1	1	Upk1b
Ltbp4	1.14394e-07	0.775396	0.385	0.248	0.00208186	1	Ltbp4
Abca9	3.19983e-06	0.775287	0.201	0.104	0.0582337	1	Abca9
Prlr	1.43286e-13	0.773856	0.438	0.237	2.60765e-09	1	Prlr
Gm15445	0.000795782	0.770052	0.136	0.078	1	1	Gm15445
Smpdl3b	0.00844187	0.768638	0.136	0.088	1	1	Smpdl3b
Scamp5	1.30309e-06	0.768135	0.29	0.179	0.023715	1	Scamp5
Lefty1	0.00816744	0.767301	0.172	0.119	1	1	Lefty1
Serpinb9	0.00469392	0.765881	0.24	0.18	1	1	Serpinb9
Usp53	2.38218e-07	0.765634	0.521	0.373	0.00433532	1	Usp53
Plce1	1.64328e-05	0.765481	0.166	0.084	0.29906	1	Plce1
Pitx2	6.40359e-05	0.764036	0.198	0.117	1	1	Pitx2
Mgst1	1.98646e-50	0.762652	0.994	0.85	3.61516e-46	1	Mgst1
Gabra2	0.000390762	0.761172	0.115	0.059	1	1	Gabra2
Zfp36	4.87267e-13	0.761154	0.639	0.445	8.86778e-09	1	Zfp36
Plxna4	4.02061e-20	0.759238	0.704	0.437	7.3171e-16	1	Plxna4
Gm42702	5.37995e-05	0.758007	0.163	0.088	0.979098	1	Gm42702
Lgr6	3.56974e-05	0.756778	0.175	0.096	0.649656	1	Lgr6
Ccdc136	0.000862641	0.756465	0.352	0.274	1	1	Ccdc136
Clip4	1.24537e-07	0.754275	0.145	0.057	0.00226646	1	Clip4
Ppm1h	8.50624e-14	0.754208	0.311	0.137	1.54805e-09	1	Ppm1h
Kansl1l	3.99694e-10	0.752545	0.497	0.322	7.27403e-06	1	Kansl1l
Enpep	0.000157718	0.75151	0.127	0.064	1	1	Enpep
Upk3b	2.46458e-10	0.751019	0.459	0.299	4.48528e-06	1	Upk3b
RP23-220F20.2	2.61114e-10	0.750884	0.456	0.28	4.75202e-06	1	RP23-220F20.2
Plagl1	1.81632e-17	0.749248	0.784	0.632	3.30553e-13	1	Plagl1
Mgp	3.10608e-15	0.748541	0.719	0.532	5.65275e-11	1	Mgp
Spint2	0.00015192	0.748331	0.183	0.107	1	1	Spint2
Pygo1	0.000656485	0.7471	0.163	0.098	1	1	Pygo1
Prrg3	7.73444e-06	0.746184	0.142	0.066	0.140759	1	Prrg3
Tob1	2.16012e-09	0.744653	0.42	0.251	3.9312e-05	1	Tob1
Dock3	0.000383315	0.744321	0.104	0.05	1	1	Dock3
Gstm2	4.48875e-10	0.743144	0.538	0.381	8.16907e-06	1	Gstm2
Slc24a2	1.2296e-05	0.741739	0.169	0.084	0.223775	1	Slc24a2
Ppp1r9a	2.72353e-10	0.74153	0.464	0.282	4.95656e-06	1	Ppp1r9a
Clmn	7.7314e-06	0.740895	0.228	0.13	0.140704	1	Clmn
Mettl7a1	2.20301e-10	0.740128	0.317	0.163	4.00926e-06	1	Mettl7a1
Fam20a	0.000141687	0.739118	0.346	0.246	1	1	Fam20a
Pde7b	2.40955e-19	0.737031	0.71	0.431	4.38515e-15	1	Pde7b
Nova1	4.8138e-06	0.736813	0.124	0.052	0.0876064	1	Nova1
Wnt16	3.68229e-05	0.736807	0.166	0.088	0.670139	1	Wnt16
Il34	5.03923e-06	0.728362	0.124	0.052	0.091709	1	Il34
C2	2.90775e-10	0.7279	0.453	0.284	5.29182e-06	1	C2
BC029214	0.00101329	0.726457	0.186	0.12	1	1	BC029214
Clec14a	1.32406e-05	0.725815	0.272	0.17	0.240965	1	Clec14a
Ccdc86	1.23823e-08	0.720801	0.71	0.604	0.000225346	1	Ccdc86
Sp5	5.29925e-06	0.720009	0.249	0.145	0.096441	1	Sp5
Dcp1b	0.00179173	0.715941	0.139	0.082	1	1	Dcp1b
Pou3f2	0.0012361	0.715863	0.107	0.056	1	1	Pou3f2
Eln	2.46181e-09	0.710132	0.47	0.301	4.48024e-05	1	Eln
Slc39a10	3.89036e-07	0.707876	0.598	0.467	0.00708006	1	Slc39a10
Sfrp5	0.00172997	0.706205	0.195	0.128	1	1	Sfrp5
Tmem158	1.05704e-10	0.705799	0.45	0.271	1.9237e-06	1	Tmem158
Nenf	3.22876e-19	0.705307	0.873	0.753	5.87602e-15	1	Nenf
Dusp1	1.21906e-26	0.705136	0.959	0.809	2.21856e-22	1	Dusp1
Prkd3	0.00576751	0.704372	0.426	0.368	1	1	Prkd3
Wnt4	1.0486e-21	0.703458	0.923	0.733	1.90834e-17	1	Wnt4
Rcan2	2.45617e-05	0.702237	0.361	0.258	0.446999	1	Rcan2
Zcchc3	9.67256e-09	0.699484	0.462	0.308	0.000176031	1	Zcchc3
Zfp780b	0.00180891	0.699402	0.219	0.151	1	1	Zfp780b
Tmem221	0.00149074	0.699303	0.107	0.057	1	1	Tmem221
Znrf2	0.00157006	0.696041	0.29	0.217	1	1	Znrf2
Enpp2	9.22372e-32	0.695224	0.997	0.784	1.67862e-27	1	Enpp2
Klf9	7.78152e-21	0.694284	0.899	0.753	1.41616e-16	1	Klf9
Gpt	0.00695838	0.692594	0.112	0.068	1	1	Gpt
Tmem98	3.6267e-07	0.691696	0.547	0.432	0.00660024	1	Tmem98
Bambi	0.00475619	0.691072	0.299	0.241	1	1	Bambi
Pccb	2.93487e-05	0.690876	0.314	0.204	0.534117	1	Pccb
Gab3	3.2714e-07	0.689064	0.201	0.095	0.00595362	1	Gab3
Adam22	0.00361216	0.689034	0.201	0.14	1	1	Adam22
Sdc4	3.81742e-12	0.688241	0.692	0.512	6.94733e-08	1	Sdc4
Mpc1	0.000168745	0.684527	0.314	0.23	1	1	Mpc1
Zbtb8a	0.000181511	0.684309	0.198	0.12	1	1	Zbtb8a
Plekhg5	0.000232623	0.683993	0.249	0.163	1	1	Plekhg5
Igfbp4	8.05607e-36	0.683537	0.997	0.828	1.46613e-31	1	Igfbp4
Tex15	0.00181622	0.683042	0.322	0.238	1	1	Tex15
Clybl	6.33387e-06	0.682398	0.367	0.241	0.11527	1	Clybl
Ilvbl	3.45377e-05	0.680282	0.536	0.442	0.628552	1	Ilvbl
Gpcpd1	2.9457e-09	0.680234	0.601	0.448	5.36087e-05	1	Gpcpd1
Pbx3	0.000584542	0.679302	0.462	0.381	1	1	Pbx3
Krt8	0.002186	0.67881	0.24	0.17	1	1	Krt8
Cd151	9.62981e-07	0.677319	0.63	0.518	0.0175253	1	Cd151
Tmem35b	0.00190039	0.677155	0.136	0.08	1	1	Tmem35b
Lrrtm1	2.39786e-06	0.676798	0.104	0.038	0.0436387	1	Lrrtm1
2900089D17Rik	0.000681906	0.676667	0.107	0.054	1	1	2900089D17Rik
AC149090.1	3.33566e-19	0.676074	0.879	0.72	6.07056e-15	1	AC149090.1
Echs1	8.15787e-10	0.676058	0.686	0.563	1.48465e-05	1	Echs1
Gm16638	5.91967e-09	0.674228	0.21	0.093	0.000107732	1	Gm16638
Dnajc21	7.44968e-05	0.67108	0.55	0.466	1	1	Dnajc21
Adamts5	6.81836e-10	0.670776	0.692	0.555	1.24087e-05	1	Adamts5
Car3	1.09703e-09	0.670169	0.373	0.221	1.99649e-05	1	Car3
Atf3	4.29296e-16	0.669535	0.719	0.511	7.81276e-12	1	Atf3
Heph	3.82719e-06	0.667733	0.32	0.206	0.069651	1	Heph
Fam234a	1.64773e-05	0.666953	0.633	0.536	0.29987	1	Fam234a
Pitx1	0.00158542	0.660957	0.107	0.057	1	1	Pitx1
Dmpk	5.96655e-11	0.660937	0.657	0.462	1.08585e-06	1	Dmpk
Fam134b	0.00448899	0.659677	0.157	0.103	1	1	Fam134b
Cyp1b1	2.2298e-09	0.658433	0.574	0.433	4.05802e-05	1	Cyp1b1
Zfp385a	3.29129e-06	0.657531	0.402	0.283	0.0598982	1	Zfp385a
Bicc1	4.46407e-13	0.657098	0.864	0.72	8.12417e-09	1	Bicc1
Smad5	6.97207e-05	0.65627	0.595	0.525	1	1	Smad5
Itih5	2.74451e-05	0.655578	0.198	0.112	0.499474	1	Itih5
Dhcr7	0.0055122	0.65442	0.251	0.186	1	1	Dhcr7
Tacc1	1.12529e-12	0.650858	0.781	0.648	2.04792e-08	1	Tacc1
Fam184a	0.00150013	0.649275	0.21	0.14	1	1	Fam184a
Tmppe	0.000240419	0.648021	0.358	0.263	1	1	Tmppe
Prtg	0.000213747	0.645886	0.246	0.159	1	1	Prtg
Rhbdl3	0.00519906	0.645858	0.107	0.061	1	1	Rhbdl3
Stk3	4.70576e-10	0.644218	0.636	0.48	8.56402e-06	1	Stk3
Zdhhc24	0.00357507	0.643915	0.142	0.088	1	1	Zdhhc24
Eef2kmt	3.79541e-07	0.643418	0.447	0.3	0.00690726	1	Eef2kmt
Slc1a3	0.000118044	0.64246	0.237	0.149	1	1	Slc1a3
Dennd6a	3.61121e-06	0.641301	0.393	0.275	0.0657204	1	Dennd6a
Lgi2	1.66464e-06	0.641203	0.432	0.29	0.0302949	1	Lgi2
Dab2	1.84434e-07	0.641161	0.707	0.593	0.00335652	1	Dab2
Zfpm1	0.00715407	0.640987	0.254	0.192	1	1	Zfpm1
Msi2	7.92967e-08	0.640756	0.518	0.368	0.00144312	1	Msi2
Npr1	1.73978e-08	0.639126	0.175	0.071	0.000316623	1	Npr1
Slc30a1	0.00246131	0.635083	0.263	0.194	1	1	Slc30a1
Rdh10	4.01344e-06	0.634316	0.621	0.521	0.0730406	1	Rdh10
Ptpn4	0.00906589	0.63297	0.26	0.199	1	1	Ptpn4
Sox12	0.00259216	0.632697	0.402	0.331	1	1	Sox12
Sema4b	6.08142e-08	0.629608	0.287	0.154	0.00110676	1	Sema4b
Gadd45a	1.00166e-05	0.629193	0.426	0.314	0.182293	1	Gadd45a
Psd	0.00392954	0.628016	0.139	0.086	1	1	Psd
Hmcn1	4.17073e-06	0.627109	0.296	0.181	0.0759031	1	Hmcn1
Inpp5f	3.74152e-05	0.625646	0.462	0.358	0.68092	1	Inpp5f
Brwd3	1.64021e-06	0.625274	0.497	0.368	0.0298501	1	Brwd3
Ptprf	0.000671188	0.623606	0.556	0.514	1	1	Ptprf
Ablim1	0.00143863	0.623152	0.343	0.268	1	1	Ablim1
Bmp2k	9.42767e-07	0.623119	0.491	0.359	0.0171574	1	Bmp2k
Hacd3	3.57447e-18	0.621381	0.888	0.717	6.50517e-14	1	Hacd3
Nfib	1.07591e-23	0.620632	0.879	0.721	1.95804e-19	1	Nfib
Hspa2	2.67683e-06	0.619979	0.281	0.171	0.0487157	1	Hspa2
4930403O15Rik	5.3731e-06	0.616932	0.228	0.128	0.097785	1	4930403O15Rik
Ptgis	2.87419e-07	0.614859	0.491	0.37	0.00523074	1	Ptgis
Aldh6a1	0.000482023	0.614831	0.228	0.148	1	1	Aldh6a1
Il16	9.21663e-12	0.613702	0.417	0.232	1.67733e-07	1	Il16
Rybp	0.00011458	0.613356	0.133	0.067	1	1	Rybp
Mpp6	8.36691e-07	0.612764	0.672	0.574	0.0152269	1	Mpp6
Cd2ap	1.61002e-12	0.612182	0.775	0.643	2.93007e-08	1	Cd2ap
Avl9	3.87219e-05	0.611485	0.456	0.345	0.7047	1	Avl9
Rpl18a-ps1	0.00495798	0.611247	0.24	0.171	1	1	Rpl18a-ps1
Mknk1	0.000332635	0.609372	0.346	0.258	1	1	Mknk1
Naglu	2.23494e-05	0.608928	0.373	0.262	0.406736	1	Naglu
Fosb	2.09675e-29	0.606895	0.979	0.823	3.81588e-25	1	Fosb
Gm6768	6.70321e-13	0.606641	0.195	0.065	1.21992e-08	1	Gm6768
Tshz2	2.2755e-14	0.606568	0.553	0.335	4.14117e-10	1	Tshz2
Zfp711	6.7481e-06	0.605277	0.189	0.1	0.122809	1	Zfp711
Nectin2	5.62466e-07	0.604391	0.751	0.655	0.0102363	1	Nectin2
Gramd4	0.00152522	0.60264	0.254	0.181	1	1	Gramd4
Ern1	0.000429045	0.601801	0.237	0.158	1	1	Ern1
Casp6	6.03169e-06	0.598775	0.447	0.33	0.109771	1	Casp6
Prdm5	1.33937e-05	0.598743	0.536	0.409	0.243752	1	Prdm5
2310033P09Rik	0.00813767	0.597965	0.382	0.323	1	1	2310033P09Rik
Atp6v0a1	4.02934e-14	0.596556	0.852	0.689	7.333e-10	1	Atp6v0a1
Tfdp2	0.0043431	0.594479	0.402	0.336	1	1	Tfdp2
Pkdcc	2.27694e-07	0.591039	0.302	0.173	0.00414381	1	Pkdcc
Rasl11a	0.000987458	0.590842	0.169	0.104	1	1	Rasl11a
Gm42528	0.000214853	0.590475	0.175	0.101	1	1	Gm42528
Cerk	1.5096e-06	0.589666	0.302	0.187	0.0274731	1	Cerk
H6pd	3.30303e-06	0.588092	0.621	0.51	0.0601119	1	H6pd
Ahr	4.42283e-05	0.587526	0.538	0.416	0.80491	1	Ahr
Sesn1	0.000215004	0.585662	0.296	0.207	1	1	Sesn1
Ralgapa1	0.000972859	0.582493	0.491	0.417	1	1	Ralgapa1
Lpl	1.55038e-05	0.58211	0.612	0.521	0.282153	1	Lpl
Cpz	3.0167e-12	0.579899	0.618	0.401	5.49009e-08	1	Cpz
Pde10a	8.0565e-15	0.577704	0.793	0.596	1.4662e-10	1	Pde10a
Fuca1	0.000159499	0.577515	0.722	0.679	1	1	Fuca1
Gm8186	7.8167e-10	0.575372	0.772	0.697	1.42256e-05	1	Gm8186
Tex2	1.52275e-05	0.575221	0.322	0.211	0.277124	1	Tex2
Col4a5	0.00528844	0.572232	0.293	0.22	1	1	Col4a5
Soat1	2.72038e-06	0.57173	0.817	0.784	0.0495083	1	Soat1
Stxbp2	0.0057557	0.570991	0.447	0.39	1	1	Stxbp2
Mest	2.05815e-16	0.568224	0.781	0.554	3.74563e-12	1	Mest
Smap2	0.00572379	0.568185	0.435	0.37	1	1	Smap2
Zfp503	4.41701e-10	0.568049	0.716	0.575	8.03852e-06	1	Zfp503
Ahi1	1.05507e-05	0.565336	0.592	0.468	0.192012	1	Ahi1
Pcmtd1	8.76457e-05	0.564314	0.586	0.497	1	1	Pcmtd1
St3gal1	1.82589e-11	0.564001	0.734	0.579	3.32293e-07	1	St3gal1
Cep112	3.86789e-08	0.56268	0.491	0.324	0.000703917	1	Cep112
Gstk1	0.00779323	0.562061	0.231	0.168	1	1	Gstk1
Ctso	1.66504e-05	0.559716	0.275	0.17	0.30302	1	Ctso
Boc	5.68186e-07	0.559625	0.503	0.357	0.0103404	1	Boc
Tbc1d4	0.00741511	0.559543	0.136	0.086	1	1	Tbc1d4
Gm43260	0.000674015	0.558464	0.154	0.091	1	1	Gm43260
Dnmt3a	1.39767e-07	0.556537	0.627	0.508	0.00254361	1	Dnmt3a
Rbp1	6.87838e-12	0.556079	0.737	0.551	1.2518e-07	1	Rbp1
Cep68	0.00179156	0.555618	0.175	0.11	1	1	Cep68
S100a1	3.22758e-08	0.555237	0.743	0.615	0.000587386	1	S100a1
Nr4a3	0.000671062	0.552621	0.24	0.159	1	1	Nr4a3
Nid2	0.00300929	0.552351	0.515	0.439	1	1	Nid2
Tdrp	8.42336e-05	0.550246	0.157	0.084	1	1	Tdrp
Fam136a	6.88444e-05	0.549199	0.453	0.346	1	1	Fam136a
Pltp	4.12794e-05	0.549134	0.544	0.433	0.751244	1	Pltp
Ptpn5	6.20403e-09	0.546909	0.55	0.361	0.000112907	1	Ptpn5
Bag4	0.00220165	0.544462	0.337	0.258	1	1	Bag4
Pgr	0.000207624	0.54274	0.26	0.171	1	1	Pgr
Gm3934	3.71363e-08	0.541387	0.538	0.398	0.000675843	1	Gm3934
Taf6l	1.66248e-06	0.54117	0.536	0.415	0.0302554	1	Taf6l
Acsl4	2.88474e-13	0.539255	0.861	0.749	5.24994e-09	1	Acsl4
Pnp	7.78614e-08	0.538732	0.843	0.762	0.001417	1	Pnp
Sox5	0.00293933	0.538643	0.189	0.126	1	1	Sox5
Sort1	0.00625142	0.537914	0.352	0.288	1	1	Sort1
Pank3	0.000171462	0.537019	0.577	0.479	1	1	Pank3
Syngr1	1.46904e-08	0.536769	0.55	0.382	0.000267351	1	Syngr1
Prkcd	0.000573336	0.533636	0.5	0.419	1	1	Prkcd
Tmem119	1.168e-07	0.533026	0.74	0.597	0.00212564	1	Tmem119
Mink1	0.00435401	0.529667	0.376	0.302	1	1	Mink1
Sema6d	1.49913e-06	0.52945	0.476	0.335	0.0272827	1	Sema6d
Tmem41a	0.00171255	0.526867	0.456	0.372	1	1	Tmem41a
Ssbp4	0.0024021	0.526529	0.435	0.362	1	1	Ssbp4
Rgs7bp	0.00130432	0.524908	0.183	0.116	1	1	Rgs7bp
Unc119	0.00197902	0.521859	0.308	0.233	1	1	Unc119
Twsg1	3.72045e-09	0.521747	0.749	0.645	6.77085e-05	1	Twsg1
Rbpms	1.02735e-05	0.521194	0.589	0.46	0.186967	1	Rbpms
Rab3d	0.0076734	0.520066	0.198	0.142	1	1	Rab3d
Lmbr1	0.00301967	0.519807	0.278	0.208	1	1	Lmbr1
Srpx	0.000855394	0.518302	0.305	0.224	1	1	Srpx
Cpq	7.00889e-08	0.51827	0.651	0.507	0.00127555	1	Cpq
Dennd4c	0.000841289	0.518122	0.376	0.288	1	1	Dennd4c
Creg1	0.00551111	0.517655	0.55	0.501	1	1	Creg1
E230016M11Rik	0.00279639	0.516499	0.112	0.063	1	1	E230016M11Rik
Ndufa6	3.74382e-20	0.516339	0.976	0.956	6.81339e-16	1	Ndufa6
Fzd1	6.07375e-16	0.516123	0.843	0.641	1.10536e-11	1	Fzd1
Taz	0.00131582	0.516027	0.393	0.304	1	1	Taz
Atp6v1b2	3.13124e-07	0.514979	0.796	0.726	0.00569854	1	Atp6v1b2
Ecm1	0.000177798	0.514815	0.882	0.824	1	1	Ecm1
Klf10	0.000592604	0.513061	0.456	0.367	1	1	Klf10
Rilpl2	0.00150093	0.512042	0.257	0.185	1	1	Rilpl2
Txnip	1.30166e-09	0.511839	0.556	0.385	2.36889e-05	1	Txnip
Abi1	0.00496324	0.509924	0.589	0.555	1	1	Abi1
Irak1	2.52131e-07	0.509762	0.763	0.685	0.00458854	1	Irak1
Ccdc141	0.00519844	0.509125	0.21	0.149	1	1	Ccdc141
Stat3	7.67547e-08	0.50809	0.879	0.815	0.00139686	1	Stat3
Lrif1	0.0022858	0.507094	0.447	0.369	1	1	Lrif1
Igf1	1.47715e-22	0.506724	0.929	0.657	2.68826e-18	1	Igf1
Rnase4	1.97816e-23	0.50572	0.982	0.885	3.60006e-19	1	Rnase4
Pisd-ps1	0.00325662	0.50489	0.183	0.12	1	1	Pisd-ps1
Mpdz	0.000964694	0.503881	0.53	0.455	1	1	Mpdz
Pamr1	2.76626e-05	0.502541	0.376	0.251	0.503431	1	Pamr1
2310010J17Rik	0.00467547	0.501399	0.13	0.081	1	1	2310010J17Rik
Eif3b	1.75484e-08	0.501381	0.953	0.929	0.000319364	1	Eif3b
Gstt1	0.000603713	0.496151	0.118	0.061	1	1	Gstt1
Zcchc11	3.08539e-06	0.495616	0.751	0.655	0.056151	1	Zcchc11
Zfp763	0.008173	0.494971	0.139	0.089	1	1	Zfp763
Lgr5	5.58729e-08	0.494387	0.364	0.222	0.00101683	1	Lgr5
Angpt1	0.000930666	0.492882	0.222	0.146	1	1	Angpt1
Atp6v0e2	0.000893577	0.491049	0.491	0.407	1	1	Atp6v0e2
Rere	1.63137e-11	0.490472	0.917	0.884	2.96893e-07	1	Rere
Lrrc41	0.00164936	0.489773	0.512	0.431	1	1	Lrrc41
Lacc1	2.04604e-07	0.488268	0.553	0.4	0.00372358	1	Lacc1
Glb1	1.82019e-06	0.486927	0.627	0.499	0.0331257	1	Glb1
Rnaset2a	5.39964e-06	0.486819	0.565	0.441	0.098268	1	Rnaset2a
Stk26	4.84431e-06	0.486685	0.361	0.235	0.0881616	1	Stk26
0610030E20Rik	0.00283392	0.486623	0.24	0.171	1	1	0610030E20Rik
Ephx1	2.60599e-08	0.484914	0.811	0.75	0.000474264	1	Ephx1
G0s2	0.00505365	0.483411	0.186	0.126	1	1	G0s2
Klhl13	0.00506902	0.483076	0.234	0.169	1	1	Klhl13
Slc48a1	0.000315814	0.482405	0.734	0.662	1	1	Slc48a1
Crot	0.00368374	0.47972	0.364	0.298	1	1	Crot
Gnai1	5.27406e-05	0.478791	0.541	0.427	0.959826	1	Gnai1
Gstp1	1.25033e-09	0.478631	0.902	0.865	2.27548e-05	1	Gstp1
Dync2li1	0.00224849	0.47844	0.284	0.209	1	1	Dync2li1
Slc38a4	8.44622e-05	0.478305	0.58	0.486	1	1	Slc38a4
2310039H08Rik	4.07196e-07	0.477759	0.704	0.578	0.00741056	1	2310039H08Rik
Cnr1	0.000291554	0.474526	0.296	0.203	1	1	Cnr1
Adgrl3	0.000421481	0.473333	0.476	0.373	1	1	Adgrl3
Arhgef12	9.11434e-10	0.472813	0.852	0.787	1.65872e-05	1	Arhgef12
Vkorc1	2.0824e-08	0.472377	0.772	0.656	0.000378976	1	Vkorc1
Aldh7a1	4.66769e-07	0.469299	0.84	0.764	0.00849472	1	Aldh7a1
Il1r1	0.000154104	0.468668	0.621	0.514	1	1	Il1r1
Chaf1b	0.00100491	0.46676	0.382	0.302	1	1	Chaf1b
Tiparp	4.60451e-09	0.464548	0.817	0.743	8.37974e-05	1	Tiparp
Ndufb4	1.28353e-05	0.464454	0.74	0.676	0.23359	1	Ndufb4
Glul	0.000157213	0.46318	0.586	0.468	1	1	Glul
Ptn	5.77443e-12	0.461443	0.834	0.717	1.05089e-07	1	Ptn
Por	6.07492e-09	0.460332	0.917	0.869	0.000110557	1	Por
Ctnnd2	6.78259e-09	0.459819	0.642	0.464	0.000123436	1	Ctnnd2
Vegfa	2.50682e-11	0.456722	0.831	0.69	4.56215e-07	1	Vegfa
Vldlr	0.00203164	0.454886	0.547	0.458	1	1	Vldlr
Sp3	1.24063e-05	0.452155	0.728	0.673	0.225782	1	Sp3
Ndnf	7.29918e-12	0.451903	0.47	0.269	1.32838e-07	1	Ndnf
Hspb8	6.33072e-07	0.451818	0.793	0.702	0.0115213	1	Hspb8
Ptprd	7.30891e-09	0.450805	0.79	0.652	0.000133015	1	Ptprd
C1qtnf1	2.12539e-05	0.450377	0.251	0.154	0.3868	1	C1qtnf1
Gria4	0.000100269	0.446341	0.284	0.185	1	1	Gria4
Gm13212	5.10468e-05	0.446025	0.231	0.138	0.929001	1	Gm13212
Hs3st1	1.44024e-05	0.442435	0.515	0.398	0.26211	1	Hs3st1
Klf2	0.000857534	0.442309	0.527	0.44	1	1	Klf2
Itpr1	0.000486733	0.441306	0.645	0.594	1	1	Itpr1
Trib1	1.72445e-07	0.441254	0.84	0.738	0.00313833	1	Trib1
Ssh2	6.16296e-07	0.440398	0.686	0.561	0.011216	1	Ssh2
Gabarapl1	1.20737e-06	0.438538	0.704	0.599	0.0219729	1	Gabarapl1
Dennd2a	6.47767e-06	0.438531	0.559	0.451	0.117887	1	Dennd2a
Gm5921	0.000216668	0.438104	0.124	0.063	1	1	Gm5921
AI987944	0.00857259	0.437149	0.29	0.227	1	1	AI987944
Pnrc2	0.00222345	0.435632	0.527	0.454	1	1	Pnrc2
Slc1a2	0.00404787	0.43459	0.127	0.077	1	1	Slc1a2
Btg2	1.08005e-06	0.433982	0.879	0.815	0.0196559	1	Btg2
Pla2g7	7.34885e-17	0.433952	0.985	0.86	1.33742e-12	1	Pla2g7
Gna14	0.00221685	0.432564	0.26	0.182	1	1	Gna14
Tmem45a	0.00345755	0.430328	0.37	0.297	1	1	Tmem45a
Ptgs1	1.67752e-10	0.430324	0.896	0.786	3.05293e-06	1	Ptgs1
Pdlim4	0.00850014	0.428314	0.249	0.185	1	1	Pdlim4
Fbxo33	0.00849453	0.427558	0.58	0.528	1	1	Fbxo33
Ogn	0.000540474	0.425696	0.518	0.411	1	1	Ogn
Slc16a1	1.0831e-05	0.4251	0.607	0.478	0.197114	1	Slc16a1
Copg2	0.00389058	0.422875	0.251	0.182	1	1	Copg2
Fam102a	0.00537607	0.422545	0.21	0.142	1	1	Fam102a
Ier3	1.00576e-08	0.422094	0.926	0.845	0.000183039	1	Ier3
Ccl11	2.24382e-08	0.421835	0.275	0.138	0.000408353	1	Ccl11
Dnajc1	0.000712709	0.419986	0.678	0.606	1	1	Dnajc1
Creld1	0.000114714	0.419605	0.678	0.586	1	1	Creld1
Zfp36l1	7.75845e-11	0.417433	0.92	0.856	1.41196e-06	1	Zfp36l1
Firre	0.000147664	0.416399	0.42	0.309	1	1	Firre
Crtap	8.36855e-05	0.416112	0.737	0.657	1	1	Crtap
Igip	0.00454619	0.415563	0.189	0.126	1	1	Igip
Pdcd4	6.45329e-05	0.41548	0.467	0.357	1	1	Pdcd4
Abhd11os	9.0758e-05	0.414572	0.311	0.21	1	1	Abhd11os
Ypel3	0.00152415	0.414506	0.47	0.387	1	1	Ypel3
Hoxd3os1	0.00466275	0.414254	0.13	0.079	1	1	Hoxd3os1
Nfia	9.34667e-07	0.413709	0.754	0.664	0.01701	1	Nfia
Igdcc4	0.0057172	0.413238	0.287	0.219	1	1	Igdcc4
Gm21399	0.00374234	0.412187	0.207	0.146	1	1	Gm21399
E330009J07Rik	0.000106031	0.411076	0.145	0.075	1	1	E330009J07Rik
Myl12b	0.000514981	0.40984	0.766	0.729	1	1	Myl12b
Snrpg	1.386e-10	0.408976	0.967	0.945	2.52239e-06	1	Snrpg
Mettl26	0.000107274	0.408453	0.592	0.483	1	1	Mettl26
Gabrb3	0.00019322	0.408403	0.343	0.243	1	1	Gabrb3
Col24a1	0.000162963	0.407319	0.388	0.277	1	1	Col24a1
Lifr	0.000109237	0.407226	0.533	0.414	1	1	Lifr
Ssr2	2.17919e-09	0.404979	0.967	0.93	3.96591e-05	1	Ssr2
Fam195b	0.000403104	0.404858	0.79	0.755	1	1	Fam195b
Fcgrt	0.000169462	0.403744	0.624	0.497	1	1	Fcgrt
Acat1	0.000182281	0.403338	0.666	0.593	1	1	Acat1
Pnrc1	1.12511e-09	0.402552	0.825	0.708	2.04759e-05	1	Pnrc1
Add3	6.49986e-10	0.400642	0.725	0.557	1.18291e-05	1	Add3
Scg5	2.15557e-06	0.398816	0.154	0.069	0.0392292	1	Scg5
AW549877	0.00851966	0.398403	0.595	0.518	1	1	AW549877
Arid4b	1.31289e-06	0.396932	0.861	0.826	0.0238933	1	Arid4b
Syt11	7.62257e-05	0.396231	0.53	0.415	1	1	Syt11
Eea1	0.000305351	0.39397	0.79	0.727	1	1	Eea1
Csrnp1	1.64158e-05	0.393723	0.713	0.602	0.298752	1	Csrnp1
Cox14	2.56447e-05	0.392188	0.787	0.743	0.466708	1	Cox14
Camta1	0.00528985	0.391916	0.287	0.214	1	1	Camta1
Jund	1.86758e-08	0.391806	0.92	0.848	0.00033988	1	Jund
Klf4	4.71126e-06	0.391724	0.831	0.73	0.0857401	1	Klf4
Igfbp2	1.31377e-07	0.391375	0.506	0.371	0.00239092	1	Igfbp2
Fam84a	0.000254895	0.390912	0.583	0.461	1	1	Fam84a
Trp53bp1	0.00999064	0.389714	0.562	0.486	1	1	Trp53bp1
Edem2	0.00376236	0.388644	0.349	0.271	1	1	Edem2
Phf14	7.15445e-05	0.38804	0.787	0.742	1	1	Phf14
Rev3l	0.000538359	0.387463	0.707	0.63	1	1	Rev3l
Slc25a23	5.45388e-07	0.386489	0.553	0.395	0.00992552	1	Slc25a23
Sall2	0.00758685	0.384145	0.269	0.203	1	1	Sall2
Abca1	1.48469e-09	0.383764	0.692	0.52	2.70198e-05	1	Abca1
Ccdc28b	0.000386415	0.383693	0.328	0.236	1	1	Ccdc28b
Cttnbp2	0.00150782	0.382552	0.237	0.163	1	1	Cttnbp2
Zmynd8	0.000101384	0.382247	0.82	0.731	1	1	Zmynd8
Arl3	0.000147439	0.381954	0.692	0.604	1	1	Arl3
Taf4b	0.00322495	0.381948	0.107	0.176	1	1	Taf4b
Igfbp6	1.10736e-07	0.381378	0.799	0.663	0.00201529	1	Igfbp6
Cd200	0.000417597	0.379773	0.198	0.12	1	1	Cd200
Ccnl1	1.11138e-05	0.378581	0.923	0.863	0.20226	1	Ccnl1
Ap2s1	0.000559762	0.37745	0.944	0.928	1	1	Ap2s1
Emilin2	1.29752e-06	0.3768	0.766	0.632	0.0236136	1	Emilin2
Tia1	1.43174e-06	0.375449	0.817	0.717	0.0260562	1	Tia1
Ctla2a	1.58625e-08	0.375389	0.041	0.161	0.000288681	1	Ctla2a
Gem	0.00134713	0.375106	0.393	0.298	1	1	Gem
Ccdc80	4.14039e-09	0.374805	0.831	0.734	7.53509e-05	1	Ccdc80
Ppic	1.21452e-06	0.372433	0.808	0.739	0.0221031	1	Ppic
Gpr88	6.61349e-05	0.372242	0.175	0.096	1	1	Gpr88
Gm11966	0.00072436	0.371791	0.231	0.154	1	1	Gm11966
Cxcl5	4.19815e-07	0.371244	0.352	0.216	0.00764021	1	Cxcl5
Ccni	0.00264718	0.370861	0.683	0.62	1	1	Ccni
Aldh9a1	0.000825386	0.3683	0.506	0.41	1	1	Aldh9a1
Clcn3	0.00342923	0.368255	0.58	0.511	1	1	Clcn3
Zbtb8b	2.08198e-06	0.362491	0.112	0.042	0.0378899	1	Zbtb8b
Mmd	8.28584e-17	0.36209	0.997	0.869	1.50794e-12	1	Mmd
Mxra8	3.68098e-06	0.361934	0.917	0.861	0.0669902	1	Mxra8
Prdx1	6.76409e-22	0.361347	1	0.998	1.231e-17	1	Prdx1
Tmed3	2.0537e-08	0.360983	0.902	0.821	0.000373754	1	Tmed3
Thra	2.62539e-05	0.359799	0.583	0.459	0.477794	1	Thra
Mllt4	0.00208216	0.359099	0.805	0.752	1	1	Mllt4
Itm2b	2.7541e-22	0.356822	1	0.996	5.01218e-18	1	Itm2b
Greb1l	0.00401981	0.354976	0.257	0.183	1	1	Greb1l
Tmem206	0.000834083	0.353545	0.175	0.105	1	1	Tmem206
Fis1	0.00888701	0.352332	0.885	0.869	1	1	Fis1
Naga	5.03748e-05	0.351406	0.488	0.378	0.91677	1	Naga
Dhrs7	5.22247e-05	0.350155	0.527	0.407	0.950436	1	Dhrs7
B4galt5	0.00928819	0.348867	0.538	0.464	1	1	B4galt5
Atraid	0.00669428	0.346582	0.68	0.628	1	1	Atraid
Dbt	0.000148829	0.345481	0.42	0.31	1	1	Dbt
Tmed4	0.00265741	0.345231	0.648	0.573	1	1	Tmed4
Aldh2	0.00103535	0.344627	0.571	0.499	1	1	Aldh2
Dad1	1.71733e-09	0.343626	0.997	0.972	3.12538e-05	1	Dad1
Bex1	1.76933e-11	0.343179	0.817	0.576	3.22e-07	1	Bex1
Casp4	0.00116825	0.342953	0.311	0.224	1	1	Casp4
Ccnd3	3.18993e-05	0.342686	0.964	0.936	0.580535	1	Ccnd3
Nedd1	0.00414725	0.342056	0.467	0.368	1	1	Nedd1
Osbpl9	0.00559402	0.341624	0.624	0.567	1	1	Osbpl9
Fam162a	0.00971725	0.340122	0.87	0.852	1	1	Fam162a
Spcs2	8.26029e-06	0.339359	0.87	0.834	0.150329	1	Spcs2
Spcs1	5.16695e-09	0.338964	0.941	0.934	9.40333e-05	1	Spcs1
Rbbp7	7.04713e-08	0.338048	0.967	0.921	0.00128251	1	Rbbp7
Paip2	1.42523e-05	0.337418	0.873	0.832	0.259377	1	Paip2
Oaz2	0.00243722	0.336089	0.589	0.533	1	1	Oaz2
Tcf7	0.000718818	0.334193	0.278	0.191	1	1	Tcf7
Uqcrh	2.453e-12	0.332875	1	0.99	4.46422e-08	1	Uqcrh
Selm	0.000136745	0.330981	0.893	0.844	1	1	Selm
Dpm1	0.0045573	0.33047	0.385	0.307	1	1	Dpm1
Jun	4.66208e-07	0.329336	0.908	0.812	0.00848452	1	Jun
Tle1	0.00102711	0.32678	0.515	0.433	1	1	Tle1
Fam206a	0.00560989	0.324338	0.251	0.175	1	1	Fam206a
Stim1	0.000464731	0.320414	0.497	0.391	1	1	Stim1
Fkbp7	0.00615438	0.318184	0.586	0.555	1	1	Fkbp7
Rhob	0.00341275	0.317213	0.586	0.511	1	1	Rhob
Rps15a-ps7	0.000206145	0.316391	0.385	0.29	1	1	Rps15a-ps7
Fth1	1.4495e-19	0.316176	1	1	2.63794e-15	1	Fth1
Sesn3	1.86239e-11	0.315904	0.926	0.732	3.38936e-07	1	Sesn3
Ltbp3	2.78034e-12	0.315043	0.991	0.949	5.05994e-08	1	Ltbp3
Rpap3	0.00698722	0.314342	0.503	0.432	1	1	Rpap3
Col3a1	2.67174e-10	0.313834	1	0.984	4.86231e-06	1	Col3a1
Spon2	1.19761e-06	0.313509	0.296	0.171	0.0217953	1	Spon2
Rrs1	0.00692328	0.310965	0.479	0.395	1	1	Rrs1
Tgfbr3	3.71114e-06	0.310622	0.858	0.753	0.067539	1	Tgfbr3
Aebp1	5.35902e-13	0.310057	0.997	0.99	9.75288e-09	1	Aebp1
Zfp362	0.00734215	0.308623	0.246	0.182	1	1	Zfp362
Cnpy2	6.72677e-07	0.305857	0.911	0.86	0.0122421	1	Cnpy2
Dpm3	0.000121733	0.30553	0.772	0.706	1	1	Dpm3
Ncoa3	0.00896298	0.30521	0.444	0.37	1	1	Ncoa3
Laptm4b	5.26036e-13	0.303188	0.997	0.946	9.57334e-09	1	Laptm4b
Evc2	0.000404831	0.302714	0.778	0.683	1	1	Evc2
Cbx6	0.000328906	0.302616	0.852	0.802	1	1	Cbx6
Mt1	1.80243e-06	0.301476	1	0.988	0.0328024	1	Mt1
Prickle1	7.65462e-11	0.300468	0.802	0.608	1.39306e-06	1	Prickle1
Fn1	5.3923e-09	0.299784	1	0.991	9.81344e-05	1	Fn1
Igsf3	0.000327261	0.298913	0.669	0.605	1	1	Igsf3
Ost4	0.000199145	0.297895	0.864	0.837	1	1	Ost4
Lgals1	1.00374e-16	0.297228	1	1	1.8267e-12	1	Lgals1
Rsrp1	0.000873844	0.296929	0.938	0.938	1	1	Rsrp1
Lipa	0.0040792	0.296559	0.749	0.689	1	1	Lipa
Scamp2	0.00384572	0.294569	0.817	0.77	1	1	Scamp2
Acot1	0.00782964	0.292909	0.281	0.213	1	1	Acot1
Flrt2	0.000118024	0.290829	0.879	0.859	1	1	Flrt2
Anapc13	0.0044454	0.289885	0.811	0.787	1	1	Anapc13
Spen	0.00189577	0.289128	0.716	0.654	1	1	Spen
Tmtc2	0.000530643	0.28899	0.219	0.137	1	1	Tmtc2
Marcksl1	0.000365329	0.287778	0.814	0.769	1	1	Marcksl1
Atp1a1	0.00787287	0.286189	0.772	0.741	1	1	Atp1a1
Prkcb	0.00681172	0.285532	0.296	0.222	1	1	Prkcb
Cotl1	0.00311037	0.284638	0.405	0.322	1	1	Cotl1
Alg2	0.00555756	0.284463	0.411	0.333	1	1	Alg2
Malat1	1.17777e-16	0.284392	1	1	2.14342e-12	1	Malat1
Lrp6	0.00449543	0.283682	0.621	0.56	1	1	Lrp6
Rps27rt	7.81502e-05	0.28175	0.666	0.579	1	1	Rps27rt
Cacnb2	0.0094	0.280696	0.388	0.312	1	1	Cacnb2
Ndufa7	1.06588e-05	0.277576	0.962	0.952	0.193979	1	Ndufa7
Gpi1	6.54492e-05	0.277466	0.982	0.977	1	1	Gpi1
Ndufv3	8.56961e-07	0.276271	0.908	0.869	0.0155958	1	Ndufv3
Eml4	0.000747584	0.274027	0.793	0.742	1	1	Eml4
Slc44a1	0.00720671	0.273003	0.562	0.489	1	1	Slc44a1
Arl4a	0.00985825	0.270766	0.479	0.409	1	1	Arl4a
mt-Co1	2.2631e-21	0.270594	1	1	4.11861e-17	1	mt-Co1
Cdon	0.00161692	0.269864	0.527	0.433	1	1	Cdon
Gm10250	0.000550904	0.269708	0.574	0.487	1	1	Gm10250
Prph	0.000829382	0.268081	0.127	0.07	1	1	Prph
Tmem256	0.00432535	0.268064	0.899	0.895	1	1	Tmem256
Mt2	0.00075305	0.266972	0.876	0.835	1	1	Mt2
Slc3a2	0.00120489	0.26688	0.935	0.91	1	1	Slc3a2
Ifitm2	1.33803e-09	0.265964	0.967	0.954	2.43508e-05	1	Ifitm2
1810022K09Rik	0.00591479	0.264963	0.817	0.815	1	1	1810022K09Rik
Gm20417	0.00223961	0.264288	0.287	0.205	1	1	Gm20417
Gm15427	1.08665e-11	0.263842	0.997	0.965	1.9776e-07	1	Gm15427
Bmp2	3.96598e-06	0.262151	0.598	0.426	0.0721769	1	Bmp2
Tnks2	3.22425e-05	0.260967	0.926	0.89	0.58678	1	Tnks2
Mdh2	0.00352903	0.260598	0.982	0.964	1	1	Mdh2
Nucb1	0.00048203	0.2603	0.923	0.917	1	1	Nucb1
Srp14	0.00712944	0.259032	0.82	0.773	1	1	Srp14
Egfl6	0.00401415	0.258791	0.349	0.255	1	1	Egfl6
Zfand1	0.00900863	0.258759	0.26	0.196	1	1	Zfand1
Adamts1	2.82604e-06	0.255653	0.896	0.823	0.051431	1	Adamts1
Mrps27	0.00725506	0.254928	0.278	0.368	1	1	Mrps27
Ndufb11	1.41267e-05	0.252015	0.938	0.902	0.257092	1	Ndufb11
Fgf18	0.00945155	0.25197	0.109	0.066	1	1	Fgf18
Ergic3	0.00700786	0.250956	0.914	0.885	1	1	Ergic3
Gal1	6.08524e-12	2.26506	0.302	0.138	1.10745e-07	2	Gal
Lrfn5	4.80165e-30	1.93478	0.278	0.056	8.73852e-26	2	Lrfn5
Ccl8	7.13572e-41	1.86143	0.869	0.506	1.29863e-36	2	Ccl8
Pip5k1b	4.98961e-13	1.76272	0.168	0.048	9.08059e-09	2	Pip5k1b
Ccl12	2.44248e-09	1.72427	0.172	0.064	4.44506e-05	2	Ccl12
Slc4a11	1.29482e-09	1.71811	0.244	0.113	2.35644e-05	2	Slc4a11
Ccl111	2.44204e-17	1.65032	0.33	0.13	4.44426e-13	2	Ccl11
Spon1	4.64322e-56	1.5709	0.893	0.444	8.45019e-52	2	Spon1
Plk5	1.01652e-14	1.50725	0.254	0.092	1.84996e-10	2	Plk5
Hsd11b1	1.23961e-18	1.49234	0.357	0.141	2.25597e-14	2	Hsd11b1
Rxfp1	1.76707e-08	1.47217	0.213	0.098	0.000321589	2	Rxfp1
Kera	7.39426e-33	1.46818	0.478	0.163	1.34568e-28	2	Kera
Gm42888	3.22842e-16	1.45386	0.316	0.124	5.87541e-12	2	Gm42888
Fgl2	3.49754e-09	1.44633	0.158	0.056	6.36518e-05	2	Fgl2
Crispld1	2.05019e-20	1.43883	0.399	0.167	3.73113e-16	2	Crispld1
Cntn1	2.68508e-15	1.43815	0.251	0.085	4.88658e-11	2	Cntn1
Spon21	3.57352e-17	1.43274	0.371	0.157	6.50345e-13	2	Spon2
Brinp31	7.24784e-34	1.42159	0.691	0.364	1.31903e-29	2	Brinp3
Inmt	4.57735e-16	1.40247	0.22	0.065	8.33031e-12	2	Inmt
Mmp3	1.04096e-51	1.40007	0.969	0.656	1.89445e-47	2	Mmp3
Pappa2	1.63694e-16	1.3985	0.302	0.112	2.97906e-12	2	Pappa2
Pcsk1	3.81043e-16	1.39525	0.237	0.075	6.9346e-12	2	Pcsk1
Sybu	1.98828e-13	1.39355	0.182	0.053	3.61846e-09	2	Sybu
Kng2	2.38899e-06	1.39189	0.113	0.043	0.0434772	2	Kng2
Pou6f2	2.88394e-11	1.38542	0.21	0.079	5.24847e-07	2	Pou6f2
Cbfa2t3	1.07549e-18	1.376	0.443	0.207	1.95729e-14	2	Cbfa2t3
Fbln7	9.46055e-18	1.36501	0.296	0.102	1.72173e-13	2	Fbln7
Mcoln2	1.95939e-10	1.34699	0.179	0.062	3.56589e-06	2	Mcoln2
Nos1	1.05611e-05	1.29989	0.107	0.041	0.192202	2	Nos1
Ephb6	1.61719e-07	1.29236	0.168	0.071	0.00294312	2	Ephb6
Col25a1	1.00405e-14	1.2907	0.337	0.15	1.82727e-10	2	Col25a1
S100b	2.35573e-20	1.27947	0.605	0.359	4.28719e-16	2	S100b
Col15a1	5.55952e-55	1.27918	0.79	0.322	1.01178e-50	2	Col15a1
Angptl7	3.31929e-07	1.2642	0.268	0.147	0.00604078	2	Angptl7
Oxtr	2.87559e-05	1.25654	0.103	0.041	0.523329	2	Oxtr
Kcnma1	2.9296e-07	1.25311	0.199	0.095	0.00533158	2	Kcnma1
Gm20386	1.10478e-07	1.25136	0.107	0.033	0.00201058	2	Gm20386
Thrb	5.10501e-12	1.24992	0.203	0.069	9.29061e-08	2	Thrb
Ackr4	8.89645e-24	1.24666	0.392	0.141	1.61906e-19	2	Ackr4
Gcnt1	0.00233925	1.24428	0.12	0.069	1	2	Gcnt1
Gda	9.48345e-25	1.24246	0.45	0.174	1.72589e-20	2	Gda
Slc5a5	7.14062e-06	1.23606	0.141	0.064	0.129952	2	Slc5a5
Sbspon	1.7689e-26	1.23588	0.45	0.164	3.21922e-22	2	Sbspon
Hpse	2.78693e-19	1.21939	0.543	0.291	5.07193e-15	2	Hpse
Hs3st6	3.4011e-12	1.20591	0.223	0.083	6.18966e-08	2	Hs3st6
Dio2	6.05116e-21	1.20072	0.608	0.34	1.10125e-16	2	Dio2
Tnfrsf21	2.14105e-20	1.19555	0.505	0.249	3.89649e-16	2	Tnfrsf21
Egfl61	2.18685e-16	1.19547	0.457	0.231	3.97985e-12	2	Egfl6
Ntrk2	3.79699e-17	1.1926	0.361	0.147	6.91015e-13	2	Ntrk2
Scara5	5.5337e-09	1.18665	0.192	0.079	0.000100708	2	Scara5
Cacna2d3	2.69682e-10	1.18406	0.186	0.068	4.90794e-06	2	Cacna2d3
Gm42946	8.74953e-07	1.17265	0.144	0.06	0.0159233	2	Gm42946
Gm45153	4.08575e-07	1.16672	0.151	0.062	0.00743566	2	Gm45153
Dchs2	5.04784e-12	1.16581	0.213	0.076	9.18656e-08	2	Dchs2
Ccdc68	7.25933e-13	1.16269	0.378	0.192	1.32113e-08	2	Ccdc68
Osgin1	1.48086e-06	1.15738	0.175	0.083	0.0269503	2	Osgin1
Cpxm1	2.37594e-49	1.14567	0.966	0.697	4.32398e-45	2	Cpxm1
Gpm6b	6.81709e-59	1.1319	0.986	0.749	1.24064e-54	2	Gpm6b
Ehd3	0.00233901	1.11892	0.182	0.117	1	2	Ehd3
Galnt16	8.84283e-06	1.11785	0.168	0.083	0.160931	2	Galnt16
Vstm2b1	8.28513e-09	1.11679	0.23	0.107	0.000150781	2	Vstm2b
Mfap4	8.86576e-11	1.11591	0.168	0.054	1.61348e-06	2	Mfap4
3222401L13Rik	0.000277034	1.11176	0.206	0.127	1	2	3222401L13Rik
Lsamp	4.52286e-19	1.1108	0.347	0.128	8.23116e-15	2	Lsamp
Ascl1	1.31408e-09	1.10991	0.144	0.046	2.3915e-05	2	Ascl1
Gfra2	5.95722e-16	1.10942	0.381	0.175	1.08415e-11	2	Gfra2
Tac1	0.000163691	1.10939	0.23	0.145	1	2	Tac1
Grik21	8.85806e-09	1.10284	0.244	0.118	0.000161208	2	Grik2
RP23-300I4.1	1.05074e-09	1.10225	0.251	0.114	1.91223e-05	2	RP23-300I4.1
Mmp2	4.63004e-63	1.09756	1	0.913	8.42621e-59	2	Mmp2
Ntrk3	6.05603e-11	1.09303	0.268	0.12	1.10214e-06	2	Ntrk3
Gm43795	2.05766e-08	1.09226	0.23	0.107	0.000374474	2	Gm43795
Fibin1	5.55371e-12	1.09136	0.502	0.313	1.01072e-07	2	Fibin
Gria2	0.00130522	1.09099	0.162	0.098	1	2	Gria2
Islr	9.56987e-21	1.08757	0.567	0.287	1.74162e-16	2	Islr
Ccdc3	3.38354e-27	1.08579	0.784	0.482	6.1577e-23	2	Ccdc3
Sorcs1	7.60146e-35	1.08368	0.845	0.489	1.38339e-30	2	Sorcs1
Prss35	9.63111e-29	1.08359	0.67	0.334	1.75277e-24	2	Prss35
Il15ra1	1.48497e-08	1.08003	0.244	0.119	0.000270249	2	Il15ra
Gng81	7.06235e-27	1.07955	0.794	0.549	1.28528e-22	2	Gng8
Gldn	1.60872e-29	1.07164	0.763	0.447	2.92771e-25	2	Gldn
Dram1	1.02323e-10	1.06827	0.275	0.127	1.86217e-06	2	Dram1
Kcne4	3.75938e-06	1.06756	0.172	0.083	0.068417	2	Kcne4
Plod11	1.21866e-31	1.06406	0.869	0.62	2.21783e-27	2	Plod1
Zdhhc14	3.24181e-08	1.05752	0.23	0.111	0.000589977	2	Zdhhc14
Sfrp1	4.75704e-28	1.05658	0.838	0.617	8.65734e-24	2	Sfrp1
Ipmk	3.6756e-11	1.05638	0.45	0.279	6.68923e-07	2	Ipmk
Apod	6.90477e-06	1.04782	0.474	0.346	0.12566	2	Apod
Pdgfra	5.0131e-68	1.04717	0.997	0.881	9.12335e-64	2	Pdgfra
Pcx	1.045e-19	1.0454	0.667	0.406	1.90179e-15	2	Pcx
Sod3	5.8504e-15	1.04324	0.364	0.163	1.06472e-10	2	Sod3
Chst151	1.43504e-11	1.03806	0.357	0.185	2.61162e-07	2	Chst15
Grin3a	0.0035803	1.03527	0.11	0.062	1	2	Grin3a
Atp8a1	0.000194342	1.03254	0.436	0.318	1	2	Atp8a1
Itga1	2.37269e-09	1.03164	0.423	0.263	4.31805e-05	2	Itga1
Tspan111	4.11741e-35	1.03149	0.869	0.55	7.49327e-31	2	Tspan11
Dpt	2.68255e-15	1.0293	0.423	0.207	4.88197e-11	2	Dpt
Cped11	1.14602e-40	1.02708	0.938	0.737	2.08565e-36	2	Cped1
Draxin	7.25826e-33	1.02445	0.735	0.391	1.32093e-28	2	Draxin
Hlf	1.13599e-14	1.02392	0.399	0.192	2.06739e-10	2	Hlf
Pid1	6.24922e-12	1.02011	0.522	0.334	1.1373e-07	2	Pid1
Lsmem1	9.33353e-05	1.01892	0.203	0.12	1	2	Lsmem1
Adrbk2	6.15007e-05	1.01866	0.131	0.062	1	2	Adrbk2
Cemip	4.70903e-24	1.01807	0.794	0.499	8.56997e-20	2	Cemip
Xylt11	1.76077e-19	1.01427	0.553	0.296	3.20442e-15	2	Xylt1
Egflam	3.8928e-31	1.01361	0.763	0.411	7.08451e-27	2	Egflam
Epha5	0.00013117	1.00835	0.134	0.067	1	2	Epha5
Maob	1.08353e-05	1.00831	0.189	0.098	0.197192	2	Maob
Matn2	5.32077e-24	1.00776	0.801	0.553	9.68328e-20	2	Matn2
Adamts15	7.1189e-24	1.00683	0.619	0.311	1.29557e-19	2	Adamts15
Fbxo2	1.9622e-12	1.00602	0.351	0.166	3.57101e-08	2	Fbxo2
Cnnm1	1.95295e-11	1.00113	0.254	0.104	3.55417e-07	2	Cnnm1
Socs1	0.000245573	0.998069	0.199	0.12	1	2	Socs1
Ackr3	5.57455e-13	0.995364	0.44	0.245	1.01451e-08	2	Ackr3
Aqp1	5.53442e-25	0.995238	0.567	0.264	1.00721e-20	2	Aqp1
Aspa	0.000560647	0.995014	0.107	0.052	1	2	Aspa
Daam2	3.48267e-06	0.990257	0.278	0.17	0.0633811	2	Daam2
Pde11a1	1.49402e-08	0.984645	0.244	0.119	0.000271897	2	Pde11a
Gria1	5.7344e-33	0.981811	0.866	0.579	1.0436e-28	2	Gria1
Col18a1	1.2184e-60	0.979575	1	0.901	2.21736e-56	2	Col18a1
Gem1	3.16667e-13	0.976501	0.488	0.278	5.76303e-09	2	Gem
Cpne5	5.3243e-08	0.975603	0.124	0.04	0.00096897	2	Cpne5
Gm26870	0.000444169	0.975089	0.488	0.364	1	2	Gm26870
A4galt	8.01544e-10	0.974623	0.285	0.14	1.45873e-05	2	A4galt
Thsd4	3.4684e-21	0.97441	0.725	0.473	6.31214e-17	2	Thsd4
Bmp7	1.59852e-12	0.972878	0.399	0.207	2.90914e-08	2	Bmp7
Ndnf1	0.000604924	0.972477	0.388	0.298	1	2	Ndnf
Cygb	0.000189759	0.971263	0.148	0.077	1	2	Cygb
Adamts12	3.67548e-08	0.970499	0.388	0.245	0.0006689	2	Adamts12
Grm7	6.25758e-10	0.969878	0.227	0.095	1.13882e-05	2	Grm7
Negr1	9.73087e-10	0.963801	0.405	0.243	1.77092e-05	2	Negr1
Ereg	4.33734e-09	0.963137	0.56	0.399	7.89353e-05	2	Ereg
Apobec11	0.000468119	0.961702	0.196	0.124	1	2	Apobec1
Ly6c1	3.42213e-05	0.960053	0.337	0.229	0.622793	2	Ly6c1
Slc41a31	4.33918e-05	0.958173	0.196	0.112	0.789687	2	Slc41a3
Pld1	4.42519e-08	0.957393	0.302	0.167	0.000805341	2	Pld1
Glrb	2.31364e-07	0.954701	0.162	0.067	0.00421059	2	Glrb
Pcsk6	1.51204e-07	0.952524	0.368	0.235	0.00275176	2	Pcsk6
Masp1	3.49184e-11	0.949885	0.271	0.117	6.3548e-07	2	Masp1
Slc1a21	0.00757293	0.94886	0.127	0.079	1	2	Slc1a2
Plpp11	7.59051e-26	0.948338	0.928	0.79	1.3814e-21	2	Plpp1
Slc15a2	1.55424e-05	0.948138	0.131	0.058	0.282856	2	Slc15a2
Adra2c	7.36288e-10	0.947773	0.244	0.107	1.33997e-05	2	Adra2c
Vav3	5.27293e-27	0.947759	0.756	0.446	9.59621e-23	2	Vav3
Slc41a2	3.82713e-06	0.944944	0.423	0.321	0.06965	2	Slc41a2
Gm42993	4.80506e-10	0.944433	0.344	0.185	8.74472e-06	2	Gm42993
Scube1	8.975e-09	0.943899	0.223	0.102	0.000163336	2	Scube1
Adcy1	0.0017057	0.943228	0.199	0.131	1	2	Adcy1
Chrna1	0.000278191	0.942428	0.144	0.078	1	2	Chrna1
Plpp3	1.75479e-22	0.940977	0.88	0.733	3.19354e-18	2	Plpp3
Foxd2os1	3.45243e-06	0.936324	0.175	0.084	0.0628308	2	Foxd2os
Igf11	1.99732e-29	0.935147	0.938	0.666	3.63491e-25	2	Igf1
Gm43018	9.16227e-07	0.933538	0.196	0.093	0.0166744	2	Gm43018
Lum	9.47703e-36	0.932113	0.959	0.72	1.72472e-31	2	Lum
Camk2n1	2.94744e-19	0.929782	0.708	0.442	5.36405e-15	2	Camk2n1
Col23a1	8.45274e-19	0.928664	0.536	0.272	1.53831e-14	2	Col23a1
Grin2a	3.88343e-07	0.928493	0.151	0.062	0.00706745	2	Grin2a
Rorb	9.40939e-29	0.925752	0.735	0.388	1.71241e-24	2	Rorb
Stc11	2.32046e-15	0.925484	0.67	0.482	4.22301e-11	2	Stc1
Olfm1	3.21032e-14	0.924326	0.656	0.463	5.84247e-10	2	Olfm1
Tnfsf9	1.15282e-24	0.920535	0.924	0.733	2.09802e-20	2	Tnfsf9
Tmem261	2.07832e-24	0.91922	0.746	0.459	3.78233e-20	2	Tmem26
Larp6	7.00027e-05	0.918411	0.182	0.101	1	2	Larp6
Reck	4.34065e-13	0.918382	0.385	0.187	7.89955e-09	2	Reck
Rspo1	3.43048e-12	0.915865	0.419	0.225	6.24314e-08	2	Rspo1
9930012K11Rik1	5.46856e-05	0.913221	0.186	0.103	0.995224	2	9930012K11Rik
Ptgir	9.77951e-08	0.912629	0.247	0.127	0.00177977	2	Ptgir
Lgals4	0.0003556	0.909881	0.144	0.077	1	2	Lgals4
Tmem371	0.000199918	0.909729	0.323	0.237	1	2	Tmem37
Robo21	3.91648e-11	0.909636	0.399	0.225	7.12761e-07	2	Robo2
Igfbp3	2.39564e-50	0.909365	1	0.822	4.35982e-46	2	Igfbp3
Gdf6	2.13434e-05	0.907445	0.107	0.043	0.388429	2	Gdf6
Svep1	6.68812e-14	0.898598	0.588	0.382	1.21717e-09	2	Svep1
Fat4	8.76656e-15	0.892677	0.595	0.367	1.59543e-10	2	Fat4
Gm19817	8.07783e-06	0.892508	0.22	0.12	0.147008	2	Gm19817
Serpini1	3.44421e-17	0.891941	0.509	0.27	6.26811e-13	2	Serpini1
Frem1	2.45804e-30	0.891907	0.842	0.519	4.47338e-26	2	Frem1
Igsf101	1.64916e-26	0.891577	0.911	0.718	3.00131e-22	2	Igsf10
Chrd	4.23317e-08	0.89149	0.137	0.048	0.000770394	2	Chrd
Plekhg1	9.80095e-07	0.890943	0.285	0.163	0.0178367	2	Plekhg1
Cpxm2	6.34491e-21	0.890061	0.684	0.409	1.15471e-16	2	Cpxm2
Crabp11	3.13608e-67	0.888726	1	0.997	5.70735e-63	2	Crabp1
Col6a31	4.57765e-54	0.886838	1	0.958	8.33087e-50	2	Col6a3
Prr16	0.000125094	0.88527	0.141	0.071	1	2	Prr16
Cadm2	5.09138e-05	0.884276	0.144	0.07	0.92658	2	Cadm2
Gm12577	6.80156e-05	0.882937	0.141	0.069	1	2	Gm12577
Gm37033	4.34094e-05	0.882307	0.151	0.074	0.790008	2	Gm37033
Plxdc1	2.09552e-07	0.881416	0.282	0.153	0.00381363	2	Plxdc1
Bace2	4.88657e-14	0.881184	0.509	0.294	8.89307e-10	2	Bace2
S100a16	1.24159e-06	0.878239	0.409	0.279	0.0225957	2	S100a16
S1pr1	1.24958e-18	0.87777	0.759	0.531	2.27411e-14	2	S1pr1
Sphk11	1.14134e-06	0.876836	0.392	0.26	0.0207713	2	Sphk1
Apln	4.42289e-15	0.874754	0.347	0.146	8.04921e-11	2	Apln
Wif1	5.38145e-12	0.873691	0.474	0.264	9.7937e-08	2	Wif1
Gm42551	6.0681e-05	0.873152	0.251	0.156	1	2	Gm42551
Ccdc30	1.85047e-05	0.87161	0.165	0.082	0.336768	2	Ccdc30
Per2	0.000341592	0.870276	0.213	0.134	1	2	Per2
1810011O10Rik	1.34748e-16	0.865728	0.708	0.509	2.45227e-12	2	1810011O10Rik
Adamts21	1.91276e-31	0.862168	0.952	0.739	3.48103e-27	2	Adamts2
Kctd7	0.00202352	0.857321	0.12	0.067	1	2	Kctd7
Stra6	4.42474e-17	0.855616	0.56	0.316	8.05258e-13	2	Stra6
Pcdh17	5.70543e-13	0.855134	0.574	0.358	1.03833e-08	2	Pcdh17
Zfp608	2.52196e-16	0.852078	0.698	0.473	4.58972e-12	2	Zfp608
Nkd2	2.00666e-14	0.851447	0.684	0.504	3.65192e-10	2	Nkd2
Phactr1	3.33461e-06	0.842901	0.244	0.135	0.0606866	2	Phactr1
Xdh	8.40536e-21	0.840229	0.753	0.501	1.52969e-16	2	Xdh
Tfap2c	5.27317e-16	0.837783	0.474	0.241	9.59663e-12	2	Tfap2c
Tmtc1	4.02856e-09	0.836806	0.33	0.173	7.33158e-05	2	Tmtc1
Akr1c181	4.81986e-08	0.836583	0.378	0.215	0.000877166	2	Akr1c18
Mylip	1.03934e-10	0.835882	0.371	0.207	1.89149e-06	2	Mylip
Vstm2a	0.00498145	0.835407	0.131	0.079	1	2	Vstm2a
Gas1	8.63159e-35	0.835155	0.969	0.743	1.57086e-30	2	Gas1
Fbln1	3.56994e-36	0.832301	0.997	0.906	6.49693e-32	2	Fbln1
Kremen11	8.60627e-06	0.830095	0.478	0.362	0.156626	2	Kremen1
Ppfibp2	6.93539e-06	0.830056	0.309	0.191	0.126217	2	Ppfibp2
Zbtb20	4.08617e-30	0.829755	0.973	0.857	7.43641e-26	2	Zbtb20
Cd302	1.66199e-17	0.828587	0.725	0.515	3.02466e-13	2	Cd302
Mgst31	6.02011e-15	0.827075	0.725	0.533	1.0956e-10	2	Mgst3
Tpst1	9.87559e-12	0.823297	0.54	0.358	1.79726e-07	2	Tpst1
Piezo21	4.04435e-08	0.820962	0.715	0.569	0.000736032	2	Piezo2
Agtr2	6.63768e-37	0.81841	0.979	0.693	1.20799e-32	2	Agtr2
Ada1	0.00983042	0.81743	0.289	0.221	1	2	Ada
Prex1	0.00671202	0.811143	0.141	0.091	1	2	Prex1
Rarb	4.39031e-21	0.810834	0.701	0.412	7.98993e-17	2	Rarb
Pla1a	6.72687e-06	0.81029	0.282	0.17	0.122422	2	Pla1a
Tshz3	2.40986e-23	0.806457	0.856	0.57	4.3857e-19	2	Tshz3
Pgm5	7.36834e-05	0.802418	0.203	0.116	1	2	Pgm5
Adam331	2.52814e-05	0.801971	0.357	0.242	0.460097	2	Adam33
Setbp1	2.56852e-06	0.800498	0.447	0.318	0.0467444	2	Setbp1
Npy1r1	0.00769949	0.800349	0.155	0.1	1	2	Npy1r
Dnm1	1.83363e-24	0.799136	0.811	0.504	3.33703e-20	2	Dnm1
Etv1	5.67223e-18	0.797164	0.67	0.431	1.03229e-13	2	Etv1
Sned1	7.43924e-29	0.796792	0.955	0.693	1.35387e-24	2	Sned1
Col16a11	8.02912e-20	0.796358	0.825	0.626	1.46122e-15	2	Col16a1
Spock1	0.000154612	0.795733	0.144	0.074	1	2	Spock1
Abi3bp	8.80209e-05	0.795104	0.131	0.063	1	2	Abi3bp
Tmem1441	0.00776804	0.794834	0.23	0.17	1	2	Tmem144
Prl2c2	0.000115432	0.793303	0.141	0.071	1	2	Prl2c2
G0s21	2.08178e-07	0.792914	0.234	0.116	0.00378864	2	G0s2
Rasl11b	8.86496e-09	0.792303	0.34	0.197	0.000161333	2	Rasl11b
Mitf	7.78349e-11	0.79175	0.323	0.157	1.41652e-06	2	Mitf
Col6a1	7.85572e-40	0.790929	1	0.953	1.42966e-35	2	Col6a1
Arnt2	0.00104556	0.790254	0.22	0.144	1	2	Arnt2
Tubb4a1	8.85795e-07	0.790013	0.206	0.104	0.0161206	2	Tubb4a
Prickle11	1.11708e-17	0.789695	0.828	0.609	2.03297e-13	2	Prickle1
Frzb	6.22152e-13	0.787902	0.498	0.288	1.13225e-08	2	Frzb
Amph1	3.73134e-06	0.78321	0.22	0.12	0.0679066	2	Amph
Cdh13	2.05907e-18	0.782688	0.777	0.536	3.74731e-14	2	Cdh13
Gm433431	5.93422e-06	0.780207	0.306	0.191	0.107997	2	Gm43343
Adra2a	0.00122372	0.779814	0.289	0.205	1	2	Adra2a
Arhgap26	1.63292e-05	0.777767	0.254	0.15	0.297176	2	Arhgap26
Gm37660	0.000311536	0.777271	0.244	0.161	1	2	Gm37660
Col6a21	1.84183e-33	0.776206	1	0.937	3.35195e-29	2	Col6a2
Gm42991	1.93256e-10	0.775282	0.34	0.174	3.51706e-06	2	Gm42991
Scg51	0.00337208	0.775215	0.131	0.078	1	2	Scg5
Gdf10	9.191e-08	0.774902	0.22	0.102	0.00167267	2	Gdf10
Tmem100	3.30955e-13	0.77321	0.601	0.388	6.02305e-09	2	Tmem100
Dkk2	1.70118e-21	0.772998	0.924	0.741	3.09597e-17	2	Dkk2
Fzd6	0.00033177	0.772972	0.323	0.231	1	2	Fzd6
Hopx	0.00199902	0.771349	0.137	0.081	1	2	Hopx
Ccdc157	9.17506e-08	0.769841	0.351	0.209	0.00166977	2	Ccdc157
Fam65c	0.000330294	0.769089	0.113	0.054	1	2	Fam65c
A230065H16Rik	5.36445e-06	0.768491	0.103	0.038	0.0976276	2	A230065H16Rik
Ank31	4.66179e-28	0.768232	0.911	0.692	8.484e-24	2	Ank3
Parm1	7.30907e-05	0.767975	0.375	0.265	1	2	Parm1
Lama4	4.68624e-17	0.767692	0.794	0.633	8.52848e-13	2	Lama4
S100a131	5.28638e-13	0.767556	0.739	0.558	9.62069e-09	2	S100a13
Ism1	9.71908e-22	0.767309	0.677	0.377	1.76878e-17	2	Ism1
Serpine21	4.69973e-30	0.767093	0.993	0.942	8.55304e-26	2	Serpine2
Robo11	1.14805e-09	0.765961	0.436	0.271	2.08933e-05	2	Robo1
6030400A10Rik	0.000111377	0.765398	0.186	0.105	1	2	6030400A10Rik
Abhd17b	2.27494e-10	0.765105	0.66	0.502	4.14016e-06	2	Abhd17b
Mir7025	2.78989e-13	0.763804	0.168	0.046	5.07732e-09	2	Mir7025
Fam84a1	1.22185e-20	0.763042	0.711	0.433	2.22364e-16	2	Fam84a
Cacna1a	1.29893e-06	0.76253	0.43	0.291	0.0236392	2	Cacna1a
Myo1e1	2.05576e-06	0.762188	0.584	0.46	0.0374128	2	Myo1e
Dixdc1	9.86106e-11	0.759506	0.46	0.279	1.79461e-06	2	Dixdc1
Gm37333	9.40493e-06	0.757895	0.306	0.191	0.17116	2	Gm37333
Bnip3	2.22631e-05	0.756945	0.502	0.387	0.405167	2	Bnip3
Lrrc8d	0.00324142	0.755925	0.368	0.301	1	2	Lrrc8d
Gcnt4	6.21157e-05	0.754845	0.196	0.108	1	2	Gcnt4
Tbc1d2b	3.67267e-21	0.754567	0.859	0.627	6.68389e-17	2	Tbc1d2b
Stambpl11	5.93264e-09	0.752994	0.564	0.414	0.000107968	2	Stambpl1
Cryab1	1.20736e-06	0.751115	0.818	0.738	0.0219727	2	Cryab
Ntf3	0.000229993	0.750726	0.113	0.054	1	2	Ntf3
Gria41	0.000208869	0.750362	0.285	0.189	1	2	Gria4
Pdxk	0.000164055	0.749111	0.375	0.279	1	2	Pdxk
Sostdc1	8.1557e-06	0.747039	0.23	0.13	0.148426	2	Sostdc1
Pros11	4.49902e-27	0.746881	0.931	0.738	8.18777e-23	2	Pros1
Cyb5a	1.12601e-21	0.746814	0.935	0.861	2.04923e-17	2	Cyb5a
Medag	1.21571e-10	0.745957	0.488	0.315	2.21246e-06	2	Medag
Csgalnact11	0.000654415	0.745829	0.409	0.325	1	2	Csgalnact1
Kdm7a	1.08951e-06	0.744837	0.533	0.399	0.0198281	2	Kdm7a
Epb41l4b	2.28584e-06	0.744592	0.227	0.12	0.0416	2	Epb41l4b
Mab21l1	3.30459e-08	0.743797	0.168	0.067	0.000601402	2	Mab21l1
Nhs1	0.000160658	0.743028	0.179	0.101	1	2	Nhs
Edil31	4.58172e-07	0.742387	0.481	0.35	0.00833826	2	Edil3
Rora	3.52634e-12	0.740872	0.584	0.39	6.41759e-08	2	Rora
Spats2l	1.82025e-06	0.739726	0.522	0.396	0.0331266	2	Spats2l
Cxcl51	2.13876e-06	0.739406	0.354	0.221	0.0389234	2	Cxcl5
Col27a11	8.82555e-18	0.738	0.784	0.578	1.60616e-13	2	Col27a1
Dchs1	2.52104e-09	0.737758	0.54	0.378	4.58804e-05	2	Dchs1
Gna141	1.0781e-12	0.737589	0.347	0.163	1.96203e-08	2	Gna14
Pdlim2	7.78795e-14	0.737023	0.66	0.446	1.41733e-09	2	Pdlim2
Rnase41	4.65421e-17	0.736223	0.983	0.888	8.4702e-13	2	Rnase4
Ermp11	6.78501e-22	0.732931	0.914	0.745	1.2348e-17	2	Ermp1
Tmem132c	8.98092e-29	0.731939	0.88	0.589	1.63444e-24	2	Tmem132c
Fam101a	0.000777175	0.730054	0.11	0.056	1	2	Fam101a
Cxx1c	6.30093e-10	0.729137	0.162	0.054	1.14671e-05	2	Cxx1c
Lpar11	4.90134e-36	0.727776	0.969	0.806	8.91996e-32	2	Lpar1
Kif26a	3.31185e-05	0.726	0.127	0.057	0.602724	2	Kif26a
Thbs21	1.52941e-17	0.725067	0.986	0.939	2.78337e-13	2	Thbs2
Bmp4	3.69005e-11	0.724202	0.515	0.326	6.71552e-07	2	Bmp4
Thy11	8.33868e-44	0.722241	1	1	1.51756e-39	2	Thy1
Cacna1c1	3.19079e-11	0.721471	0.691	0.496	5.80691e-07	2	Cacna1c
Col14a1	0.00146764	0.721158	0.168	0.103	1	2	Col14a1
Smarca2	5.47429e-18	0.720918	0.801	0.605	9.96266e-14	2	Smarca2
B230334C09Rik	3.34037e-05	0.720561	0.103	0.041	0.607914	2	B230334C09Rik
Cblb	1.72044e-09	0.719004	0.694	0.552	3.13103e-05	2	Cblb
Paqr81	0.00776153	0.718063	0.261	0.197	1	2	Paqr8
Lppos	0.00770792	0.716457	0.124	0.075	1	2	Lppos
Abcc5	3.35703e-14	0.716063	0.845	0.7	6.10945e-10	2	Abcc5
Arrdc4	4.64085e-08	0.715904	0.577	0.423	0.000844588	2	Arrdc4
Vwa5a1	0.00053841	0.713951	0.467	0.392	1	2	Vwa5a
Lhfpl2	2.19645e-17	0.713243	0.873	0.685	3.99732e-13	2	Lhfpl2
Tpbg1	1.97152e-17	0.712997	0.797	0.589	3.58797e-13	2	Tpbg
Gm43210	5.70817e-06	0.712393	0.134	0.056	0.103883	2	Gm43210
Jarid2	6.53192e-22	0.711782	0.907	0.74	1.18874e-17	2	Jarid2
Rida1	8.38515e-06	0.709404	0.478	0.364	0.152601	2	Rida
Gm42992	3.02021e-08	0.709	0.519	0.351	0.000549648	2	Gm42992
Tgfbr2	8.92565e-21	0.708674	0.876	0.742	1.62438e-16	2	Tgfbr2
Lrrn3	2.59263e-14	0.708611	0.57	0.341	4.71833e-10	2	Lrrn3
Capn61	3.83771e-08	0.708608	0.43	0.276	0.000698425	2	Capn6
Cpd1	9.64076e-09	0.708327	0.68	0.543	0.000175452	2	Cpd
Peli2	0.000355027	0.707401	0.371	0.272	1	2	Peli2
Tcf41	1.44283e-55	0.707263	1	0.993	2.62581e-51	2	Tcf4
Unc45b	0.00419895	0.703022	0.107	0.06	1	2	Unc45b
Ctsb	7.90148e-48	0.701483	1	1	1.43799e-43	2	Ctsb
Inhbb	9.72992e-23	0.699423	0.945	0.803	1.77075e-18	2	Inhbb
Polr3gl	0.00261239	0.698401	0.23	0.161	1	2	Polr3gl
Rnf183	2.1311e-05	0.69557	0.113	0.047	0.387839	2	Rnf183
2610011E03Rik	0.000965074	0.69531	0.127	0.069	1	2	2610011E03Rik
Fam13a	1.97796e-05	0.694887	0.234	0.134	0.35997	2	Fam13a
Mark1	8.91726e-16	0.694251	0.704	0.489	1.62285e-11	2	Mark1
Tbx181	0.000786885	0.694178	0.278	0.197	1	2	Tbx18
Il161	1.75803e-07	0.692951	0.399	0.244	0.00319944	2	Il16
Ctsk1	1.65113e-13	0.692698	0.849	0.746	3.00489e-09	2	Ctsk
Gria31	9.01324e-15	0.692603	0.845	0.728	1.64032e-10	2	Gria3
Pcsk1n	6.87007e-08	0.691456	0.247	0.124	0.00125028	2	Pcsk1n
Foxd2	0.000124421	0.69072	0.103	0.045	1	2	Foxd2
Lmo71	1.48688e-08	0.690246	0.667	0.535	0.000270597	2	Lmo7
Ebf4	1.55585e-06	0.686199	0.278	0.161	0.0283149	2	Ebf4
Lrig11	2.44383e-11	0.683586	0.619	0.434	4.44752e-07	2	Lrig1
Gm291011	0.000506428	0.683445	0.337	0.247	1	2	Gm29101
Chodl	0.00225051	0.68332	0.11	0.06	1	2	Chodl
Mafb	4.88887e-05	0.68328	0.405	0.291	0.889725	2	Mafb
Gm42635	0.00746502	0.682804	0.134	0.083	1	2	Gm42635
Anxa41	0.00152641	0.682717	0.478	0.414	1	2	Anxa4
Nbl1	4.19156e-31	0.68233	0.945	0.812	7.62823e-27	2	Nbl1
Adamts9	2.28966e-09	0.682274	0.639	0.477	4.16695e-05	2	Adamts9
Satb1	5.89646e-07	0.679339	0.357	0.218	0.010731	2	Satb1
Peg13	0.000119335	0.678364	0.364	0.257	1	2	Peg13
Ahr1	3.28922e-20	0.676693	0.677	0.386	5.98604e-16	2	Ahr
Nrg11	5.66946e-08	0.676482	0.457	0.309	0.00103179	2	Nrg1
Hmgn31	9.36693e-09	0.671883	0.742	0.633	0.000170469	2	Hmgn3
Mmp19	3.77638e-11	0.670676	0.625	0.438	6.87263e-07	2	Mmp19
Serpinf11	2.27857e-33	0.670435	1	0.956	4.14677e-29	2	Serpinf1
Vstm4	0.00896523	0.670196	0.12	0.074	1	2	Vstm4
Aldh3a21	6.90346e-05	0.669137	0.423	0.318	1	2	Aldh3a2
Slc7a11	6.28505e-06	0.66907	0.54	0.414	0.114382	2	Slc7a11
Pla2g71	2.53408e-11	0.66884	0.976	0.867	4.61177e-07	2	Pla2g7
Snai1	4.40135e-15	0.667524	0.708	0.474	8.01001e-11	2	Snai1
Isl1	2.27055e-06	0.665249	0.275	0.163	0.0413217	2	Isl1
Idh1	5.56897e-15	0.664288	0.869	0.729	1.0135e-10	2	Idh1
Fxyd6	2.45441e-12	0.663075	0.608	0.39	4.46678e-08	2	Fxyd6
Egr1	2.01637e-26	0.662674	0.979	0.867	3.66959e-22	2	Egr1
Fam105a	1.07272e-10	0.661709	0.405	0.222	1.95225e-06	2	Fam105a
Notum	7.06438e-16	0.661417	0.698	0.447	1.28565e-11	2	Notum
Arntl2	0.00963982	0.661301	0.179	0.123	1	2	Arntl2
Sdk1	1.39504e-07	0.660826	0.464	0.306	0.00253884	2	Sdk1
Mmd1	5.87355e-23	0.659154	0.997	0.874	1.06893e-18	2	Mmd
Slc14a1	5.77938e-13	0.658484	0.605	0.387	1.05179e-08	2	Slc14a1
Fbxo44	0.000384061	0.657329	0.241	0.156	1	2	Fbxo44
2210408I21Rik	0.00202059	0.656071	0.175	0.11	1	2	2210408I21Rik
Adpgk1	9.41135e-10	0.655834	0.674	0.526	1.71277e-05	2	Adpgk
Ntm	0.00086295	0.655805	0.265	0.181	1	2	Ntm
Egr2	0.000666383	0.65542	0.192	0.117	1	2	Egr2
Glrx	0.000143193	0.654515	0.344	0.243	1	2	Glrx
Antxr1	9.34341e-19	0.652974	0.948	0.865	1.70041e-14	2	Antxr1
Gpc61	3.14395e-16	0.649528	0.859	0.721	5.72168e-12	2	Gpc6
Apbb21	1.72014e-19	0.645303	0.935	0.805	3.13048e-15	2	Apbb2
Cspg5	0.00754056	0.644576	0.186	0.127	1	2	Cspg5
Dclk11	8.17192e-17	0.644314	0.849	0.704	1.48721e-12	2	Dclk1
Gm166381	1.31419e-05	0.643195	0.196	0.101	0.23917	2	Gm16638
Crmp1	0.00329434	0.642774	0.213	0.146	1	2	Crmp1
Ralgapa2	4.22478e-05	0.641826	0.34	0.229	0.768867	2	Ralgapa2
Pgm2l11	1.29985e-07	0.641821	0.646	0.509	0.0023656	2	Pgm2l1
Dkk3	5.80632e-20	0.641538	0.955	0.823	1.05669e-15	2	Dkk3
Sema5a	1.37559e-28	0.641481	0.983	0.832	2.50343e-24	2	Sema5a
Lgmn	6.52186e-12	0.641335	0.811	0.653	1.18691e-07	2	Lgmn
Ptgs21	2.49645e-10	0.641328	0.78	0.639	4.5433e-06	2	Ptgs2
Akr1b81	3.43264e-11	0.640999	0.78	0.647	6.24707e-07	2	Akr1b8
Adamts11	1.05488e-11	0.640824	0.914	0.822	1.91979e-07	2	Adamts1
Angptl21	4.82464e-06	0.640611	0.787	0.681	0.0878036	2	Angptl2
E230020A03Rik	1.21182e-07	0.63939	0.326	0.183	0.00220539	2	E230020A03Rik
Dhrs3	4.16984e-12	0.638905	0.832	0.656	7.58869e-08	2	Dhrs3
Olfml31	0.000629648	0.63791	0.371	0.291	1	2	Olfml3
Nrn1	0.0029455	0.636005	0.337	0.274	1	2	Nrn1
Mfap2	1.83645e-14	0.635707	0.797	0.62	3.34216e-10	2	Mfap2
Cthrc11	8.35433e-11	0.633583	0.804	0.667	1.5204e-06	2	Cthrc1
Dcbld11	0.00159441	0.632181	0.323	0.24	1	2	Dcbld1
Ptpdc1	0.0004667	0.631403	0.306	0.217	1	2	Ptpdc1
Ptges	3.22537e-18	0.630922	0.924	0.728	5.86984e-14	2	Ptges
Htra1	6.81305e-31	0.627822	1	0.972	1.23991e-26	2	Htra1
Nav1	3.16771e-24	0.627331	0.997	0.927	5.76491e-20	2	Nav1
Stc2	0.00564465	0.624603	0.148	0.091	1	2	Stc2
Crnde	0.00183238	0.621456	0.134	0.076	1	2	Crnde
Fcgrt1	2.91217e-12	0.620475	0.684	0.487	5.29986e-08	2	Fcgrt
Gm43793	0.000672535	0.62035	0.213	0.13	1	2	Gm43793
Abhd18	0.000895352	0.618679	0.155	0.09	1	2	Abhd18
Sh3pxd2a	5.89528e-13	0.618273	0.852	0.737	1.07288e-08	2	Sh3pxd2a
Pcsk5	2.34799e-09	0.61773	0.454	0.279	4.27312e-05	2	Pcsk5
Cul9	5.10266e-06	0.616914	0.282	0.164	0.0928634	2	Cul9
Angptl4	1.66637e-23	0.615972	0.931	0.716	3.03263e-19	2	Angptl4
Sfrp2	5.24086e-07	0.614071	0.515	0.359	0.00953784	2	Sfrp2
Cd9	5.45052e-18	0.613668	0.921	0.832	9.9194e-14	2	Cd9
Pnmal2	0.00403158	0.612292	0.158	0.1	1	2	Pnmal2
Sowahc	0.00300686	0.610611	0.196	0.128	1	2	Sowahc
Cacna1g	2.74707e-05	0.610373	0.244	0.142	0.49994	2	Cacna1g
Clmp	3.17851e-17	0.610358	0.9	0.781	5.78457e-13	2	Clmp
Sat1	5.87692e-13	0.609288	0.914	0.856	1.06954e-08	2	Sat1
Apcdd1	2.16403e-06	0.608311	0.309	0.184	0.0393832	2	Apcdd1
Tbx2	2.09513e-08	0.607954	0.57	0.405	0.000381293	2	Tbx2
Vldlr1	1.15119e-06	0.607866	0.588	0.452	0.0209504	2	Vldlr
Gm44639	0.00224057	0.607432	0.216	0.147	1	2	Gm44639
Nupr1	3.6915e-10	0.607034	0.863	0.737	6.71816e-06	2	Nupr1
Spry1	2.89843e-05	0.604818	0.584	0.479	0.527485	2	Spry1
Pcdh10	5.27708e-17	0.602379	0.677	0.41	9.60376e-13	2	Pcdh10
Mllt31	5.71263e-06	0.60207	0.66	0.526	0.103964	2	Mllt3
Erbin	1.02638e-16	0.601924	0.955	0.866	1.8679e-12	2	Erbin
Cck	0.00275155	0.601509	0.481	0.409	1	2	Cck
Twist1	1.97964e-20	0.601459	0.9	0.69	3.60275e-16	2	Twist1
Dbp	2.23583e-06	0.60097	0.313	0.186	0.0406898	2	Dbp
Itga8	1.20912e-08	0.600025	0.491	0.326	0.000220048	2	Itga8
Fzd11	3.88446e-19	0.598276	0.883	0.639	7.06933e-15	2	Fzd1
Crabp2	0.000770216	0.598071	0.371	0.29	1	2	Crabp2
Msx1	2.31611e-05	0.597966	0.326	0.211	0.42151	2	Msx1
Sobp1	4.14561e-08	0.597361	0.299	0.158	0.00075446	2	Sobp
Postn1	5.21255e-06	0.597093	0.842	0.778	0.0948632	2	Postn
Wnt5a	4.10353e-19	0.59635	0.948	0.871	7.46802e-15	2	Wnt5a
Dlg1	1.36456e-12	0.593165	0.914	0.87	2.48336e-08	2	Dlg1
Layn1	0.00485574	0.593082	0.296	0.22	1	2	Layn
Gm15446	0.000612041	0.592931	0.296	0.206	1	2	Gm15446
Ube2ql11	1.53006e-06	0.591206	0.265	0.148	0.0278456	2	Ube2ql1
Fblim11	0.00017654	0.590755	0.581	0.504	1	2	Fblim1
Cpeb21	1.51471e-05	0.590675	0.526	0.402	0.275662	2	Cpeb2
Fhod3	2.05959e-07	0.590433	0.454	0.297	0.00374825	2	Fhod3
Abhd11os1	0.000212743	0.590384	0.313	0.214	1	2	Abhd11os
Smox	8.29009e-06	0.589713	0.333	0.209	0.150871	2	Smox
Fam129a1	5.22742e-06	0.58961	0.474	0.356	0.0951338	2	Fam129a
Ralgds	0.0062557	0.589133	0.364	0.3	1	2	Ralgds
Emc9	0.00247602	0.588163	0.241	0.166	1	2	Emc9
Irak3	0.00183212	0.586002	0.12	0.066	1	2	Irak3
Map1a	0.00586966	0.585142	0.392	0.316	1	2	Map1a
Dcun1d3	0.000154799	0.58273	0.378	0.267	1	2	Dcun1d3
Nudt22	0.00989708	0.582283	0.234	0.169	1	2	Nudt22
Arfip2	0.00703899	0.58194	0.485	0.403	1	2	Arfip2
Sema3f	4.21973e-12	0.578961	0.464	0.261	7.67949e-08	2	Sema3f
Zhx3	0.000287923	0.578433	0.378	0.272	1	2	Zhx3
Rnf144b	0.00736598	0.57747	0.162	0.105	1	2	Rnf144b
Vps16	0.00196115	0.576139	0.574	0.49	1	2	Vps16
Ppp4r1l-ps	0.0001723	0.575811	0.457	0.366	1	2	Ppp4r1l-ps
Vangl1	7.65131e-09	0.57564	0.766	0.617	0.000139246	2	Vangl1
Gm42482	0.00535723	0.573583	0.21	0.145	1	2	Gm42482
Zfp975	0.00872271	0.573488	0.141	0.091	1	2	Zfp975
Zfp704	1.12598e-09	0.573361	0.818	0.698	2.04917e-05	2	Zfp704
Gata2	1.99473e-06	0.572806	0.426	0.286	0.0363021	2	Gata2
Junb	1.33589e-11	0.572191	0.808	0.638	2.43118e-07	2	Junb
Pitpnc11	1.98542e-11	0.572187	0.797	0.648	3.61326e-07	2	Pitpnc1
Mad2l2	9.41876e-07	0.572009	0.588	0.459	0.0171412	2	Mad2l2
Slc16a21	3.56099e-15	0.570597	0.694	0.465	6.48064e-11	2	Slc16a2
RP24-424D1.5	2.88263e-05	0.569166	0.443	0.323	0.524609	2	RP24-424D1.5
Pfkm	0.00451953	0.568007	0.399	0.337	1	2	Pfkm
Ifit2	9.36599e-05	0.566219	0.395	0.288	1	2	Ifit2
Dlg2	0.000352971	0.566001	0.165	0.095	1	2	Dlg2
Cyp26b1	0.000980712	0.564252	0.402	0.32	1	2	Cyp26b1
Sesn31	5.03677e-22	0.56409	0.948	0.735	9.16642e-18	2	Sesn3
Kctd8	0.00604915	0.562744	0.127	0.077	1	2	Kctd8
Snai21	3.80704e-14	0.562742	0.876	0.749	6.92842e-10	2	Snai2
Fkbp14	0.000227462	0.562532	0.45	0.358	1	2	Fkbp14
Gm43187	3.08687e-10	0.562413	0.223	0.089	5.61779e-06	2	Gm43187
Nfat5	2.2607e-20	0.560312	0.983	0.935	4.11425e-16	2	Nfat5
Mme1	0.00115378	0.560002	0.309	0.225	1	2	Mme
Hgsnat	0.00604748	0.559627	0.522	0.452	1	2	Hgsnat
Lrp1	3.79427e-19	0.559172	0.966	0.899	6.90519e-15	2	Lrp1
B230206I08Rik	0.0049686	0.559119	0.113	0.065	1	2	B230206I08Rik
Cadps	3.3476e-14	0.558997	0.687	0.45	6.0923e-10	2	Cadps
Fosb1	5.80998e-18	0.558928	0.976	0.83	1.05736e-13	2	Fosb
Adm1	0.000380612	0.558002	0.533	0.428	1	2	Adm
Scd1	5.76141e-08	0.556945	0.918	0.83	0.00104852	2	Scd1
Ephb21	0.00106677	0.555293	0.364	0.273	1	2	Ephb2
Fos1	3.27524e-23	0.554069	0.993	0.864	5.96061e-19	2	Fos
Scfd2	0.00380187	0.553211	0.158	0.098	1	2	Scfd2
Alg11	5.3522e-05	0.553148	0.43	0.324	0.974047	2	Alg11
Rab3il1	0.000128721	0.551078	0.244	0.149	1	2	Rab3il1
E130311K13Rik	0.00181815	0.548518	0.155	0.092	1	2	E130311K13Rik
Spry4	7.12937e-08	0.547328	0.55	0.382	0.00129747	2	Spry4
Vhl	0.000257886	0.547291	0.388	0.284	1	2	Vhl
Ptprr	0.00941059	0.547213	0.12	0.074	1	2	Ptprr
Col3a11	2.98911e-20	0.546782	1	0.984	5.43989e-16	2	Col3a1
Pced1a	3.05111e-06	0.545613	0.351	0.222	0.0555271	2	Pced1a
Nat6	0.00755789	0.542785	0.261	0.196	1	2	Nat6
Fez11	0.00169404	0.541407	0.498	0.444	1	2	Fez1
Abca11	1.26746e-12	0.541024	0.742	0.514	2.30665e-08	2	Abca1
Nrk1	7.10146e-09	0.540898	0.381	0.216	0.00012924	2	Nrk
Pdgfrb1	2.14847e-08	0.539706	0.759	0.605	0.000391001	2	Pdgfrb
Col13a1	2.05284e-12	0.539429	0.21	0.071	3.73597e-08	2	Col13a1
Unc5c1	8.3971e-07	0.538928	0.567	0.402	0.0152819	2	Unc5c
Chd3os	0.00233472	0.537989	0.182	0.116	1	2	Chd3os
Ing3	0.00879881	0.536274	0.378	0.322	1	2	Ing3
Dapk1	8.92218e-08	0.533413	0.529	0.371	0.00162375	2	Dapk1
Fth11	7.37968e-33	0.532894	1	1	1.34303e-28	2	Fth1
Epb41l5	0.000412443	0.532459	0.278	0.187	1	2	Epb41l5
Svil1	0.00141512	0.531461	0.615	0.566	1	2	Svil
Gm437921	0.00171831	0.529798	0.309	0.225	1	2	Gm43792
Pamr11	0.000240626	0.529775	0.364	0.259	1	2	Pamr1
Pycr1	0.000877115	0.528827	0.216	0.139	1	2	Pycr1
Id3	1.21954e-29	0.528529	1	0.993	2.21943e-25	2	Id3
Asxl31	0.00642293	0.527657	0.131	0.081	1	2	Asxl3
Rgs2	1.59618e-07	0.527046	0.646	0.493	0.00290489	2	Rgs2
Srgap3	0.00304281	0.526284	0.292	0.212	1	2	Srgap3
Kif1a1	0.000733544	0.526189	0.591	0.511	1	2	Kif1a
Slitrk6	0.00426163	0.52573	0.223	0.156	1	2	Slitrk6
Cyfip2	1.75607e-07	0.525684	0.402	0.242	0.00319587	2	Cyfip2
Prrx21	1.37661e-15	0.524477	0.893	0.734	2.50529e-11	2	Prrx2
Ctsl	2.39589e-23	0.52367	1	1	4.36028e-19	2	Ctsl
Fjx1	3.23971e-06	0.522747	0.33	0.207	0.0589594	2	Fjx1
Trps1	1.39282e-14	0.521975	0.842	0.617	2.53479e-10	2	Trps1
Dap	4.95095e-15	0.521452	0.952	0.874	9.01024e-11	2	Dap
Ier2	4.90472e-06	0.521398	0.763	0.66	0.089261	2	Ier2
AI413582	3.49755e-08	0.520321	0.756	0.605	0.000636519	2	AI413582
Sh3pxd2b	8.7435e-06	0.520181	0.811	0.761	0.159123	2	Sh3pxd2b
Ypel5	7.24461e-08	0.520037	0.78	0.694	0.00131845	2	Ypel5
Rnf182	0.00173213	0.519315	0.131	0.074	1	2	Rnf182
Ptprt	0.00507299	0.519053	0.196	0.132	1	2	Ptprt
Map3k12	3.9005e-05	0.518383	0.577	0.463	0.709853	2	Map3k12
Oxr11	3.03418e-07	0.518324	0.698	0.591	0.0055219	2	Oxr1
9330154J02Rik	0.000296668	0.517401	0.21	0.126	1	2	9330154J02Rik
Adcy2	2.22363e-05	0.517222	0.337	0.221	0.404679	2	Adcy2
Plcb1	2.01136e-11	0.516876	0.412	0.219	3.66047e-07	2	Plcb1
Kctd121	0.000162168	0.516558	0.399	0.3	1	2	Kctd12
Enpp21	6.56138e-20	0.51648	1	0.792	1.19411e-15	2	Enpp2
Irx51	2.50645e-05	0.515566	0.495	0.362	0.456149	2	Irx5
Mgst2	0.000933018	0.514827	0.141	0.078	1	2	Mgst2
Dusp6	6.82891e-08	0.511937	0.787	0.642	0.00124279	2	Dusp6
Pfn2	0.000158455	0.509855	0.577	0.499	1	2	Pfn2
Rbpj1	1.91339e-08	0.509457	0.866	0.798	0.000348217	2	Rbpj
Serpina3g	0.00131383	0.509341	0.199	0.127	1	2	Serpina3g
Itm2c	1.22824e-11	0.509188	0.938	0.914	2.23528e-07	2	Itm2c
Cdh11	3.21651e-30	0.507819	1	0.981	5.85373e-26	2	Cdh11
Sspn	0.000185535	0.506818	0.357	0.258	1	2	Sspn
Slco3a11	4.30619e-06	0.506051	0.68	0.558	0.0783683	2	Slco3a1
Pth1r1	0.0020514	0.504614	0.326	0.243	1	2	Pth1r
Meis31	0.00136002	0.504425	0.237	0.161	1	2	Meis3
Psd3	4.21269e-07	0.5026	0.608	0.451	0.00766667	2	Psd3
A830082K12Rik	0.00447357	0.502533	0.168	0.109	1	2	A830082K12Rik
Nbea1	1.83862e-10	0.500964	0.904	0.802	3.3461e-06	2	Nbea
Zfp612	0.00119957	0.500813	0.22	0.145	1	2	Zfp612
Parp8	4.2363e-06	0.499631	0.636	0.532	0.0770965	2	Parp8
Rnf144a	0.000993247	0.499234	0.309	0.225	1	2	Rnf144a
Vcan1	2.18932e-10	0.498194	0.955	0.899	3.98434e-06	2	Vcan
Slco5a1	0.00403953	0.498176	0.216	0.149	1	2	Slco5a1
Nfkbia	4.47718e-14	0.497462	0.962	0.894	8.14802e-10	2	Nfkbia
Porcn	0.000678594	0.495771	0.134	0.073	1	2	Porcn
Tcf12	1.3435e-16	0.495269	0.983	0.891	2.44503e-12	2	Tcf12
4930402H24Rik1	8.0982e-06	0.494825	0.746	0.67	0.147379	2	4930402H24Rik
Tgfbr1	4.18914e-09	0.494646	0.729	0.606	7.62381e-05	2	Tgfbr1
Asph1	3.18984e-08	0.493722	0.866	0.815	0.000580518	2	Asph
Fance	0.00644082	0.49371	0.299	0.227	1	2	Fance
Ifi27	0.000268451	0.493474	0.715	0.629	1	2	Ifi27
S1pr31	3.98922e-10	0.492779	0.828	0.678	7.25998e-06	2	S1pr3
1600014C10Rik1	0.00229171	0.491554	0.162	0.099	1	2	1600014C10Rik
Lrpap1	1.13396e-07	0.490434	0.835	0.779	0.0020637	2	Lrpap1
Senp7	0.00384821	0.490256	0.402	0.331	1	2	Senp7
Hivep3	6.1518e-05	0.489508	0.223	0.13	1	2	Hivep3
Pik3r1	2.34295e-09	0.488992	0.838	0.703	4.26394e-05	2	Pik3r1
Adgrl2	7.19104e-05	0.488685	0.79	0.72	1	2	Adgrl2
Emilin21	1.20999e-06	0.486915	0.773	0.635	0.0220207	2	Emilin2
Chic1	1.06103e-05	0.486146	0.471	0.339	0.193096	2	Chic1
Copz2	4.66316e-06	0.485153	0.704	0.587	0.0848649	2	Copz2
Elk31	4.35234e-06	0.482872	0.742	0.676	0.0792082	2	Elk3
Ociad2	5.25681e-09	0.481416	0.667	0.478	9.56687e-05	2	Ociad2
Klhl51	0.000307181	0.480341	0.412	0.307	1	2	Klhl5
Pla2g4a1	0.00441566	0.479993	0.598	0.566	1	2	Pla2g4a
Actr1b1	0.00396422	0.478801	0.701	0.64	1	2	Actr1b
Hs3st11	2.30073e-12	0.478253	0.622	0.375	4.18711e-08	2	Hs3st1
Auts2	1.05966e-09	0.47792	0.883	0.784	1.92848e-05	2	Auts2
Hhip	1.47432e-05	0.477397	0.296	0.177	0.268311	2	Hhip
Osbpl8	0.000384147	0.477228	0.557	0.463	1	2	Osbpl8
Gadd45a1	5.70003e-05	0.476053	0.44	0.315	1	2	Gadd45a
Ankrd44	8.07237e-06	0.474481	0.67	0.567	0.146909	2	Ankrd44
Ppp1r3e	0.00811094	0.472381	0.144	0.092	1	2	Ppp1r3e
Mgarp	2.74533e-05	0.472157	0.141	0.066	0.499623	2	Mgarp
Dsel	0.00226603	0.471078	0.457	0.379	1	2	Dsel
Ror2	3.80831e-06	0.470865	0.639	0.494	0.0693075	2	Ror2
Rbm46	0.00226916	0.470773	0.137	0.08	1	2	Rbm46
Notch3	0.000319055	0.470044	0.21	0.127	1	2	Notch3
Tril	2.15886e-08	0.47001	0.423	0.262	0.000392891	2	Tril
Tnfrsf231	0.00433514	0.469917	0.557	0.473	1	2	Tnfrsf23
Bmp21	2.31855e-09	0.469876	0.639	0.423	4.21954e-05	2	Bmp2
Sv2c	3.77158e-06	0.469353	0.433	0.297	0.0686389	2	Sv2c
Mdm1	0.00207272	0.469269	0.162	0.098	1	2	Mdm1
Dmpk1	0.000471214	0.468323	0.595	0.486	1	2	Dmpk
Gprasp2	0.000123643	0.468147	0.172	0.093	1	2	Gprasp2
Papss1	0.00143847	0.467949	0.543	0.441	1	2	Papss1
Unc5d	2.82902e-06	0.467434	0.395	0.258	0.0514854	2	Unc5d
Icam1	1.43329e-05	0.465974	0.481	0.351	0.260844	2	Icam1
Dnajb9	0.00347782	0.465101	0.485	0.389	1	2	Dnajb9
Ankrd12	8.69306e-15	0.465095	0.973	0.924	1.58205e-10	2	Ankrd12
Htr6	0.00643184	0.464667	0.103	0.059	1	2	Htr6
Plxdc21	5.93667e-06	0.461814	0.828	0.748	0.108041	2	Plxdc2
Tbx3os1	0.000887194	0.461379	0.162	0.094	1	2	Tbx3os1
St8sia2	4.81555e-05	0.460738	0.378	0.261	0.876381	2	St8sia2
Gm382111	5.62813e-06	0.460667	0.711	0.591	0.102426	2	Gm38211
Kcnk21	0.00502132	0.4602	0.165	0.106	1	2	Kcnk2
Pde4d1	0.00687074	0.460135	0.619	0.536	1	2	Pde4d
Gm43528	0.00947816	0.459494	0.103	0.061	1	2	Gm43528
Klhl42	0.00569292	0.459449	0.419	0.342	1	2	Klhl42
Prlr1	0.00177798	0.459424	0.361	0.265	1	2	Prlr
Rcn21	0.000118277	0.459282	0.649	0.589	1	2	Rcn2
Clip3	3.80625e-08	0.459243	0.818	0.694	0.000692699	2	Clip3
Smpd1	0.00921916	0.459032	0.615	0.561	1	2	Smpd1
Tbx3	0.00828965	0.458055	0.436	0.371	1	2	Tbx3
Gxylt2	1.92707e-11	0.457724	0.973	0.844	3.50708e-07	2	Gxylt2
Ncoa1	1.62723e-06	0.457352	0.595	0.465	0.029614	2	Ncoa1
Nln1	0.00081144	0.456417	0.557	0.472	1	2	Nln
Gadd45g1	0.000178949	0.455129	0.739	0.656	1	2	Gadd45g
Cdkn1c1	0.000194566	0.454542	0.646	0.54	1	2	Cdkn1c
Sap30l	2.69081e-06	0.453018	0.663	0.536	0.04897	2	Sap30l
Cdon1	0.000930155	0.452997	0.533	0.435	1	2	Cdon
Tgfbr31	4.53237e-11	0.451802	0.869	0.754	8.24847e-07	2	Tgfbr3
Ndfip2	0.00807235	0.451663	0.498	0.432	1	2	Ndfip2
Rassf10	0.000434445	0.451356	0.103	0.048	1	2	Rassf10
Acss2	0.001321	0.451259	0.254	0.17	1	2	Acss2
Ago3	0.00919067	0.449643	0.564	0.52	1	2	Ago3
Mrgprf	6.19315e-06	0.447722	0.237	0.13	0.112709	2	Mrgprf
Zeb1	6.66963e-05	0.447237	0.835	0.732	1	2	Zeb1
Gap431	1.19308e-20	0.446719	0.911	0.672	2.17128e-16	2	Gap43
Mcc	0.00592645	0.446501	0.261	0.187	1	2	Mcc
Gpr153	0.000896507	0.446478	0.433	0.337	1	2	Gpr153
Il1rap1	0.00431335	0.446338	0.409	0.322	1	2	Il1rap
Gm42486	0.00614758	0.44573	0.196	0.133	1	2	Gm42486
Gm431541	0.00168014	0.445698	0.22	0.144	1	2	Gm43154
Zhx1	0.00203652	0.445637	0.45	0.363	1	2	Zhx1
Nid11	1.76353e-09	0.444563	0.966	0.888	3.20945e-05	2	Nid1
Cnrip1	0.000893733	0.444067	0.426	0.335	1	2	Cnrip1
Sgce	0.004774	0.442677	0.505	0.423	1	2	Sgce
9430087B13Rik	0.000313071	0.441664	0.137	0.071	1	2	9430087B13Rik
Cacna2d11	0.00372497	0.441635	0.399	0.315	1	2	Cacna2d1
Ifngr1	0.00451654	0.441477	0.581	0.509	1	2	Ifngr1
Epha31	0.00183002	0.440779	0.388	0.303	1	2	Epha3
Tshz11	0.00137159	0.440363	0.694	0.63	1	2	Tshz1
Mrc21	1.58223e-05	0.440309	0.797	0.708	0.28795	2	Mrc2
Emb	0.00624962	0.439387	0.591	0.54	1	2	Emb
Rgs10	0.000522039	0.438194	0.392	0.286	1	2	Rgs10
Ldoc1	2.41938e-05	0.437208	0.409	0.279	0.440303	2	Ldoc1
Slc22a15	0.00427042	0.436999	0.179	0.116	1	2	Slc22a15
Shc2	9.70896e-05	0.436209	0.258	0.161	1	2	Shc2
Nuak11	3.3509e-10	0.435391	0.904	0.844	6.09831e-06	2	Nuak1
Tnfaip61	0.00395087	0.434351	0.265	0.192	1	2	Tnfaip6
Crispld21	7.13793e-05	0.433791	0.708	0.627	1	2	Crispld2
Caprin2	9.35791e-06	0.43368	0.292	0.177	0.170305	2	Caprin2
RP23-114B10.6	0.00256525	0.433384	0.347	0.262	1	2	RP23-114B10.6
Galns	0.00182064	0.433345	0.289	0.213	1	2	Galns
Lbh1	0.000272274	0.43239	0.615	0.523	1	2	Lbh
Plin2	4.39818e-09	0.432304	0.997	0.988	8.00425e-05	2	Plin2
Gli2	0.00908777	0.432005	0.364	0.29	1	2	Gli2
Rbbp9	3.15433e-05	0.431661	0.333	0.217	0.574057	2	Rbbp9
Aamdc	0.00714112	0.43126	0.454	0.377	1	2	Aamdc
Gm42440	0.00169489	0.430981	0.158	0.093	1	2	Gm42440
Prrg1	0.000105083	0.430555	0.206	0.12	1	2	Prrg1
Cdkn2a	0.00049204	0.430376	0.344	0.24	1	2	Cdkn2a
S100a12	3.00223e-07	0.429518	0.763	0.615	0.00546376	2	S100a1
Tonsl	0.00295086	0.428078	0.708	0.683	1	2	Tonsl
Egfr1	0.00535791	0.426314	0.756	0.716	1	2	Egfr
Efnb21	2.67147e-06	0.426306	0.749	0.626	0.048618	2	Efnb2
Rcn3	1.64957e-12	0.426176	0.976	0.958	3.00205e-08	2	Rcn3
Eml5	3.55636e-05	0.425861	0.388	0.265	0.647222	2	Eml5
C1s11	9.67865e-15	0.425742	0.704	0.453	1.76142e-10	2	C1s1
Aqp5	0.00976016	0.425289	0.309	0.242	1	2	Aqp5
Hspa1a	0.00216211	0.425267	0.485	0.392	1	2	Hspa1a
Rfk	0.00661393	0.425177	0.347	0.272	1	2	Rfk
Spred1	8.24379e-08	0.424378	0.866	0.773	0.00150029	2	Spred1
Lxn1	0.00667149	0.423634	0.588	0.516	1	2	Lxn
Lrrc49	0.00588418	0.422301	0.296	0.223	1	2	Lrrc49
Cd63-ps	4.3604e-14	0.421936	0.887	0.719	7.9355e-10	2	Cd63-ps
Gpc3	1.20705e-10	0.421318	0.784	0.585	2.19671e-06	2	Gpc3
Osr2	2.8794e-10	0.42122	0.663	0.453	5.24023e-06	2	Osr2
Akr1b3	0.000108163	0.419085	0.615	0.528	1	2	Akr1b3
Hic11	0.00363221	0.417361	0.68	0.591	1	2	Hic1
Nr2f2	5.62377e-08	0.416313	0.9	0.825	0.00102347	2	Nr2f2
Slc5a3	0.000130389	0.415979	0.694	0.627	1	2	Slc5a3
2023-06-01	9.65627e-10	0.414767	0.924	0.812	1.75734e-05	2	Jun
Pde7b1	5.30654e-08	0.413638	0.649	0.458	0.000965737	2	Pde7b
Zcwpw1	0.00657305	0.41361	0.179	0.117	1	2	Zcwpw1
Il6ra	0.00360624	0.410288	0.426	0.334	1	2	Il6ra
Itpk1	0.00744864	0.409716	0.203	0.141	1	2	Itpk1
Pcdh15	5.46858e-06	0.409642	0.33	0.204	0.0995226	2	Pcdh15
Anxa7	6.54878e-07	0.409219	0.897	0.808	0.0119181	2	Anxa7
Klhl7	0.00116632	0.40871	0.385	0.295	1	2	Klhl7
Slc26a7	1.88055e-05	0.408173	0.162	0.08	0.342241	2	Slc26a7
Pcdh71	3.74464e-08	0.407853	0.911	0.834	0.000681487	2	Pcdh7
Sash11	1.27528e-05	0.406267	0.804	0.722	0.232088	2	Sash1
4930403O15Rik1	5.85759e-05	0.40619	0.23	0.132	1	2	4930403O15Rik
Snx181	0.000509452	0.405575	0.667	0.574	1	2	Snx18
Arrdc3	0.00547023	0.404643	0.34	0.259	1	2	Arrdc3
4932438A13Rik	0.0045168	0.398735	0.649	0.611	1	2	4932438A13Rik
Lipa1	1.90902e-06	0.398362	0.78	0.684	0.0347423	2	Lipa
Gm44416	0.000622462	0.397422	0.158	0.09	1	2	Gm44416
Dusp11	3.56891e-11	0.396236	0.931	0.822	6.49507e-07	2	Dusp1
Abhd11	0.0011783	0.395708	0.557	0.448	1	2	Abhd11
Csad	0.00927873	0.395416	0.385	0.315	1	2	Csad
mt-Tw	0.000121198	0.395236	0.443	0.329	1	2	mt-Tw
Creld11	1.41056e-05	0.394517	0.694	0.585	0.256707	2	Creld1
Id2	5.19364e-09	0.393437	0.931	0.867	9.4519e-05	2	Id2
Creb3l21	0.00435045	0.392992	0.653	0.568	1	2	Creb3l2
Tspan17	0.00190866	0.391848	0.227	0.152	1	2	Tspan17
Pofut2	0.000223023	0.389607	0.749	0.672	1	2	Pofut2
Trib11	1.34496e-06	0.389384	0.838	0.743	0.0244769	2	Trib1
Ptpra	0.00490894	0.389374	0.804	0.766	1	2	Ptpra
Kat6b	2.02185e-05	0.38798	0.649	0.518	0.367956	2	Kat6b
Wdr351	5.59444e-05	0.38754	0.677	0.576	1	2	Wdr35
Calu	2.01709e-15	0.387261	0.993	0.984	3.6709e-11	2	Calu
Unc13b	0.00671832	0.386937	0.127	0.076	1	2	Unc13b
Fndc3b1	3.89873e-06	0.385649	0.914	0.862	0.070953	2	Fndc3b
Pld3	0.000363743	0.384619	0.746	0.695	1	2	Pld3
Stard9	0.00163069	0.383448	0.412	0.318	1	2	Stard9
Tvp23b	0.000150016	0.382988	0.485	0.367	1	2	Tvp23b
Meis2	6.25103e-07	0.382596	0.832	0.755	0.0113762	2	Meis2
Gm37452	0.000598837	0.382156	0.306	0.211	1	2	Gm37452
Areg	0.00012974	0.38205	0.371	0.251	1	2	Areg
Gm426401	0.000458113	0.38173	0.388	0.284	1	2	Gm42640
Usp2	0.000335776	0.381557	0.629	0.533	1	2	Usp2
Ly6e1	5.26471e-08	0.380743	0.952	0.89	0.000958124	2	Ly6e
Tspan6	0.00186854	0.380228	0.543	0.463	1	2	Tspan6
Tex21	0.00169625	0.379862	0.306	0.22	1	2	Tex2
Fam69c	5.91198e-06	0.379161	0.12	0.047	0.107592	2	Fam69c
Dfna5	0.00271336	0.378998	0.137	0.081	1	2	Dfna5
Tenm4	0.00614332	0.378471	0.316	0.239	1	2	Tenm4
Asap11	1.87131e-07	0.378354	0.887	0.816	0.00340559	2	Asap1
Megf8	0.00759208	0.376531	0.381	0.321	1	2	Megf8
0610009B22Rik	0.00764567	0.375178	0.333	0.267	1	2	0610009B22Rik
Pla2r1	0.00250727	0.373716	0.454	0.363	1	2	Pla2r1
Sim2	0.00860497	0.37333	0.137	0.087	1	2	Sim2
Focad	0.000291168	0.373189	0.351	0.244	1	2	Focad
Tnfsf12	0.000990886	0.371805	0.254	0.173	1	2	Tnfsf12
Gnai11	0.00383473	0.370981	0.519	0.438	1	2	Gnai1
Nr2f1	0.000212702	0.370131	0.677	0.549	1	2	Nr2f1
Mef2a	2.2477e-05	0.369868	0.797	0.733	0.409059	2	Mef2a
Laptm4b1	3.04717e-11	0.369603	1	0.947	5.54554e-07	2	Laptm4b
Peak11	3.65497e-06	0.367784	0.918	0.885	0.0665169	2	Peak1
Susd6	0.00207437	0.366987	0.515	0.431	1	2	Susd6
Rnf241	2.91067e-06	0.365433	0.457	0.311	0.0529712	2	Rnf24
Tcn2	0.000292016	0.365203	0.732	0.672	1	2	Tcn2
Tmem184c	0.00925103	0.364182	0.512	0.445	1	2	Tmem184c
Ifitm21	3.85835e-13	0.360752	0.983	0.951	7.02182e-09	2	Ifitm2
Snx131	0.00219374	0.356296	0.405	0.31	1	2	Snx13
Rbms3	7.51516e-09	0.355406	0.921	0.855	0.000136768	2	Rbms3
Zeb2	0.00164663	0.354458	0.787	0.735	1	2	Zeb2
Mertk	0.000646987	0.353229	0.275	0.187	1	2	Mertk
Ptpn51	2.61702e-07	0.351887	0.55	0.369	0.00476272	2	Ptpn5
Ypel31	0.00361246	0.351693	0.478	0.388	1	2	Ypel3
Il1r11	1.61548e-05	0.350333	0.656	0.51	0.294001	2	Il1r1
a1	0.000611537	0.350132	0.158	0.088	1	2	a
Chpf1	0.00348086	0.348176	0.636	0.553	1	2	Chpf
Herc2	0.000135858	0.347674	0.749	0.666	1	2	Herc2
Sh3bgrl3	8.87803e-05	0.347635	0.821	0.796	1	2	Sh3bgrl3
Arl4a1	0.00111402	0.346573	0.502	0.406	1	2	Arl4a
Cyp2f21	1.44209e-10	0.346258	0.179	0.062	2.62447e-06	2	Cyp2f2
Ntng1	3.89453e-05	0.345778	0.22	0.122	0.708766	2	Ntng1
Sema6d1	1.58599e-06	0.345017	0.491	0.337	0.0288634	2	Sema6d
Fbxo11	0.0069995	0.344893	0.629	0.566	1	2	Fbxo11
Srr	0.00243697	0.344243	0.227	0.149	1	2	Srr
Os9	0.001581	0.343682	0.794	0.738	1	2	Os9
Svbp	0.000883965	0.343329	0.677	0.612	1	2	Svbp
Cask1	0.000118875	0.342767	0.766	0.699	1	2	Cask
Sra1	2.86074e-05	0.340242	0.852	0.776	0.520625	2	Sra1
Fibp	0.00708597	0.339969	0.56	0.504	1	2	Fibp
Ttc8	0.00434117	0.339243	0.216	0.146	1	2	Ttc8
Rapgef51	0.000106278	0.339083	0.251	0.149	1	2	Rapgef5
Fkbp91	0.000122418	0.338685	0.907	0.875	1	2	Fkbp9
Trim24	0.000348104	0.337861	0.729	0.668	1	2	Trim24
Emp3	9.11754e-08	0.337726	0.969	0.967	0.0016593	2	Emp3
Atraid1	7.1758e-05	0.33772	0.718	0.62	1	2	Atraid
Sdc11	3.47946e-05	0.336932	0.794	0.724	0.633227	2	Sdc1
Nsg11	2.90247e-05	0.335993	0.667	0.57	0.528221	2	Nsg1
Ppp1r9a1	0.000141078	0.335699	0.419	0.301	1	2	Ppp1r9a
Sgcb	0.000182099	0.33554	0.423	0.313	1	2	Sgcb
Napa	0.000122473	0.334728	0.914	0.875	1	2	Napa
Gm43423	0.00919781	0.333815	0.22	0.156	1	2	Gm43423
Ppdpf	0.00169438	0.332775	0.567	0.463	1	2	Ppdpf
Fip1l11	0.00813524	0.331789	0.735	0.709	1	2	Fip1l1
Acap2	0.00563473	0.330142	0.735	0.701	1	2	Acap2
Prickle2	0.00036771	0.329158	0.423	0.317	1	2	Prickle2
Jak11	1.16661e-05	0.329138	0.904	0.855	0.212312	2	Jak1
Mr1	6.6238e-05	0.328917	0.351	0.239	1	2	Mr1
Rnd3	0.00018657	0.32811	0.759	0.721	1	2	Rnd3
Itga41	0.00365292	0.326698	0.488	0.416	1	2	Itga4
Ndrg3	0.00541188	0.325668	0.457	0.374	1	2	Ndrg3
Parva1	5.54764e-07	0.325459	0.945	0.909	0.0100961	2	Parva
Snhg18	1.66774e-06	0.324543	0.918	0.859	0.0303512	2	Snhg18
Abhd2	0.00232825	0.323973	0.44	0.36	1	2	Abhd2
Nfia1	2.5225e-05	0.323947	0.79	0.658	0.45907	2	Nfia
Gnas	1.84231e-08	0.323802	0.997	0.993	0.000335282	2	Gnas
2700097O09Rik	0.0010639	0.322705	0.323	0.228	1	2	2700097O09Rik
Tmem2	0.000361416	0.322005	0.921	0.852	1	2	Tmem2
Wwtr1	0.000880732	0.321775	0.818	0.782	1	2	Wwtr1
Zfp36l2	0.0031746	0.321365	0.605	0.517	1	2	Zfp36l2
Cdk2ap2	0.00374514	0.320566	0.68	0.601	1	2	Cdk2ap2
Ier31	2.38861e-06	0.320525	0.918	0.851	0.0434703	2	Ier3
Pdcd10	0.00105494	0.320266	0.656	0.562	1	2	Pdcd10
Tmx4	0.00230725	0.320198	0.488	0.393	1	2	Tmx4
Chrnb1	0.00265252	0.319607	0.313	0.229	1	2	Chrnb1
Srpx1	0.000119088	0.319442	0.333	0.22	1	2	Srpx
Tada1	0.00566956	0.318984	0.347	0.267	1	2	Tada1
Abhd12	0.00208474	0.318626	0.704	0.636	1	2	Abhd12
Lix1l	0.000201935	0.316336	0.625	0.552	1	2	Lix1l
Pbx1	4.41132e-08	0.316162	0.952	0.929	0.000802816	2	Pbx1
Ptprg	0.00949659	0.316075	0.742	0.711	1	2	Ptprg
Malat11	1.30268e-19	0.313943	1	1	2.37074e-15	2	Malat1
Cacnb21	0.000108224	0.312829	0.423	0.306	1	2	Cacnb2
Slc25a5	5.54647e-05	0.312152	0.945	0.906	1	2	Slc25a5
Lin7a	0.00653519	0.311158	0.337	0.261	1	2	Lin7a
Id1	6.39925e-05	0.311073	0.931	0.868	1	2	Id1
Zfand5	3.70934e-06	0.311064	0.945	0.863	0.0675062	2	Zfand5
Erlec1	0.00700605	0.309574	0.584	0.509	1	2	Erlec1
Tspan3	4.68555e-05	0.309098	0.914	0.879	0.852724	2	Tspan3
Grk4	0.0015342	0.308633	0.117	0.062	1	2	Grk4
Cachd11	1.05097e-05	0.307865	0.787	0.678	0.191266	2	Cachd1
Selk	3.59212e-09	0.307139	0.952	0.924	6.5373e-05	2	Selk
Taz1	0.00227108	0.305548	0.399	0.307	1	2	Taz
Nfe2l2	2.56809e-08	0.30554	0.955	0.873	0.000467366	2	Nfe2l2
Gm1821	1.20232e-11	0.303789	0.955	0.913	2.1881e-07	2	Gm1821
Mgst11	5.7711e-10	0.302547	0.99	0.857	1.05028e-05	2	Mgst1
Atp8b1	0.00696056	0.302161	0.192	0.133	1	2	Atp8b1
Epm2aip1	0.00136253	0.299724	0.605	0.537	1	2	Epm2aip1
Pgrmc1	1.674e-06	0.298639	0.921	0.915	0.0304652	2	Pgrmc1
Ksr1	0.00340515	0.297997	0.172	0.109	1	2	Ksr1
Dock4	0.00216447	0.296248	0.254	0.174	1	2	Dock4
Dad11	7.04729e-06	0.295828	0.99	0.975	0.128254	2	Dad1
Nceh1	0.00216449	0.293702	0.639	0.558	1	2	Nceh1
Tmem1191	2.4645e-06	0.292769	0.742	0.602	0.0448515	2	Tmem119
Enox1	0.000180759	0.292026	0.144	0.073	1	2	Enox1
Efemp2	0.000163461	0.291667	0.907	0.903	1	2	Efemp2
Cd631	7.48878e-19	0.291119	1	1	1.36288e-14	2	Cd63
Gm6274	0.000650221	0.29024	0.436	0.337	1	2	Gm6274
Ttyh3	0.000739758	0.290002	0.591	0.496	1	2	Ttyh3
Eno2	0.00763299	0.289033	0.454	0.372	1	2	Eno2
Map1lc3b	8.99228e-06	0.288626	0.959	0.936	0.163651	2	Map1lc3b
Fryl	0.00799647	0.288085	0.674	0.581	1	2	Fryl
Sel1l	0.000266813	0.286813	0.88	0.833	1	2	Sel1l
Klf41	0.000430015	0.286773	0.835	0.733	1	2	Klf4
2410006H16Rik	8.75933e-08	0.285366	0.969	0.945	0.00159411	2	2410006H16Rik
Pdpn1	0.00106917	0.284458	0.866	0.861	1	2	Pdpn
Mxra81	2.24865e-06	0.284139	0.921	0.862	0.0409231	2	Mxra8
P3h31	0.00322666	0.283521	0.536	0.461	1	2	P3h3
Sgk11	5.08556e-05	0.28162	0.845	0.779	0.925522	2	Sgk1
Yipf5	1.16789e-05	0.28113	0.887	0.795	0.212544	2	Yipf5
Eva1b	0.00432028	0.28047	0.801	0.737	1	2	Eva1b
Igf2r1	0.000238104	0.279668	0.955	0.931	1	2	Igf2r
Zc3h12c	0.00804411	0.27966	0.213	0.147	1	2	Zc3h12c
Spcs11	2.30804e-07	0.274856	0.969	0.927	0.0042004	2	Spcs1
Vps13b	0.00524509	0.27461	0.533	0.45	1	2	Vps13b
Fkbp71	0.00170553	0.273553	0.636	0.544	1	2	Fkbp7
Rps18-ps1	0.00905354	0.273483	0.11	0.064	1	2	Rps18-ps1
Serinc3	0.000351176	0.273374	0.904	0.889	1	2	Serinc3
Cd47	0.00967147	0.272965	0.883	0.844	1	2	Cd47
Msl2	0.00265603	0.272312	0.182	0.278	1	2	Msl2
Nucb11	0.000291886	0.271885	0.942	0.912	1	2	Nucb1
Prrx11	5.06885e-07	0.271442	0.997	0.959	0.0092248	2	Prrx1
Ostc	0.000329307	0.270136	0.876	0.841	1	2	Ostc
Mdga2	0.000566165	0.269802	0.172	0.099	1	2	Mdga2
Rin2	0.000160304	0.269752	0.515	0.387	1	2	Rin2
Map1lc3a	0.00981689	0.268742	0.756	0.714	1	2	Map1lc3a
Nop10	4.97751e-05	0.268469	0.942	0.844	0.905856	2	Nop10
Gm12174	0.00492084	0.268052	0.505	0.429	1	2	Gm12174
Akap17b	0.0088066	0.267836	0.199	0.135	1	2	Akap17b
P4hb	7.29911e-10	0.267305	1	0.998	1.32836e-05	2	P4hb
Mia3	0.00646517	0.264405	0.808	0.801	1	2	Mia3
Mob3a	0.00343575	0.263724	0.227	0.332	1	2	Mob3a
Dpm31	0.000408154	0.263066	0.79	0.704	1	2	Dpm3
Fdx1	0.00437679	0.26287	0.639	0.591	1	2	Fdx1
Pde10a1	6.26819e-07	0.262837	0.77	0.61	0.0114075	2	Pde10a
Ubb	7.73561e-18	0.262755	1	1	1.4078e-13	2	Ubb
Trabd2b	0.00823419	0.261989	0.247	0.177	1	2	Trabd2b
Ssbp2	0.00390212	0.261757	0.694	0.612	1	2	Ssbp2
Slc44a11	0.000181294	0.261212	0.615	0.478	1	2	Slc44a1
Dopey1	0.00692312	0.260938	0.44	0.359	1	2	Dopey1
Cd81	3.82578e-09	0.259698	1	0.996	6.96254e-05	2	Cd81
Zkscan2	0.00646512	0.257323	0.127	0.076	1	2	Zkscan2
Gprasp1	0.00122709	0.256806	0.464	0.366	1	2	Gprasp1
Derl1	0.00176083	0.256387	0.863	0.824	1	2	Derl1
Colec12	5.42863e-05	0.255829	0.89	0.812	0.987956	2	Colec12
Cyb5r3	0.00523697	0.253405	0.883	0.882	1	2	Cyb5r3
Neo1	0.00833412	0.252537	0.67	0.616	1	2	Neo1
Laptm4a	5.0796e-05	0.251744	0.969	0.963	0.924437	2	Laptm4a
Cst3	1.00664e-05	0.250876	0.993	0.993	0.183199	2	Cst3
Dlg5	0.00175558	0.250616	0.766	0.691	1	2	Dlg5
Nefl	1.41982e-14	2.06464	0.116	0.016	2.58393e-10	3	Nefl
Nefm	4.33582e-09	1.98722	0.231	0.097	7.89076e-05	3	Nefm
Tenm1	5.55187e-14	1.93388	0.141	0.026	1.01039e-09	3	Tenm1
AI593442	5.79588e-11	1.76989	0.121	0.025	1.05479e-06	3	AI593442
Fam78b1	2.14057e-24	1.66973	0.397	0.118	3.89563e-20	3	Fam78b
Itgbl11	1.14428e-15	1.56444	0.251	0.072	2.08248e-11	3	Itgbl1
Trim71	2.28664e-19	1.53119	0.472	0.203	4.16146e-15	3	Trim7
Rnf152	2.6282e-12	1.52171	0.166	0.041	4.78306e-08	3	Rnf152
Lix11	5.52182e-15	1.52167	0.307	0.11	1.00492e-10	3	Lix1
Tbc1d8	8.35312e-11	1.48579	0.216	0.074	1.52018e-06	3	Tbc1d8
Fam19a11	8.45427e-20	1.47909	0.312	0.089	1.53859e-15	3	Fam19a1
Dsp	9.13897e-18	1.45371	0.286	0.084	1.6632e-13	3	Dsp
Perp	6.0626e-05	1.44191	0.181	0.091	1	3	Perp
Mmp13	4.68662e-07	1.43971	0.176	0.068	0.00852918	3	Mmp13
Ltb4r1	6.03433e-14	1.37929	0.166	0.037	1.09819e-09	3	Ltb4r1
Nrcam1	2.11997e-15	1.37702	0.362	0.143	3.85813e-11	3	Nrcam
RP23-127M7.1	1.74511e-10	1.31357	0.171	0.05	3.17592e-06	3	RP23-127M7.1
Rgs5	3.98733e-10	1.30045	0.161	0.046	7.25655e-06	3	Rgs5
Prss12	5.56379e-05	1.28383	0.116	0.046	1	3	Prss12
Khdrbs2	4.39494e-12	1.27305	0.171	0.044	7.99836e-08	3	Khdrbs2
Syndig11	6.50798e-15	1.26487	0.291	0.096	1.18439e-10	3	Syndig1
Stmn2	1.42606e-07	1.25471	0.176	0.067	0.00259529	3	Stmn2
Hdac9	0.00958828	1.24554	0.116	0.067	1	3	Hdac9
Enho1	5.41137e-14	1.24121	0.256	0.08	9.84815e-10	3	Enho
Cdc42bpg	7.03393e-18	1.23487	0.472	0.211	1.28011e-13	3	Cdc42bpg
Mmp111	1.59475e-11	1.23462	0.422	0.212	2.90229e-07	3	Mmp11
Dgat2	0.000434111	1.21858	0.101	0.042	1	3	Dgat2
Spp12	1.56659e-15	1.21826	0.935	0.763	2.85103e-11	3	Spp1
Nptx1	5.01842e-13	1.21811	0.417	0.204	9.13303e-09	3	Nptx1
P2ry1	8.70256e-09	1.20014	0.206	0.078	0.000158378	3	P2ry1
Ntn1	1.33939e-06	1.17924	0.191	0.084	0.0243755	3	Ntn1
Iqgap21	1.13987e-06	1.15813	0.211	0.097	0.0207445	3	Iqgap2
Tox3	6.90284e-07	1.15011	0.111	0.033	0.0125625	3	Tox3
Pik3r3	2.53065e-12	1.1496	0.412	0.197	4.60554e-08	3	Pik3r3
Prex2	4.75922e-09	1.14135	0.181	0.062	8.6613e-05	3	Prex2
Samd12	6.30832e-06	1.13913	0.111	0.037	0.114805	3	Samd12
Tbc1d21	3.08053e-09	1.13093	0.317	0.153	5.60626e-05	3	Tbc1d2
Cyp27a1	6.03754e-08	1.11564	0.266	0.129	0.00109877	3	Cyp27a1
Cntn4	0.00828031	1.1151	0.106	0.058	1	3	Cntn4
Gch11	1.31455e-07	1.11303	0.216	0.095	0.00239234	3	Gch1
1500009L16Rik1	0.00124038	1.10569	0.176	0.102	1	3	1500009L16Rik
Gm431542	9.59642e-09	1.10388	0.291	0.138	0.000174645	3	Gm43154
Tacr1	3.23632e-07	1.1002	0.106	0.029	0.00588977	3	Tacr1
Abcd2	4.23424e-08	1.08417	0.116	0.031	0.000770589	3	Abcd2
Neto21	4.1555e-14	1.07251	0.513	0.272	7.56259e-10	3	Neto2
Camk1d1	5.80577e-17	1.06976	0.462	0.202	1.05659e-12	3	Camk1d
Gm15397	1.19035e-05	1.06932	0.101	0.033	0.216632	3	Gm15397
Kifc2	4.13885e-07	1.0534	0.161	0.06	0.0075323	3	Kifc2
D030025P21Rik	0.000458092	1.04289	0.126	0.059	1	3	D030025P21Rik
Celf5	4.50062e-14	1.04079	0.201	0.052	8.19067e-10	3	Celf5
Cyfip21	2.39472e-15	1.03535	0.497	0.238	4.35815e-11	3	Cyfip2
Grin2a1	0.00329739	1.03332	0.131	0.072	1	3	Grin2a
Lpcat2	3.49246e-06	1.03169	0.136	0.05	0.0635593	3	Lpcat2
Gpnmb1	6.57754e-29	1.0252	0.92	0.683	1.19705e-24	3	Gpnmb
Gm5533	0.000144361	1.02131	0.136	0.061	1	3	Gm5533
Tril1	3.85544e-10	1.01814	0.462	0.267	7.01651e-06	3	Tril
Nrgn	1.03572e-06	1.01014	0.367	0.219	0.0188491	3	Nrgn
Fam124a	2.74407e-07	1.00349	0.136	0.045	0.00499393	3	Fam124a
Dqx1	0.000374087	1.00301	0.131	0.061	1	3	Dqx1
Rragd1	4.70421e-05	1.00068	0.191	0.095	0.856119	3	Rragd
Arhgap61	2.00483e-15	1.00043	0.477	0.218	3.64858e-11	3	Arhgap6
Slc27a31	0.00219641	0.987886	0.201	0.128	1	3	Slc27a3
Ano31	3.85343e-23	0.985519	0.749	0.435	7.01286e-19	3	Ano3
Grin3a1	0.00317621	0.97406	0.121	0.063	1	3	Grin3a
Anks1b1	2.37083e-08	0.973452	0.216	0.085	0.000431467	3	Anks1b
Dgka	8.34275e-11	0.971526	0.407	0.207	1.5183e-06	3	Dgka
Rprm	3.53132e-05	0.965959	0.141	0.06	0.642664	3	Rprm
Sv2c1	3.03599e-12	0.965004	0.518	0.293	5.52519e-08	3	Sv2c
Slitrk5	0.000135575	0.964702	0.111	0.046	1	3	Slitrk5
Itga42	8.19368e-16	0.961509	0.658	0.393	1.49117e-11	3	Itga4
St8sia21	5.69448e-18	0.960961	0.523	0.246	1.03634e-13	3	St8sia2
Tet1	6.40218e-05	0.952503	0.211	0.111	1	3	Tet1
Apoa2	2.3757e-05	0.949703	0.121	0.046	0.432353	3	Apoa2
Mxi1	2.31548e-05	0.935621	0.256	0.145	0.421394	3	Mxi1
Gm37233	0.00897966	0.935385	0.101	0.054	1	3	Gm37233
D430019H16Rik	9.71124e-08	0.935089	0.171	0.062	0.00176735	3	D430019H16Rik
1700007K13Rik	7.36979e-09	0.93317	0.286	0.133	0.000134123	3	1700007K13Rik
Ndst31	0.0038817	0.92837	0.161	0.096	1	3	Ndst3
Pcdh151	5.0999e-13	0.92829	0.427	0.198	9.28131e-09	3	Pcdh15
R74862	0.00204453	0.921538	0.136	0.073	1	3	R74862
Dach1	6.76835e-08	0.920452	0.221	0.094	0.00123177	3	Dach1
Klhl8	0.000623446	0.917855	0.131	0.063	1	3	Klhl8
Cpe1	4.67997e-35	0.913478	0.99	0.931	8.51708e-31	3	Cpe
Ptprt1	1.59234e-08	0.913031	0.271	0.124	0.00028979	3	Ptprt
Usp111	9.87623e-12	0.911509	0.387	0.182	1.79737e-07	3	Usp11
Add2	8.1915e-16	0.910293	0.231	0.06	1.49077e-11	3	Add2
Serp2	0.00101202	0.906775	0.141	0.072	1	3	Serp2
C1qtnf7	0.0012964	0.901502	0.141	0.073	1	3	C1qtnf7
Gap432	2.35318e-28	0.900217	0.945	0.685	4.28255e-24	3	Gap43
Nsg12	6.23405e-21	0.899655	0.819	0.553	1.13453e-16	3	Nsg1
Lrrc7	0.00020019	0.884431	0.131	0.059	1	3	Lrrc7
Gipc2	0.000283109	0.881537	0.121	0.054	1	3	Gipc2
Slc14a11	1.77916e-16	0.881529	0.683	0.39	3.2379e-12	3	Slc14a1
Vstm2a1	1.06517e-05	0.881439	0.171	0.076	0.193851	3	Vstm2a
Ddx59	0.00672688	0.874365	0.121	0.067	1	3	Ddx59
Dock41	0.000581724	0.874064	0.281	0.176	1	3	Dock4
Lrp121	8.15017e-06	0.872649	0.367	0.229	0.148325	3	Lrp12
Plxnc1	6.86581e-08	0.87046	0.276	0.133	0.00124951	3	Plxnc1
Grip1	3.84848e-09	0.855099	0.241	0.098	7.00385e-05	3	Grip1
Tm7sf2	8.43188e-08	0.855026	0.302	0.152	0.00153452	3	Tm7sf2
Fam212b1	7.80804e-11	0.854686	0.492	0.273	1.42098e-06	3	Fam212b
Cadps1	5.66431e-20	0.854384	0.779	0.453	1.03085e-15	3	Cadps
Rec8	4.07903e-07	0.853988	0.216	0.094	0.00742343	3	Rec8
Pou6f21	1.67113e-05	0.853604	0.191	0.092	0.30413	3	Pou6f2
Scn3b	4.9521e-06	0.848346	0.156	0.063	0.0901232	3	Scn3b
AW5519841	4.99369e-09	0.847271	0.372	0.193	9.08802e-05	3	AW551984
Gm43794	1.37959e-06	0.845085	0.176	0.073	0.0251072	3	Gm43794
Rbm461	7.78294e-05	0.844888	0.166	0.08	1	3	Rbm46
Hhip1	0.00554424	0.840977	0.266	0.19	1	3	Hhip
Sox111	7.59207e-26	0.840951	0.905	0.602	1.38168e-21	3	Sox11
Sgip1	8.17228e-08	0.839276	0.332	0.175	0.00148727	3	Sgip1
Tspan18	0.000800305	0.837968	0.111	0.05	1	3	Tspan18
D430036J16Rik	0.00014883	0.837934	0.186	0.097	1	3	D430036J16Rik
2023-11-01	0.00616658	0.835643	0.176	0.11	1	3	Nov
Icam11	1.3019e-14	0.835279	0.598	0.341	2.36932e-10	3	Icam1
Lrsam1	0.000747634	0.832759	0.281	0.188	1	3	Lrsam1
Bbc32	4.40427e-13	0.832027	0.422	0.196	8.01532e-09	3	Bbc3
Tbx3os11	4.53955e-06	0.829501	0.201	0.093	0.0826152	3	Tbx3os1
Itgb4	3.5071e-08	0.826033	0.211	0.085	0.000638257	3	Itgb4
Tmprss71	0.00102658	0.824746	0.146	0.076	1	3	Tmprss7
Amph2	3.2222e-06	0.822071	0.246	0.123	0.0586409	3	Amph
Fabp32	3.28152e-07	0.821091	0.347	0.198	0.00597204	3	Fabp3
Gzmm	0.000382567	0.820988	0.121	0.055	1	3	Gzmm
Slc16a22	1.00739e-19	0.820804	0.769	0.47	1.83334e-15	3	Slc16a2
Syn1	7.04885e-06	0.814071	0.181	0.083	0.128282	3	Syn1
Rims2	0.00182009	0.81101	0.101	0.047	1	3	Rims2
Crip22	4.55195e-09	0.806362	0.739	0.565	8.2841e-05	3	Crip2
Gm44283	0.00101007	0.800345	0.146	0.076	1	3	Gm44283
Def61	6.72588e-09	0.795508	0.377	0.198	0.000122404	3	Def6
Fas1	2.017e-06	0.794247	0.312	0.176	0.0367074	3	Fas
Zfp5211	1.95844e-07	0.792877	0.412	0.241	0.00356417	3	Zfp521
Dcxr	1.02911e-15	0.786107	0.789	0.558	1.87288e-11	3	Dcxr
Trmt10b	0.00225071	0.785549	0.186	0.111	1	3	Trmt10b
Zcchc18	0.000197021	0.783836	0.106	0.043	1	3	Zcchc18
Adamts8	8.82885e-08	0.781092	0.281	0.137	0.00160676	3	Adamts8
Cdo11	5.86161e-06	0.777191	0.332	0.202	0.106675	3	Cdo1
Ism11	6.80817e-15	0.776921	0.678	0.399	1.23902e-10	3	Ism1
Capn62	5.32293e-14	0.775213	0.523	0.272	9.68721e-10	3	Capn6
Zim11	3.12863e-07	0.775168	0.352	0.195	0.00569379	3	Zim1
Cdkn2b1	2.40936e-11	0.773619	0.633	0.421	4.38479e-07	3	Cdkn2b
Unc13c	8.96392e-10	0.772633	0.337	0.158	1.63134e-05	3	Unc13c
Tspan13	0.000343793	0.771918	0.201	0.115	1	3	Tspan13
Mmp10	3.34142e-05	0.771071	0.296	0.183	0.608106	3	Mmp10
Irs11	2.75261e-16	0.766645	0.789	0.516	5.00948e-12	3	Irs1
Sulf21	4.7432e-16	0.76321	0.834	0.65	8.63214e-12	3	Sulf2
Cdh41	3.53142e-05	0.762018	0.216	0.11	0.642683	3	Cdh4
Ctsf	5.8375e-07	0.761191	0.397	0.237	0.0106237	3	Ctsf
Kcnb21	0.00107406	0.760844	0.166	0.092	1	3	Kcnb2
2610044O15Rik8	0.00289436	0.760173	0.221	0.148	1	3	2610044O15Rik8
Negr11	8.9248e-06	0.758509	0.402	0.255	0.162422	3	Negr1
Sobp2	7.90258e-05	0.757137	0.286	0.171	1	3	Sobp
Eva1c	0.00801447	0.755455	0.101	0.054	1	3	Eva1c
Edil32	8.40689e-13	0.752455	0.578	0.344	1.52997e-08	3	Edil3
Kctd81	0.00355593	0.752105	0.141	0.079	1	3	Kctd8
Enox11	0.000200951	0.751691	0.156	0.076	1	3	Enox1
Ramp31	1.4179e-05	0.748786	0.553	0.425	0.258044	3	Ramp3
Cdkn1c2	2.23289e-16	0.748078	0.794	0.524	4.06363e-12	3	Cdkn1c
Tmem38a	0.000491816	0.74751	0.291	0.192	1	3	Tmem38a
Cdkn2a1	8.1906e-13	0.747007	0.462	0.228	1.49061e-08	3	Cdkn2a
Igsf102	7.70717e-19	0.745865	0.92	0.731	1.40263e-14	3	Igsf10
Hes6	2.41535e-08	0.745569	0.427	0.248	0.000439569	3	Hes6
Tmem51	4.93051e-06	0.744261	0.221	0.109	0.0897303	3	Tmem51
9230114K14Rik1	3.56903e-06	0.743745	0.467	0.327	0.0649528	3	9230114K14Rik
Slitrk61	3.01818e-06	0.742231	0.281	0.152	0.0549278	3	Slitrk6
Lrrn1	1.07556e-12	0.741889	0.322	0.126	1.95741e-08	3	Lrrn1
Dapk11	6.60577e-11	0.737167	0.598	0.372	1.20218e-06	3	Dapk1
Atg14	0.00136753	0.736755	0.296	0.205	1	3	Atg14
Cadm21	0.000806962	0.727069	0.146	0.076	1	3	Cadm2
Dennd3	6.60504e-05	0.724463	0.106	0.04	1	3	Dennd3
St14	3.13638e-09	0.723059	0.136	0.037	5.7079e-05	3	St14
Slc26a71	0.00122308	0.722862	0.161	0.086	1	3	Slc26a7
Kif1a2	6.91093e-09	0.722226	0.673	0.504	0.000125772	3	Kif1a
Unc5d1	5.8381e-08	0.72137	0.437	0.262	0.00106248	3	Unc5d
Rpusd3	0.0076815	0.716302	0.111	0.06	1	3	Rpusd3
Fez12	4.53015e-09	0.716181	0.618	0.428	8.24442e-05	3	Fez1
Igsf111	3.42686e-10	0.715495	0.467	0.259	6.23655e-06	3	Igsf11
Sesn2	1.17912e-06	0.714661	0.457	0.305	0.0214589	3	Sesn2
Zfp358	5.04583e-05	0.714543	0.286	0.169	0.91829	3	Zfp358
Ethe11	5.82855e-09	0.713353	0.578	0.377	0.000106074	3	Ethe1
Rnd21	0.0053779	0.70873	0.216	0.141	1	3	Rnd2
Scn1b1	1.16892e-17	0.707881	0.503	0.223	2.12731e-13	3	Scn1b
Prom1	0.000137183	0.707014	0.186	0.097	1	3	Prom1
Tmem35a	1.54552e-09	0.704927	0.307	0.137	2.81269e-05	3	Tmem35a
Lin7a1	7.53246e-07	0.702797	0.417	0.254	0.0137083	3	Lin7a
L3mbtl3	1.54633e-05	0.700215	0.437	0.302	0.281416	3	L3mbtl3
Lpin1	7.85565e-08	0.69945	0.362	0.193	0.00142965	3	Lpin1
Tle61	0.000339906	0.699405	0.166	0.085	1	3	Tle6
Ociad21	4.05693e-15	0.69843	0.719	0.484	7.38322e-11	3	Ociad2
Pak31	2.13497e-06	0.696945	0.482	0.337	0.0388542	3	Pak3
Tro1	0.000466053	0.69456	0.241	0.147	1	3	Tro
Erc21	0.00914488	0.694492	0.146	0.089	1	3	Erc2
Cdh131	1.91537e-15	0.694161	0.769	0.555	3.48579e-11	3	Cdh13
Unc5a	0.0021691	0.692304	0.106	0.05	1	3	Unc5a
Dennd2c1	6.80961e-06	0.692281	0.312	0.178	0.123928	3	Dennd2c
Tmtc31	3.16439e-08	0.692222	0.724	0.565	0.000575888	3	Tmtc3
Mdm21	1.8152e-16	0.691347	0.975	0.949	3.30348e-12	3	Mdm2
Dapk3	0.000189636	0.689616	0.166	0.082	1	3	Dapk3
Plppr3	1.23895e-11	0.689337	0.226	0.074	2.25476e-07	3	Plppr3
Zfhx2	1.05993e-08	0.688764	0.392	0.211	0.000192896	3	Zfhx2
Acox3	1.40972e-09	0.687964	0.432	0.233	2.56555e-05	3	Acox3
Pgm2l12	2.67448e-13	0.687359	0.714	0.508	4.86729e-09	3	Pgm2l1
Stom1	9.84691e-09	0.685769	0.503	0.314	0.000179204	3	Stom
Trp53i111	1.46697e-05	0.68452	0.241	0.128	0.266974	3	Trp53i11
Wdr352	1.54408e-10	0.682831	0.744	0.573	2.81007e-06	3	Wdr35
Ptk71	2.71264e-11	0.682799	0.794	0.618	4.93673e-07	3	Ptk7
Isg20	9.26731e-05	0.680717	0.332	0.215	1	3	Isg20
Ass1	4.81224e-06	0.680135	0.513	0.351	0.087578	3	Ass1
Il17rd1	0.00835692	0.680126	0.221	0.152	1	3	Il17rd
Ube2ql12	8.36772e-06	0.680021	0.276	0.154	0.152284	3	Ube2ql1
[truncated: 8,540 more rows]
