# Supplementary material for: Dynamics of Cell Fate Decisions during Chemically Induced Multi‐Lineage Trans‐Differentiation at Single‐Cell Level
Source: Adv Sci (Weinh). 2025 Mar 7;12(17):2409642. doi: 10.1002/advs.202409642 (PMC12061290; doi:10.1002/advs.202409642)
Supplement: Supplementary file 5 — Supplemental Table 4 [file ADVS-12-2409642-s002.xlsx]

## Sheet: Table S4
Table S4
Gene and TF list of monocle3 analysis

## Sheet: Endothelial Genes
Module	Genes
1	H19
1	Car2
1	Cystm1
1	Sox17
1	AV026068
1	Hand2
1	Flt1
1	Smtnl2
1	Rnase1
1	Slc7a14
1	Fmo1
1	Slc39a8
1	Cited4
1	Foxc1
1	Rasd1
1	Col4a1
1	Col4a2
1	Ccdc141
1	Pnliprp2
1	Spink4
1	Kcna5
1	Padi3
1	Ahsg
1	Cd55
1	Ugcg
1	Gas6
1	Ogt
1	Lsr
1	Sdpr
1	Arhgap29
1	Ramp2
1	Aqp8
1	Itga9
1	Lmo2
1	Smagp
1	Ets1
1	Prox1
1	Gpr182
1	Dtx1
1	Cd93
1	Dcpp2
1	Olfm1
1	Selenop
1	Apoe
1	Tinagl1
1	Ptprb
1	Pglyrp1
1	Thbd
1	Txnip
1	Lgmn
1	Adamts1
1	Bst2
1	Igf1
1	Tst
1	Ang
1	Srgn
1	Rps24-ps3
1	Efemp1
1	Cldn11
1	Csrp2
1	Npl
1	Jak1
1	Mfge8
1	Tgfbr2
1	Ccl7
1	Grn
1	Lgals3
1	Timp3
1	Nqo1
1	Ccl2
1	Plaur
1	Arl4a
1	Sgk1
1	Nts
1	Tbx1
1	Gpr83
1	Cxcl17
1	Fam167b
1	Fam46c
1	Myl4
1	Apold1
1	Upp1
1	Gimap5
1	Prkcq
1	Serpinb11
1	Npy
1	Dnah8
1	H2-Q7
1	Ushbp1
1	Pkd2l1
1	Dusp2
1	Mmrn1
1	Csf2rb2
1	T
1	Gm43057
1	Ece1
1	H2-D1
1	Ifi27l2a
1	Ldb2
1	Icam2
1	Grrp1
1	Gimap6
1	Lcp1
1	Ifi44
1	Cd36
1	Gngt2
1	Csf2rb
1	Creg2
1	Dnah6
1	Sox18
1	Bmx
1	Adcy4
1	Slfn5
1	Rassf10
1	Serpina3n
1	Egfl7
1	Klf2
1	Ctla2b
1	Ecscr
1	Lrg1
1	Hapln1
1	Slc18a1
1	Trim47
1	Krt23
1	Angpt2
1	Atp1b3
1	Cpne2
1	Galnt18
1	Gdf15
1	Fxyd2
1	Fxyd5
1	Scn3b
1	B2m
1	Ctsg
1	Itgb2
1	Nmb
1	Psmb8
1	Lgals3bp
1	S100a16
1	Plpp1
1	Tmem176a
1	Tmem176b
1	Procr
1	F11r
1	Hexa
1	BC028528
1	Plvap
1	Slco2a1
1	H2-T23
1	Isg15
1	Ednrb
1	H2-K1
1	Foxc2
1	Ebf1
1	Hes1
1	Stt3b
1	Tspan7
1	Cdh5
1	Emcn
1	Arap3
1	Il2rg
1	Gimap1
1	Ptpn18
1	Tgm2
1	Flt4
1	Gmfg
1	Lcn2
1	Gja4
1	Lyl1
1	Dock9
1	Slc45a3
1	Olfml2a
1	Slc18a2
1	Dcpp3
1	Mmrn2
1	Dcpp1
1	Acer2
1	Afap1l1
1	Neat1
1	Gpcpd1
1	Vamp5
1	Pdyn
1	Clu
1	Lpl
1	Car8
1	Kdr
1	Cyp1b1
1	Eng
1	Creg1
1	Npr1
1	Emid1
1	Cd59a
1	Dab2
1	Ampd3
1	Rasip1
1	Stap2
1	Adgrg3
1	Bik
1	Ackr1
1	C2
1	Lgals9
1	Ctla2a
1	Lbp
1	Cyp4b1
1	Hhex
1	Stab1
1	Abi3
1	Grap
1	Tmem204
1	Cldn5
1	Pecam1
1	Tie1
1	Reep1
1	Igf2
1	Sgk3
1	Ipo11
1	Palm
1	St3gal6
1	Gata2
1	Fxyd6
1	Hey1
1	Enpp2
1	Fabp3
1	F3
1	Ace2
1	Slc2a3
1	Cited1
1	Wfdc1
1	2410006H16Rik
1	Zfas1
1	Gatm
1	Lect2
1	Tgm5
1	Gm11837
1	Sparcl1
1	C3
1	Spink1
1	S100g
1	Saa3
1	Crip1
1	Col26a1
1	Fabp5
1	Tagln2
1	H1f0
1	Pdlim1
1	Hjurp
1	Tmsb10
1	Bex4
1	Gas5
1	H3f3a
1	Rpl5
1	Snhg6
1	Ppia
1	Gm14303
1	Rps12
2	Crym
2	Rbp1
2	Rpl18
2	Rpl8
2	Rpl12
2	Rpl21
2	Rpl35a
2	Eef1b2
2	Rpl6
2	Rps8
2	Igfbp4
2	Snhg8
2	Rpl29
2	Rpsa
2	Rps4x
2	Naca
2	Rpl7a
2	Rpl7
2	Rpl10a
2	Rpl39-ps
2	1110038B12Rik
2	Wdr89
2	Rpl10a-ps1
2	Igfbp7
2	Pnoc
2	Gm8430
2	Hsd11b1
2	Gm7536
2	Rpl31-ps8
2	Rps13-ps2
2	Rps15a-ps7
2	Rps10-ps1
2	Gm9794
2	Rps15a-ps6
2	Rpl27
2	Rpl36
2	Rps17
2	Rpl27a
2	Rpl31
2	Rps10
2	Rpl24
2	Rpl28
2	Fau
2	Rps13
2	Rpl11
2	Rpl17
2	Rpl10
2	Rpl9
2	Rps25
2	Rpl30
2	Rps27a
2	Rpl22
2	Rpl36a
2	Cpxm1
2	Col12a1
2	Mgst1
2	Cck
2	Mmp3
2	Dcn
2	Gm8292
2	RP23-341K9
2	Gm3511
2	Ccl8
2	Ly6a
2	Rpl34
2	Rps11
2	Rpl19
2	Cd63
2	Tpt1
2	Rps7
2	Rpl14
2	Rps15
2	Rps3
2	Cst3
2	Ifitm2
2	Nupr1
2	Rnase4
2	Ier3
2	Serinc3
2	Ifitm3
2	Itm2c
2	Tcn2
2	Perp
2	Crip2
2	Psap
2	Itm2b
2	Ephx1
2	Gpx3
2	Pltp
2	Fth1
2	Ctsd
2	Hmox1
3	Eef1g
3	Snrpe
3	Snrpf
3	Gm8186
3	Idh2
3	Bex1
3	Gm1673
3	Atp5g3
3	Cox7b
3	Slirp
3	Rpl35
3	Snrpg
3	Btf3
3	Rack1
3	Tomm7
3	Igfbp2
3	Rpl22l1
3	Npm1
3	Ddx39b
3	Srsf3
3	Tmsb4x
3	Hint1
3	Phf5a
3	Anp32b
3	Gmnn
3	H2afz
3	Cox5a
3	Ddx5
3	Tyms
3	Vim
3	Hsp90ab1
3	Tmem256
3	Ppic
3	Chchd2
3	Uqcrb
3	Snrpb
3	Hmgn2
3	Anp32e
3	Lsm6
3	Ccdc34
3	Lsm8
3	U2af1
3	Dpy30
3	Orc6
3	Ccnb2
3	Psma1
3	Srsf7
3	Cenpw
3	Atp5b
3	Ran
3	Spc24
3	Banf1
3	Atp5a1
3	Tipin
3	Rps29
3	Lockd
3	Sem1
3	Hmgb3
3	Hnrnpc
3	Pcna
3	Ncapd2
3	Nasp
3	Stmn1
3	Lsm5
3	Tubb5
3	Fus
3	Snrpd1
3	Nap1l1
3	Dtymk
3	Selenoh
3	Dut
3	Ska1
3	Cdk4
3	Cenph
3	Atp5f1
3	Prdx4
3	Hnrnpa1
3	Cox7a2
3	Hnrnpm
3	Tuba1c
3	Tubb4b
3	Hmgb2
3	Top2a
3	Dctpp1
3	Gapdh
3	Aurkb
3	Kif22
3	Cenpa
3	Cks2
3	H2afx
3	Tuba1b
3	Cdca3
3	Birc5
3	Cdca8
3	Ccna2
3	Ccnb1
3	Cdk1
3	Tk1
3	Slc25a5
3	Lsm2
3	Spc25
3	Fam64a
3	Ube2c
3	Aurka
3	Prc1
3	Pbk
3	Plk1
3	Kif20a
3	Mad2l1
3	Asf1b
3	Cacybp
3	Exosc8
3	Pclaf
3	Racgap1
3	Cdc20
3	Nuf2
3	Tacc3
3	Gm13504
3	Tceal9
3	2010107E04Rik
3	Sec61b
3	Sec61g
3	Nkd1
3	Stmn2
3	Nrgn
3	Swi5
3	Myl9
3	Raly
3	Dbi
3	Cox6b1
3	Myl6
3	Nnat
3	Rplp2
3	Cnn2
3	Rplp1
3	Rps15a
3	S100a10
3	Rpl23
3	Rps21
3	Fkbp3
3	Actg1
3	Hmgn1
3	Snrpc
3	Tuba1a
3	Txn1
3	Abracl
3	Manf
3	Rpl3
3	Lgals1
3	Rps14
3	Ubb
3	Rps24
3	Rps5
3	Gm10736
3	Rpl39
3	Tbca
3	Rps26
3	S100a11
3	Mdk
3	Bex3
3	Prdx2
3	Ptma
3	Dynll1
3	Rpl41
3	Hspe1
3	Rpl15
3	Gm9844
3	Fstl1
3	Gm13588
3	Eif5
3	Son
3	Arpc1b
3	Sri
3	Ywhaq
3	Actb
3	Psma5
3	Atp5g1
3	Psma7
3	Erh
3	Ppp1ca
3	Hn1
3	Marcksl1
3	Ndufa4
3	Atp5j
3	Mrpl42
3	Ywhab
3	Fkbp1a
3	Pdia6
3	Prdx1
3	Arpc5
3	Hspa8
3	Hnrnpk
3	Ndufb8
3	Cycs
3	Psmb2
3	Bzw1
3	Ywhae
3	Calm1
3	Rps6
3	Gadd45g
3	Sub1
3	Rplp0
3	Cav1
3	Hnrnpa2b1
3	Snrpd3
3	Ywhah
3	Psma2
3	Eloc
3	Nme1
3	Fdps
3	Tagln
3	Acta2
3	Tpm4
3	Anxa1
3	Anxa2
3	Myl12a
3	Fscn1
3	Tceal8
3	Cfl1
3	Actg2
3	Hsp90b1
3	Actn4
3	Prmt1
3	Pfn1
3	H3f3b
3	Msmo1
3	Ube2n
3	Hsp90aa1
3	Cct7
3	Cnih4
3	Psma3
3	Eif4a1
3	Eif5a
3	Kpna2
3	Ddx39
3	Gm8203
3	Mrpl18
3	Nop58
3	Eno1
3	Bub3
3	Hnrnpf
3	Cct8
3	Cnbp
3	Gm10123
3	Serbp1
3	Tubb6
3	Cct6a
3	Rrm2
3	Cct3
3	Paics
3	Hmgb1
3	Ranbp1
3	C1qbp
3	Hspd1
3	Pdap1
3	Cks1b
3	Dynlt1f
3	Lsm3
3	Phgdh
4	Emp3
4	Rps23
4	Dap
4	Serpinf1
4	mt-Nd3
4	Fbln1
4	Cdh11
4	Selenow
4	Mt1
4	Rps19
4	S100a6
4	Thy1
4	a
4	Col1a2
4	Col3a1
4	Rps20
4	Rps3a1
4	S100a4
4	Id3
4	Twist1
4	Ldoc1
4	Abhd11os
4	Cox6b2
4	Laptm4a
4	Ctsb
4	Ctsl
4	Gpm6b
4	Thbs2
4	Mmp2
4	Rps27l
4	Gng8
4	Igfbp3
4	Mmd
4	Lum
4	Crabp1
4	Col1a1
4	Nbl1
4	H2afj
4	Pla2g7
4	Ass1
4	Cdkn2b
4	Ndufa13
4	Ptges
4	Ftl1
4	Glrx3
4	mt-Cytb
4	Ccng1
4	Tnfsf9
4	Cdkn2a
4	Serpine2
4	Phlda3
4	Dcxr
4	Pmm1
4	Areg
4	Plin2
4	Cd81
4	Sat1
4	Mdm2
4	Pmaip1
4	1700007K13Rik
4	Mmp13
4	Mmp10
4	Spp1
4	Ndufa1
4	mt-Rnr2
4	Ftl1-ps1
4	Tmed9
4	Sdcbp
4	Stc1
4	Ccnd2
4	Cpe
4	Tcf4
4	Arl6ip5
4	Tmed2
4	Cald1
4	Phlda1
4	Mmp11
4	mt-Nd2
4	Tsc22d1
4	mt-Co1
4	Chchd10
4	Gm15427
4	Sec62
4	Ubc
4	Cd63-ps
4	mt-Nd4
4	Pdpn
4	Cdkn1a
4	Wdr61
4	Gm2000
4	Map1lc3b
4	Mmp14
4	Tm4sf1
4	Cenpf
4	Hmga1
4	Gm9892
4	Cnn1
4	Tma7
4	Eif2s2
4	Ybx1
4	Anxa3
4	Hmga2
4	Anxa5
4	Gap43
4	Rpl32
4	Ccnd1
4	Hes6
4	Lsm7
4	Gm10146
4	Rala
4	Timm17a
4	Calm2
4	Psmb6
4	Ndufa12
4	Serp1
4	Clic1
4	Mdh2
4	Arpc2
4	Ndufab1
4	Sdhb
4	Gpx1
4	Atp5k
4	Mfap2
4	Col6a1
4	Minos1
4	Rps27
4	Col6a2
4	Snhg18
4	Nedd8
4	Svbp
4	Ociad2
4	Cnn3
4	Slc25a4
4	Rpl37a
4	Atpif1
4	Usmg5
4	Rpl13
4	Tpm2
4	Rps2
4	Emp1
4	Tpm1
4	Ilk
4	Nsg1
4	Sparc
4	Mrps6
4	Rpl26
4	Lmna
4	Tmem100
4	Rpl18a
4	Rps18
4	Gpx8
4	Rps16
4	Mgst3
4	Id1
4	Snai1
4	Eef1a1
4	Rps28
4	Notum
4	Snai2
4	Cthrc1
4	Rpl23a
4	mt-Nd1
4	Ndufb6
4	Thyn1
4	Tnfrsf12a
4	Rtn4
4	Esd
4	Pkm
4	Id2
4	Capzb
4	Rpl37
4	Dynlrb1
4	Rps9
4	Cryab
4	Zwint
4	Serpinh1
4	Cyr61
4	Sdc2
4	Prdx6
4	Rpl38
4	Twist2

## Sheet: Endothelial TFs
Module	TFs
1	Sox17
1	Hand2
1	Foxc1
1	Ets1
1	Prox1
1	Tbx1
1	T
1	Sox18
1	Klf2
1	Foxc2
1	Ebf1
1	Hes1
1	Lyl1
1	Hhex
1	Gata2
1	Hey1
3	Hmgb3
3	Hmgb2
3	Cenpa
3	Son
3	Sub1
3	Cnbp
3	Hmgb1
4	Id3
4	Twist1
4	Tcf4
4	Tsc22d1
4	Hmga1
4	Ybx1
4	Hmga2
4	Hes6
4	Id1
4	Snai1
4	Snai2
4	Thyn1
4	Id2
4	Twist2

## Sheet: Epithelial Genes
Module	Genes
1	Mt2
1	Rbbp7
1	Tkt
1	Cd200
1	Tmem98
1	Fam132a
1	Prph
1	Cd151
1	2810001G20Rik
1	AW551984
1	Emx2
1	Olfml2b
1	Hspb1
1	Rnaset2a
1	Pcp4l1
1	Rnaset2b
1	Gstm2
1	Podxl
1	Inha
1	Krt18
1	Kcnj8
1	Krt8
1	Amhr2
1	Cd320
1	Mgarp
1	Pycard
1	Rpp25
1	Cldn10
1	Cryl1
1	Krt19
1	Pkdcc
1	Lsr
1	Aox3
1	Cyp11b1
1	Ugt2b34
1	Nr5a1
1	Tgm2
1	Ces1f
1	Slc9a3r1
1	Cited4
1	Tspan7
1	Glb1l2
1	Myrf
1	Ccdc80
1	Serpinb6b
1	Atp1b1
1	Trf
1	Rarres2
1	Cyp2s1
1	Npl
1	Tmem178
1	Procr
1	Tmem255a
1	Creg1
1	Ncoa4
1	Il4ra
1	Fam213a
1	Gata6
1	Ezr
1	Serpinb9
1	Chchd10
1	Mylk
1	Mt1
1	Ace2
1	Gbp3
1	Iigp1
1	Angptl7
1	Bicd1
1	AI838599
1	Cela3b
1	C3
1	Fam180a
1	Lhx9
1	Plxna4
1	Alcam
1	Cxcl10
1	Apol11b
1	Fam110c
1	Cxadr
1	Rnf213
1	C1s1
1	Aldh1a1
1	Ddr1
1	C1ra
1	Heg1
1	Sdc4
1	Serping1
1	Ifit1
1	Saa3
1	Maf
1	Ifit3
1	Slc7a8
1	Hsd3b6
1	Ube2l6
1	F11r
1	Spint2
1	C2
1	Gas6
1	Socs2
1	Calb1
1	Gng13
1	Upk3b
1	Wt1os
1	Gpm6a
1	Nxf3
1	Arhgap29
1	Nkain4
1	Ifi47
1	Sorbs2
1	Cp
1	Bicc1
1	Frmd4b
1	Fndc1
1	Slc40a1
1	Dcaf12l1
1	Kctd14
1	Lgals2
1	Tm4sf5
1	Cldn15
1	Ces2g
1	Ildr2
1	Gbp2
1	Strip2
1	Cers4
1	Cd55
1	Sdpr
1	Pkia
1	Lrrn4
1	Upk1b
1	Wt1
1	Lrp2
1	Ptprb
1	Hgd
1	Bex2
1	Bex4
1	Gm6166
1	Igfbp2
1	H19
1	Tpi1
1	Ldhb
1	Soat1
1	Aldoa
1	Cyp1b1
1	Psme1
1	Nectin2
1	Fxyd1
1	Apoe
1	Nnmt
1	Bri3
1	Egln3
1	Hao2
1	Akr1cl
1	Gstm1
1	Igfbp6
1	Smim1
1	Ctsh
1	Gm2a
1	Clu
1	Maged1
1	Tmem176b
1	Tmem176a
1	Lpl
1	Selenop
1	Csrp2
1	Nenf
1	Cox7a1
1	P2rx2
1	Fcor
1	Isyna1
1	Cox6c
1	Ces1g
1	Cyp11a1
1	Serpinb1a
1	Car3
1	Hsd3b1
1	Igf2
1	Tst
1	Lbp
1	Star
1	Ndufa6
1	Adh1
1	Akr1b7
1	Ephx1
1	Gpx3
1	Ecm1
1	Gpc3
1	Aebp1
1	Malat1
1	Gm2830
1	Fn1
1	Igfbp5
1	AC149090
1	H2-T23
1	Ifi27
1	Txnip
1	Gabarapl1
1	Zfp36l1
1	Cfh
1	Zfp36
1	Klf9
1	Atp1a1
1	Vegfd
1	Ifi27l2a
1	Isg15
1	H2-K1
1	Lgals3bp
1	Dcn
1	Fos
1	Mgst1
1	S100a1
1	Mest
1	Pnoc
1	Fzd1
1	Hmox1
1	Pltp
1	Col1a2
1	Enpp2
1	Itm2a
1	Rnase4
1	mt-Nd5
1	Bst2
1	Efemp1
1	Rps16-ps2
1	Lgmn
1	Gm10443
1	Gm3511
1	Fabp3
1	Gatm
1	Mrap
1	S100g
1	Aqp8
1	Cited1
1	Npy
1	Srgn
1	Gm9794
1	Gm4149
1	Gm5963
1	Gm8292
1	Igf1
1	Car2
1	Efhd1
1	Rpl37rt
1	Rps26-ps1
1	Gm9843
1	Sparcl1
1	Crybb1
1	Gm10288
1	Rpl24
1	Rps25-ps1
1	Gm14586
1	Gm8430
1	Rpl10a-ps1
1	Rps10-ps1
1	Rps15a-ps7
1	Gm7536
1	Rpl31-ps8
1	Rps13-ps2
1	Rps15a-ps6
1	Gm10076
1	Rpl36a-ps2
1	Ifitm1
1	Rpl10a
1	Rpl39-ps
1	Rpl28
1	Rpl29
1	2410006H16Rik
1	Zfas1
1	Rpl7
1	Wdr89
1	Igfbp4
1	Rbp1
2	Slc14a1
2	Ass1
2	Fstl1
2	Tcf4
2	H2afj
2	Tnfsf9
2	Cd63-ps
2	Cdkn2b
2	Ctsl
2	Cdh11
2	Ctsb
2	Cd9
2	Selenow
2	Serpinf1
2	Gng8
2	Col18a1
2	Mmp2
2	Htra1
2	Lum
2	Serpine2
2	Gsn
2	Phlda3
2	Lgals3
2	Ptges
2	Sat1
2	Gpnmb
2	Pros1
2	Inhbb
2	Rps27l
2	Mmp14
2	Spp1
2	Dcxr
2	Cdkn2a
2	Lamp1
2	Gm11361
2	Gm2000
2	Crip2
2	Gm15427
2	Pdpn
2	Adm
2	Thbs1
2	Mdm2
2	Pmaip1
2	Ccng1
2	Cdkn1a
2	Cald1
2	Serf2
2	Stc1
2	Ftl1-ps1
2	Map1lc3b
2	Rpl34
2	Rps11
2	Eif5
2	Phlda1
2	Arl6ip5
2	Hspa5
2	Esd
2	Tnfrsf12a
2	Glrx3
2	Rtn4
2	Pkm
2	Sdcbp
2	Tmed2
2	Igfbp3
2	Mmd
2	Ly6e
2	Mmp3
2	Pdgfra
2	Cpxm1
2	Brinp3
2	Col12a1
2	Rps27rt
2	Ccl8
2	Ly6a
2	Cck
2	Nupr1
2	Col5a2
2	Igfbp7
2	Gm5805
2	Ccl7
2	Rps19-ps6
2	Perp
2	Timp2
2	Ctsd
2	Plin2
2	Ldoc1
2	Col1a1
2	Itm2c
2	Gpm6b
2	Thbs2
2	Cox6b2
2	Fth1
2	Laptm4a
2	Hist1h2bc
2	Itm2b
2	Ifitm3
2	Psap
2	Ccnd2
2	Pla2g7
2	Son
2	Cd81
2	Sec62
3	Rsrp1
3	Cox7b
3	Slirp
3	Gapdh
3	Gm8186
3	Cox8a
3	Snrpg
3	Uqcrb
3	Atp5g3
3	Hsp90ab1
3	Tmem256
3	Atp5o
3	Atp5a1
3	Chchd2
3	Col3a1
3	Mif
3	Sod1
3	Fabp5
3	Uqcrh
3	Myl9
3	Prdx1
3	Ndufa4
3	Uqcr11
3	Mdh1
3	Mgp
3	Crip1
3	Uqcr10
3	Dbi
3	Snrpb2
3	Postn
3	Rpl14
3	Rpl19
3	Gm10736
3	Crym
3	Rpl13a
3	Rpl6
3	Snhg6
3	Gas5
3	Rpl15
3	Rpl35
3	Atp5d
3	Rpl7a
3	Rpl18
3	Rpl8
3	Snhg8
3	Rps8
3	Eef1b2
3	Rack1
3	Rpl22
3	Rpl36a
3	Rpl5
3	Rpl22l1
3	Rps4x
3	Naca
3	Rpsa
3	Rpl12
3	Rpl21
3	1110038B12Rik
3	Fau
3	Ptms
3	Rpl17
3	Rps10
3	Rpl11
3	Rpl30
3	Rps15
3	Rps13
3	Rps27a
3	Hspe1
3	Hnrnpdl
3	Magoh
3	Thoc7
3	Snrpe
3	Snrpf
3	Eef1g
3	Tbca
3	Tomm7
3	Btf3
3	H3f3a
3	Rpl35a
3	Rps12
3	Hjurp
3	Lockd
3	Dctpp1
3	Gmnn
3	Fus
3	Gtf2a2
3	Lsm8
3	Snrpd1
3	Tipin
3	Anp32e
3	Snrpb
3	Ptma
3	Tuba1b
3	Anp32b
3	Srsf3
3	H2afv
3	Nasp
3	Lsm5
3	Phf5a
3	Npm1
3	Atp5c1
3	Psma1
3	Cox7c
3	Eny2
3	Hint1
3	Cox7a2
3	Ndufc2
3	Akr1a1
3	Ppic
3	Gm14303
3	2010107E04Rik
3	Cox5b
3	Cox6b1
3	Sem1
3	Hnrnpm
3	Atp5f1
3	Rpl41
3	Chchd1
3	Srsf7
3	H2afz
3	Lsm6
3	Mrpl18
3	Dpy30
3	Hnrnpa2b1
3	C1qbp
3	Hmgn2
3	Cox5a
3	Fkbp3
3	Ddx5
3	Atp5b
3	Dtymk
3	Nap1l1
3	Ddx39b
3	Hnrnpc
3	Pcna
3	Pbk
3	Knstrn
3	Hmgb2
3	Top2a
3	Ska1
3	Cdk1
3	Cdca3
3	Cenpa
3	Cks2
3	Kif23
3	Ska3
3	Ncapd2
3	Nusap1
3	Mad2l1
3	Tk1
3	Cdkn3
3	H2afx
3	Ccnb2
3	Spc24
3	Ccdc34
3	Cenph
3	Ska2
3	Tuba1c
3	Tubb4b
3	Aurka
3	Cdc20
3	Kif20a
3	Fam64a
3	Plk1
3	Ccna2
3	Ube2c
3	Prc1
3	Shcbp1
3	Tpx2
3	Nuf2
3	Tacc3
3	Ccnb1
3	Aurkb
3	Kif22
3	Racgap1
3	Birc5
3	Cdca8
3	U2af1
3	Cdk4
3	Txn1
3	Snrpa1
3	Snrpc
3	Asf1b
3	Ran
3	Cks1b
3	Exosc8
3	Banf1
3	Lsm3
3	Lsm4
3	Rrm2
3	Dynlt1f
3	Pdap1
3	Rnaseh2c
3	Pclaf
3	Ppih
3	Selenoh
3	Stmn1
3	Tubb5
3	Cenpw
3	Tyms
3	Dut
3	Hmgb3
3	Nudt21
3	Lsm2
3	Mis18a
3	Spc25
3	Bub3
3	H1f0
3	Kifc1
4	Tril
4	Col13a1
4	Wif1
4	a
4	Cd24a
4	Tceal9
4	Mdk
4	S100a11
4	Minos1
4	Prdx2
4	Sin3b
4	Msx2
4	Bmp4
4	Gng2
4	Gm1673
4	Bex1
4	Prdx4
4	Raly
4	Ubb
4	S100a10
4	Tubb2b
4	Bzw2
4	Txndc17
4	Sfrp5
4	Dkk1
4	Nkd1
4	Stmn2
4	Bcl11a
4	Tubb3
4	Clta
4	Col26a1
4	Rpl27a
4	Rpl31
4	Ppia
4	Dynll1
4	Eif1
4	Tagln2
4	Slc25a5
4	Tuba1a
4	Rpl10
4	Rps14
4	Rps24
4	Rpl9
4	Rpl36
4	Rps17
4	Rps25
4	Rps3a1
4	Rpl27
4	Tpt1
4	Rps3
4	Rps7
4	Ndufa5
4	Atp5j
4	Atpif1
4	Cnih4
4	Hspd1
4	Atp5g1
4	Cox6a1
4	Lgals1
4	Rplp2
4	Rps29
4	Paics
4	Tmsb4x
4	Rpl39
4	Snrpd3
4	Actg1
4	Hmgn1
4	mt-Nd1
4	Rpl23
4	Rps21
4	Eno1
4	Psma5
4	Mrpl42
4	Psma7
4	Ndufb8
4	Sub1
4	Ddx39
4	Tubb6
4	Cct8
4	Ranbp1
4	Ywhah
4	Kpna2
4	Hmgb1
4	Serbp1
4	Nrgn
4	Swi5
4	Rpl3
4	Usmg5
4	Atp5k
4	Sec61b
4	Gpx1
4	Sec61g
4	Psma2
4	Marcksl1
4	Ywhaq
4	Hn1
4	Abracl
4	Nnat
4	Nedd8
4	Rbx1
4	Cnbp
4	Psmb2
4	Rpl37a
4	Myl12a
4	Rplp1
4	Ndufb6
4	Cycs
4	Erh
4	Prmt1
4	Rps5
4	Eloc
4	Cct7
4	Eif4a1
4	Psma3
4	Fkbp1a
4	Nme1
4	Myl6
4	Tceal8
4	Hes6
4	Mllt3
4	Actb
4	Arpp19
4	Fdps
4	Psmb3
4	Gm10123
4	Mtap
4	Pfdn4
4	Manf
4	Tspan6
4	Eif2s2
4	Ilk
4	Tpm4
4	Rpl13
4	Rps2
4	Hsp90b1
4	Rps15a
4	H3f3b
4	Ywhab
4	Rps26
4	Svbp
4	Rps20
4	Rpl18a
4	Rplp0
4	Rpl38
4	Rpl23a
4	Rpl37
4	Eef1a1
4	mt-Rnr2
4	Ftl1
4	Rps23
4	Rps18
4	Rps19
4	Clic1
4	Pfn1
4	Rala
4	Hmga2
4	Anxa5
4	Tes
4	Arhgdib
4	Eif4ebp1
4	Capzb
4	Gap43
4	Zwint
4	Tm4sf1
4	Cenpf
4	Hmga1
4	Mmp11
4	Cryab
4	Gm3788
4	Gm9844
4	Gm13588
4	Serpinh1
4	Npc2
4	Sri
4	Ndufa1
4	Gm9892
4	Cpe
4	Cyr61
4	Actg2
4	Anxa3
4	Rps6
4	Rps6-ps4
4	Thyn1
4	Sdc2
4	Rpl32
4	Rps9
4	Rps27
4	Rps28
4	Sparc
4	mt-Nd2
4	Rpl26
4	Rps16
4	Hspa8
4	Hnrnpk
4	Ywhae
4	mt-Co1
4	Arpc2
4	Tma7
4	Arpc5
4	Calm1
4	Anxa1
4	Tagln
4	Acta2
4	Pdia6
4	Ube2n
4	Psmb6
4	Sdhb
4	Lsm7
4	Ndufab1
4	Eif5a
4	Msmo1
4	mt-Nd4
4	Tsc22d1
4	mt-Cytb
4	Uqcrq
4	Mdh2
4	Ndufa12
4	Rpl4
4	Nbl1
4	Cd63
4	Fbln1
4	Col6a3
4	Tnc
4	B2m
4	Crabp2
4	Pdlim2
4	Twist1
4	S100a6
4	Mgst3
4	Snai1
4	Cthrc1
4	Sh3bgrl3
4	Snai2
4	Crabp1
4	Thy1
4	Bax
4	Dap
4	S100a4
4	Tmsb10
4	Fxyd6
4	Prrx2
4	Cxcl14
4	Msx1
4	Id1
4	Id3
4	Arhgdia
4	Cfl1
4	Reep5
4	Nkd2
4	Notum
4	Sdc1
4	Bex3
4	Sgk1
4	Mfap2
4	Vim
4	Emp1
4	Mrps6
4	Cnn2
4	Twist2
4	Gadd45g
4	Ramp3
4	Snhg18
4	Col6a1
4	Col6a2
4	P4hb
4	Ociad2
4	Ostf1
4	Dynlrb1
4	Id2
4	Fscn1
4	Tpm1
4	Anxa2
4	Ier3ip1
4	Pdlim7
4	Ccnd1
4	Slc25a4
4	Calm2
4	Lmna
4	Nsg1
4	Ybx1
4	Cav1
4	Tmem100
4	Tpm2

## Sheet: Epithelial TFs
Module	TFs
1	Mt2
1	Rbbp7
1	Tkt
1	Cd200
1	Tmem98
1	Fam132a
1	Prph
1	Cd151
1	2810001G20Rik
1	AW551984
1	Emx2
1	Olfml2b
1	Hspb1
1	Rnaset2a
1	Pcp4l1
1	Rnaset2b
1	Gstm2
1	Podxl
1	Inha
1	Krt18
1	Kcnj8
1	Krt8
1	Amhr2
1	Cd320
1	Mgarp
1	Pycard
1	Rpp25
1	Cldn10
1	Cryl1
1	Krt19
1	Pkdcc
1	Lsr
1	Aox3
1	Cyp11b1
1	Ugt2b34
1	Nr5a1
1	Tgm2
1	Ces1f
1	Slc9a3r1
1	Cited4
1	Tspan7
1	Glb1l2
1	Myrf
1	Ccdc80
1	Serpinb6b
1	Atp1b1
1	Trf
1	Rarres2
1	Cyp2s1
1	Npl
1	Tmem178
1	Procr
1	Tmem255a
1	Creg1
1	Ncoa4
1	Il4ra
1	Fam213a
1	Gata6
1	Ezr
1	Serpinb9
1	Chchd10
1	Mylk
1	Mt1
1	Ace2
1	Gbp3
1	Iigp1
1	Angptl7
1	Bicd1
1	AI838599
1	Cela3b
1	C3
1	Fam180a
1	Lhx9
1	Plxna4
1	Alcam
1	Cxcl10
1	Apol11b
1	Fam110c
1	Cxadr
1	Rnf213
1	C1s1
1	Aldh1a1
1	Ddr1
1	C1ra
1	Heg1
1	Sdc4
1	Serping1
1	Ifit1
1	Saa3
1	Maf
1	Ifit3
1	Slc7a8
1	Hsd3b6
1	Ube2l6
1	F11r
1	Spint2
1	C2
1	Gas6
1	Socs2
1	Calb1
1	Gng13
1	Upk3b
1	Wt1os
1	Gpm6a
1	Nxf3
1	Arhgap29
1	Nkain4
1	Ifi47
1	Sorbs2
1	Cp
1	Bicc1
1	Frmd4b
1	Fndc1
1	Slc40a1
1	Dcaf12l1
1	Kctd14
1	Lgals2
1	Tm4sf5
1	Cldn15
1	Ces2g
1	Ildr2
1	Gbp2
1	Strip2
1	Cers4
1	Cd55
1	Sdpr
1	Pkia
1	Lrrn4
1	Upk1b
1	Wt1
1	Lrp2
1	Ptprb
1	Hgd
1	Bex2
1	Bex4
1	Gm6166
1	Igfbp2
1	H19
1	Tpi1
1	Ldhb
1	Soat1
1	Aldoa
1	Cyp1b1
1	Psme1
1	Nectin2
1	Fxyd1
1	Apoe
1	Nnmt
1	Bri3
1	Egln3
1	Hao2
1	Akr1cl
1	Gstm1
1	Igfbp6
1	Smim1
1	Ctsh
1	Gm2a
1	Clu
1	Maged1
1	Tmem176b
1	Tmem176a
1	Lpl
1	Selenop
1	Csrp2
1	Nenf
1	Cox7a1
1	P2rx2
1	Fcor
1	Isyna1
1	Cox6c
1	Ces1g
1	Cyp11a1
1	Serpinb1a
1	Car3
1	Hsd3b1
1	Igf2
1	Tst
1	Lbp
1	Star
1	Ndufa6
1	Adh1
1	Akr1b7
1	Ephx1
1	Gpx3
1	Ecm1
1	Gpc3
1	Aebp1
1	Malat1
1	Gm2830
1	Fn1
1	Igfbp5
1	AC149090
1	H2-T23
1	Ifi27
1	Txnip
1	Gabarapl1
1	Zfp36l1
1	Cfh
1	Zfp36
1	Klf9
1	Atp1a1
1	Vegfd
1	Ifi27l2a
1	Isg15
1	H2-K1
1	Lgals3bp
1	Dcn
1	Fos
1	Mgst1
1	S100a1
1	Mest
1	Pnoc
1	Fzd1
1	Hmox1
1	Pltp
1	Col1a2
1	Enpp2
1	Itm2a
1	Rnase4
1	mt-Nd5
1	Bst2
1	Efemp1
1	Rps16-ps2
1	Lgmn
1	Gm10443
1	Gm3511
1	Fabp3
1	Gatm
1	Mrap
1	S100g
1	Aqp8
1	Cited1
1	Npy
1	Srgn
1	Gm9794
1	Gm4149
1	Gm5963
1	Gm8292
1	Igf1
1	Car2
1	Efhd1
1	Rpl37rt
1	Rps26-ps1
1	Gm9843
1	Sparcl1
1	Crybb1
1	Gm10288
1	Rpl24
1	Rps25-ps1
1	Gm14586
1	Gm8430
1	Rpl10a-ps1
1	Rps10-ps1
1	Rps15a-ps7
1	Gm7536
1	Rpl31-ps8
1	Rps13-ps2
1	Rps15a-ps6
1	Gm10076
1	Rpl36a-ps2
1	Ifitm1
1	Rpl10a
1	Rpl39-ps
1	Rpl28
1	Rpl29
1	2410006H16Rik
1	Zfas1
1	Rpl7
1	Wdr89
1	Igfbp4
1	Rbp1
2	Slc14a1
2	Ass1
2	Fstl1
2	Tcf4
2	H2afj
2	Tnfsf9
2	Cd63-ps
2	Cdkn2b
2	Ctsl
2	Cdh11
2	Ctsb
2	Cd9
2	Selenow
2	Serpinf1
2	Gng8
2	Col18a1
2	Mmp2
2	Htra1
2	Lum
2	Serpine2
2	Gsn
2	Phlda3
2	Lgals3
2	Ptges
2	Sat1
2	Gpnmb
2	Pros1
2	Inhbb
2	Rps27l
2	Mmp14
2	Spp1
2	Dcxr
2	Cdkn2a
2	Lamp1
2	Gm11361
2	Gm2000
2	Crip2
2	Gm15427
2	Pdpn
2	Adm
2	Thbs1
2	Mdm2
2	Pmaip1
2	Ccng1
2	Cdkn1a
2	Cald1
2	Serf2
2	Stc1
2	Ftl1-ps1
2	Map1lc3b
2	Rpl34
2	Rps11
2	Eif5
2	Phlda1
2	Arl6ip5
2	Hspa5
2	Esd
2	Tnfrsf12a
2	Glrx3
2	Rtn4
2	Pkm
2	Sdcbp
2	Tmed2
2	Igfbp3
2	Mmd
2	Ly6e
2	Mmp3
2	Pdgfra
2	Cpxm1
2	Brinp3
2	Col12a1
2	Rps27rt
2	Ccl8
2	Ly6a
2	Cck
2	Nupr1
2	Col5a2
2	Igfbp7
2	Gm5805
2	Ccl7
2	Rps19-ps6
2	Perp
2	Timp2
2	Ctsd
2	Plin2
2	Ldoc1
2	Col1a1
2	Itm2c
2	Gpm6b
2	Thbs2
2	Cox6b2
2	Fth1
2	Laptm4a
2	Hist1h2bc
2	Itm2b
2	Ifitm3
2	Psap
2	Ccnd2
2	Pla2g7
2	Son
2	Cd81
2	Sec62
3	Rsrp1
3	Cox7b
3	Slirp
3	Gapdh
3	Gm8186
3	Cox8a
3	Snrpg
3	Uqcrb
3	Atp5g3
3	Hsp90ab1
3	Tmem256
3	Atp5o
3	Atp5a1
3	Chchd2
3	Col3a1
3	Mif
3	Sod1
3	Fabp5
3	Uqcrh
3	Myl9
3	Prdx1
3	Ndufa4
3	Uqcr11
3	Mdh1
3	Mgp
3	Crip1
3	Uqcr10
3	Dbi
3	Snrpb2
3	Postn
3	Rpl14
3	Rpl19
3	Gm10736
3	Crym
3	Rpl13a
3	Rpl6
3	Snhg6
3	Gas5
3	Rpl15
3	Rpl35
3	Atp5d
3	Rpl7a
3	Rpl18
3	Rpl8
3	Snhg8
3	Rps8
3	Eef1b2
3	Rack1
3	Rpl22
3	Rpl36a
3	Rpl5
3	Rpl22l1
3	Rps4x
3	Naca
3	Rpsa
3	Rpl12
3	Rpl21
3	1110038B12Rik
3	Fau
3	Ptms
3	Rpl17
3	Rps10
3	Rpl11
3	Rpl30
3	Rps15
3	Rps13
3	Rps27a
3	Hspe1
3	Hnrnpdl
3	Magoh
3	Thoc7
3	Snrpe
3	Snrpf
3	Eef1g
3	Tbca
3	Tomm7
3	Btf3
3	H3f3a
3	Rpl35a
3	Rps12
3	Hjurp
3	Lockd
3	Dctpp1
3	Gmnn
3	Fus
3	Gtf2a2
3	Lsm8
3	Snrpd1
3	Tipin
3	Anp32e
3	Snrpb
3	Ptma
3	Tuba1b
3	Anp32b
3	Srsf3
3	H2afv
3	Nasp
3	Lsm5
3	Phf5a
3	Npm1
3	Atp5c1
3	Psma1
3	Cox7c
3	Eny2
3	Hint1
3	Cox7a2
3	Ndufc2
3	Akr1a1
3	Ppic
3	Gm14303
3	2010107E04Rik
3	Cox5b
3	Cox6b1
3	Sem1
3	Hnrnpm
3	Atp5f1
3	Rpl41
3	Chchd1
3	Srsf7
3	H2afz
3	Lsm6
3	Mrpl18
3	Dpy30
3	Hnrnpa2b1
3	C1qbp
3	Hmgn2
3	Cox5a
3	Fkbp3
3	Ddx5
3	Atp5b
3	Dtymk
3	Nap1l1
3	Ddx39b
3	Hnrnpc
3	Pcna
3	Pbk
3	Knstrn
3	Hmgb2
3	Top2a
3	Ska1
3	Cdk1
3	Cdca3
3	Cenpa
3	Cks2
3	Kif23
3	Ska3
3	Ncapd2
3	Nusap1
3	Mad2l1
3	Tk1
3	Cdkn3
3	H2afx
3	Ccnb2
3	Spc24
3	Ccdc34
3	Cenph
3	Ska2
3	Tuba1c
3	Tubb4b
3	Aurka
3	Cdc20
3	Kif20a
3	Fam64a
3	Plk1
3	Ccna2
3	Ube2c
3	Prc1
3	Shcbp1
3	Tpx2
3	Nuf2
3	Tacc3
3	Ccnb1
3	Aurkb
3	Kif22
3	Racgap1
3	Birc5
3	Cdca8
3	U2af1
3	Cdk4
3	Txn1
3	Snrpa1
3	Snrpc
3	Asf1b
3	Ran
3	Cks1b
3	Exosc8
3	Banf1
3	Lsm3
3	Lsm4
3	Rrm2
3	Dynlt1f
3	Pdap1
3	Rnaseh2c
3	Pclaf
3	Ppih
3	Selenoh
3	Stmn1
3	Tubb5
3	Cenpw
3	Tyms
3	Dut
3	Hmgb3
3	Nudt21
3	Lsm2
3	Mis18a
3	Spc25
3	Bub3
3	H1f0
3	Kifc1
4	Tril
4	Col13a1
4	Wif1
4	a
4	Cd24a
4	Tceal9
4	Mdk
4	S100a11
4	Minos1
4	Prdx2
4	Sin3b
4	Msx2
4	Bmp4
4	Gng2
4	Gm1673
4	Bex1
4	Prdx4
4	Raly
4	Ubb
4	S100a10
4	Tubb2b
4	Bzw2
4	Txndc17
4	Sfrp5
4	Dkk1
4	Nkd1
4	Stmn2
4	Bcl11a
4	Tubb3
4	Clta
4	Col26a1
4	Rpl27a
4	Rpl31
4	Ppia
4	Dynll1
4	Eif1
4	Tagln2
4	Slc25a5
4	Tuba1a
4	Rpl10
4	Rps14
4	Rps24
4	Rpl9
4	Rpl36
4	Rps17
4	Rps25
4	Rps3a1
4	Rpl27
4	Tpt1
4	Rps3
4	Rps7
4	Ndufa5
4	Atp5j
4	Atpif1
4	Cnih4
4	Hspd1
4	Atp5g1
4	Cox6a1
4	Lgals1
4	Rplp2
4	Rps29
4	Paics
4	Tmsb4x
4	Rpl39
4	Snrpd3
4	Actg1
4	Hmgn1
4	mt-Nd1
4	Rpl23
4	Rps21
4	Eno1
4	Psma5
4	Mrpl42
4	Psma7
4	Ndufb8
4	Sub1
4	Ddx39
4	Tubb6
4	Cct8
4	Ranbp1
4	Ywhah
4	Kpna2
4	Hmgb1
4	Serbp1
4	Nrgn
4	Swi5
4	Rpl3
4	Usmg5
4	Atp5k
4	Sec61b
4	Gpx1
4	Sec61g
4	Psma2
4	Marcksl1
4	Ywhaq
4	Hn1
4	Abracl
4	Nnat
4	Nedd8
4	Rbx1
4	Cnbp
4	Psmb2
4	Rpl37a
4	Myl12a
4	Rplp1
4	Ndufb6
4	Cycs
4	Erh
4	Prmt1
4	Rps5
4	Eloc
4	Cct7
4	Eif4a1
4	Psma3
4	Fkbp1a
4	Nme1
4	Myl6
4	Tceal8
4	Hes6
4	Mllt3
4	Actb
4	Arpp19
4	Fdps
4	Psmb3
4	Gm10123
4	Mtap
4	Pfdn4
4	Manf
4	Tspan6
4	Eif2s2
4	Ilk
4	Tpm4
4	Rpl13
4	Rps2
4	Hsp90b1
4	Rps15a
4	H3f3b
4	Ywhab
4	Rps26
4	Svbp
4	Rps20
4	Rpl18a
4	Rplp0
4	Rpl38
4	Rpl23a
4	Rpl37
4	Eef1a1
4	mt-Rnr2
4	Ftl1
4	Rps23
4	Rps18
4	Rps19
4	Clic1
4	Pfn1
4	Rala
4	Hmga2
4	Anxa5
4	Tes
4	Arhgdib
4	Eif4ebp1
4	Capzb
4	Gap43
4	Zwint
4	Tm4sf1
4	Cenpf
4	Hmga1
4	Mmp11
4	Cryab
4	Gm3788
4	Gm9844
4	Gm13588
4	Serpinh1
4	Npc2
4	Sri
4	Ndufa1
4	Gm9892
4	Cpe
4	Cyr61
4	Actg2
4	Anxa3
4	Rps6
4	Rps6-ps4
4	Thyn1
4	Sdc2
4	Rpl32
4	Rps9
4	Rps27
4	Rps28
4	Sparc
4	mt-Nd2
4	Rpl26
4	Rps16
4	Hspa8
4	Hnrnpk
4	Ywhae
4	mt-Co1
4	Arpc2
4	Tma7
4	Arpc5
4	Calm1
4	Anxa1
4	Tagln
4	Acta2
4	Pdia6
4	Ube2n
4	Psmb6
4	Sdhb
4	Lsm7
4	Ndufab1
4	Eif5a
4	Msmo1
4	mt-Nd4
4	Tsc22d1
4	mt-Cytb
4	Uqcrq
4	Mdh2
4	Ndufa12
4	Rpl4
4	Nbl1
4	Cd63
4	Fbln1
4	Col6a3
4	Tnc
4	B2m
4	Crabp2
4	Pdlim2
4	Twist1
4	S100a6
4	Mgst3
4	Snai1
4	Cthrc1
4	Sh3bgrl3
4	Snai2
4	Crabp1
4	Thy1
4	Bax
4	Dap
4	S100a4
4	Tmsb10
4	Fxyd6
4	Prrx2
4	Cxcl14
4	Msx1
4	Id1
4	Id3
4	Arhgdia
4	Cfl1
4	Reep5
4	Nkd2
4	Notum
4	Sdc1
4	Bex3
4	Sgk1
4	Mfap2
4	Vim
4	Emp1
4	Mrps6
4	Cnn2
4	Twist2
4	Gadd45g
4	Ramp3
4	Snhg18
4	Col6a1
4	Col6a2
4	P4hb
4	Ociad2
4	Ostf1
4	Dynlrb1
4	Id2
4	Fscn1
4	Tpm1
4	Anxa2
4	Ier3ip1
4	Pdlim7
4	Ccnd1
4	Slc25a4
4	Calm2
4	Lmna
4	Nsg1
4	Ybx1
4	Cav1
4	Tmem100
4	Tpm2

## Sheet: Neuronal cell Genes
Module	Genes
1	Mdh2
1	mt-Co1
1	Anxa5
1	Pfn1
1	Tma7
1	Lsm7
1	Psmb6
1	Mmp11
1	Actg2
1	Myl9
1	Rps6
1	Cnn1
1	Gm9892
1	Hmga2
1	Serpinh1
1	Bzw1
1	Eno1
1	Arpc2
1	Hnrnpk
1	Ywhae
1	Arpc5
1	Calm1
1	Hspa8
1	Anxa2
1	Ccnd1
1	Gadd45g
1	Acta2
1	Tagln
1	Pdia6
1	Cycs
1	Erh
1	Anxa1
1	Prmt1
1	Eif5a
1	Ndufb8
1	mt-Nd2
1	Calm2
1	Psmb2
1	Atp5g1
1	Nme1
1	Cryab
1	Cyr61
1	Tm4sf1
1	Rps16
1	Rpl26
1	Rpl38
1	mt-Cytb
1	Rpl23a
1	Rpl37
1	mt-Rnr2
1	Col6a2
1	Col6a1
1	Snhg18
1	Rps5
1	Msx1
1	Atp5k
1	Twist2
1	Minos1
1	Tpm2
1	Rpl37a
1	Svbp
1	Ndufa4
1	Usmg5
1	Tpm1
1	Ybx1
1	Tceal8
1	Hes6
1	Atpif1
1	Eif2s2
1	Ndufb6
1	Thyn1
1	Rpl32
1	Rps9
1	Ndufab1
1	Ndufa12
1	Slc25a4
1	Id2
1	Nsg1
1	Sparc
1	Ftl1
1	Mt1
1	Rps20
1	Rps24
1	Rps3a1
1	Notum
1	Rps28
1	Rps27
1	Mgst3
1	Id1
1	Rpl18a
1	Rps18
1	Rps19
1	Rps23
2	Id3
2	Rpl27a
2	Rpl9
2	Rpl31
2	Rps27a
2	Rps3
2	Rps25
2	Rpl36
2	Rps17
2	Rpl14
2	Tpt1
2	Rpl11
2	Rpl19
2	Rpl28
2	Fau
2	Rpl17
2	Rpl22
2	Rps10
2	Rpl30
2	Rps13
2	Rps15
2	S100a6
2	Rpl10a
2	Wdr89
2	Rpl39-ps
2	Rpl7
2	Zfas1
2	Igfbp4
2	Ptms
2	Rpl29
2	1110038B12Rik
2	2410006H16Rik
2	B2m
2	Rpl10
2	S100a4
2	Snhg8
2	Eef1b2
2	Rps8
2	Rpl36a
2	Rpl18
2	Rpl8
2	Rpsa
2	Rpl12
2	Rpl21
2	Sod1
2	Rpl6
2	Naca
2	Rpl7a
2	Rps4x
2	Rbp1
2	Rack1
2	Rpl5
2	Snhg6
2	P4hb
2	Emp1
2	Serbp1
2	Ywhah
2	Hspd1
2	Hnrnpa2b1
2	U2af1
2	Rplp0
2	Eif4a1
2	Psma7
2	H3f3b
2	Tpm4
2	Nhp2
2	Psma5
2	Cav1
2	Hsp90b1
2	Marcksl1
2	Myl12a
2	Atp5j
2	Eloc
2	Myl6
2	Swi5
2	Fdps
2	Hmgn1
2	Fscn1
2	Sub1
2	Actb
2	Cct8
2	Cnbp
2	Rpl3
2	Gm10123
2	Mrpl42
2	Cct7
2	Psma3
2	Ddx39
2	Ranbp1
2	Hmgb1
2	Cnih4
2	Snrpd3
2	Ppic
2	Prdx4
2	Paics
2	Snrpa1
2	Srsf7
2	Cox5a
2	Dynlt1f
2	S100a10
2	Cdk4
2	Psma1
2	Dnaja1
2	Sem1
2	Tmsb4x
2	Prdx2
2	Actg1
2	Npm1
2	Mrpl18
2	Lsm4
2	Rrm2
2	Abracl
2	Sec61b
2	Psma2
2	Kpna2
2	Sec61g
2	Hmgn2
2	Fkbp3
2	H2afz
2	Gm1673
2	Rpl39
2	Nkd1
2	Bmp4
2	Dkk1
2	Cks1b
2	Ndufc2
2	Rps29
2	2010107E04Rik
2	Cox7a2
2	Atp5a1
2	Nap1l1
2	Banf1
2	Ran
2	Hmgb3
2	Nudt21
2	Chchd1
2	Dctpp1
2	Txn1
2	Gm8186
2	Atp5c1
2	Tipin
2	C1qbp
2	Lsm6
2	Orc6
2	Dpy30
2	Exosc8
2	Raly
2	Bex1
2	Cd24a
2	Asf1b
2	Uqcrb
2	Atp5f1
2	Snrpc
2	Eny2
2	Dtymk
2	Rpa3
2	Mdk
2	Tceal9
2	Bex3
2	Mfap2
2	Sfrp5
2	Nnat
2	Nrgn
2	Cox6b1
2	Rps2
2	Ndufa5
2	Tubb6
2	Cox7c
2	Rpl23
2	Rplp2
2	Rplp1
2	Mrps6
2	Rps21
2	Atp5o
2	Cnn2
2	Rps15a
2	mt-Nd1
2	Msx2
2	Nkd2
2	Wif1
2	a
2	Rpl13
2	Uqcr10
2	Cxcl14
2	Rps14
2	Rps26
2	Cenph
2	Lockd
2	Mxd3
2	Nusap1
2	Ccna2
2	Cks2
2	Cdc20
2	Ska1
2	Cdca3
2	Cenpa
2	Ccnb1
2	Ckap2l
2	Fam64a
2	Ube2c
2	Ect2
2	Kif23
2	Ncapg
2	Tubb4b
2	Ncapd2
2	Ska3
2	Gtf2a2
2	Lsm5
2	Pclaf
2	H2afv
2	Selenoh
2	Dut
2	Tyms
2	Shcbp1
2	Cenpw
2	Trim59
2	Bub3
2	Lsm3
2	Bcl11a
2	Kifc1
2	Smc4
2	Ccdc34
2	Spc24
2	Pbk
2	Prc1
2	Ccnb2
2	H2afx
2	Tacc3
2	Mad2l1
2	Nuf2
2	Knstrn
2	Mis18a
2	Top2a
2	Hmgb2
2	Racgap1
2	Cdkn3
2	Kif22
2	Aurkb
2	Cdca8
2	Cdk1
2	Ska2
2	Plk1
2	Kif20a
2	Aurka
2	Birc5
2	Tk1
2	Spc25
2	Lsm2
2	Ppih
2	Tpx2
2	Col13a1
2	Col26a1
2	Crip1
2	Stmn2
2	Tmsb10
2	Atp5g3
2	Phf5a
2	Mif
2	Rpl22l1
2	Tomm7
2	Lgals1
2	Rpl41
2	Snrpg
2	Gm14303
2	Rpl13a
2	Rpl35a
2	Rps12
2	Stmn1
2	Magohb
2	Prim1
2	Gmnn
2	Snrpd1
2	Hspe1
2	Cox7b
2	Snrpe
2	Snrpf
2	Magoh
2	Slirp
2	Nasp
2	Tuba1b
2	Srsf3
2	Thoc7
2	Atp5b
2	Fus
2	Hnrnpc
2	Pcna
2	Pdap1
2	Snrpb
2	Chchd2
2	Hnrnpm
2	Tril
2	Eef1g
2	S100a11
2	Tbca
2	Tubb5
2	Anp32b
2	Hint1
2	Srsf6
2	Tubb3
2	Ddx39b
2	Idh2
2	Hnrnph1
2	Srsf2
2	Btf3
2	Ptma
2	Dynll1
2	Ubb
2	H3f3a
2	Hnrnpdl
2	Arl6ip1
2	Ppia
2	Hjurp
2	Tuba1c
2	Fkbp1a
2	Prdx1
2	Gap43
2	Hmga1
2	Pabpc1
2	Ivns1abp
2	Rsrp1
2	Anp32a
2	Trpm1
2	Ywhab
2	Hn1
2	Ywhaq
2	H1f0
2	Anp32e
2	Tuba1a
2	Cfl1
2	Lsm8
2	Slc25a5
2	Igfbp2
2	Rpl15
2	Gas5
2	Ddx5
2	Tagln2
2	Fabp5
2	Tmem256
2	Rpl35
2	Bex4
2	Gapdh
2	Hsp90ab1
3	Rpl34
3	Rps11
3	Cdh11
3	Serpinf1
3	Tnfsf9
3	Ccng1
3	Pmaip1
3	Fstl1
3	Cthrc1
3	Ndufa1
3	Cpe
3	Tsc22d1
3	Esd
3	Phlda1
3	Pkm
3	mt-Nd4
3	Sdcbp
3	Ccnd2
3	Stc1
3	Ftl1-ps1
3	Gm2000
3	Cdkn1a
3	Gm15427
3	Chchd10
3	Cald1
3	Tcf4
3	Son
3	Cd63-ps
3	Sec62
3	Ldoc1
3	Ctsd
3	Ephx1
3	Gpx3
3	Ccl7
3	Thbs2
3	Cdkn2a
3	Plin2
3	Mmp13
3	Spp1
3	Serpine2
3	Dcxr
3	Rps27l
3	Crip2
3	Cd81
3	Mdm2
3	Fth1
3	Ctsl
3	Cox6b2
3	Ifitm3
3	Ifitm2
3	Mmd
3	Col1a1
3	Gng8
3	Col3a1
3	Col1a2
3	Nbl1
3	Rpl27
3	Rps7
3	Fbln1
3	Crabp1
3	Thy1
4	Serinc3
4	Lamp2
4	Timp2
4	Cck
4	Mmp3
4	Igfbp3
4	Col12a1
4	Cst3
4	Ctsb
4	Hs3st1
4	Itm2b
4	Hmox1
4	Itm2c
4	Enpp2
4	Itm2a
4	Col6a3
4	Lum
4	Gas1
4	Igf1
4	Gm8292
4	Ccl8
4	Pnoc
4	Hsd11b1
4	Pcp4
4	Ccdc3
4	Ly6a
4	Pdgfra
4	Cpxm1
4	Brinp3
4	Bace2
4	Ly6e
4	Emb
4	Rnase4
4	Lrp1
4	Mmp2
4	Gm3511
4	Dcn
4	Mgst1
4	Fzd1
4	Nupr1
4	Cd63
4	Gm9843
4	Rpl31-ps8
4	Rps15a-ps6
4	Rpl24
4	Rps10-ps1
4	Rps15a-ps7
4	Gm9794
4	Rpl10a-ps1
4	Col18a1
4	Plpp3
4	Lgals3bp
4	Selenop
4	Aebp1
4	Htra1
4	Clu
4	Lamb1
4	Col5a2
4	Camk2n1
4	Ly6c1
4	Fam84a
4	Cfh
4	Slc38a2
4	Saa3
4	Ackr3
4	Fbln7
4	Igfbp7
4	Kera
4	Cyp2f2
4	Abhd17b
4	Tbc1d2b
4	Akr1c18
4	Aldh7a1
4	Lgmn
4	Wnt4
4	Rgs2
4	Antxr1
4	Maged1
4	Draxin
5	Vim
5	Cdc42se1
5	Poc1a
5	Ppfibp2
5	Arpc1a
5	Dbi
5	Uchl1
5	Atp6v1g1
5	Ldhb
5	Ezr
5	S100a16
5	Cadm4
5	Ednrb
5	Gadd45a
5	Cyp2j6
5	Fam213b
5	Olfml3
5	Tspo
5	Adamts1
5	Fxyd1
5	Cadm1
5	Serpina3n
5	Crabp2
5	Col14a1
5	Coro2b
5	Tecta
5	Gfra1
5	Epha5
5	Cdh19
5	C1ql2
5	Btc
5	Prl2c5
5	Insc
5	Gfra3
5	Entpd2
5	Ngfr
5	Aspa
5	Erbb3
5	Atf3
5	Pllp
5	Plp1
5	Dok4
5	Slc17a8
5	Fgf5
5	Tspan15
5	Ggct
5	Car11
5	Gas7
5	Art3
5	Dhh
5	Apod
5	Pax3
5	Sdc3
5	Steap3
5	Prl2c3
5	Itga7
5	Prl2c2
5	Cyp2j9
5	Tfap2a
5	Lmo4
5	Syt4
5	Foxd3
5	Gm12688
5	Asgr1
5	Gpr137b
5	Sema3b
5	Flrt3
5	Sox10
5	Slc16a11
5	Lgals3
5	Oaf
5	Hes1
5	Arpc1b
5	Slc6a6
5	Itgb8
5	Card19
5	Sec11c
5	Efemp1
5	Fzd7
5	Fdx1
5	Ndnf
5	Gstm1
5	Rnf144a
5	Gm11837
5	Grhpr
5	Ednra
5	Peg3
5	Postn
5	Tnc
5	Snx6
5	Crispld2
5	Vcam1
5	Slc7a8
5	Slc22a5
5	Prlr
5	Fam129a
5	Phf20l1
5	Plxdc1
5	Adam12
5	Mafb
5	Frmd5
5	Sparcl1
5	Tst
5	Npl
5	Crybb1
5	Pglyrp1
5	Cldn4
5	Myo1e
5	Tmem150c
5	Mrap
5	Trpa1
5	Actr3b
5	Nr5a2
5	Dab2
5	Nrxn1
5	Gatm
5	Olfr78
5	Ctla2a
5	Star
5	St6gal2
5	Kcnq3
5	Car2
5	Clca3a1
5	Hist1h2bc
5	Gpm6b
5	Psap
5	Mmp14
5	Jun
5	Mxra8
5	Lypd2
5	Snhg7os
5	Mcoln3
5	Gm3776
5	Slc24a5
5	Tyrp1
5	Oca2
5	Ptgds
5	Pmel
5	Mlana
5	Dct
5	Slc45a2
5	Tyr
5	Gsta2
5	Tspan1
5	Cotl1
5	Efhd1
5	Fxyd3
5	Rab38
5	Tspan7
5	Dclk1
5	Neat1
5	Mgll
5	Apoe
5	Fos
5	Npy
5	Aqp8
5	Srgn
5	Cited1
5	Dmkn
5	Igfbp5
5	Bst2
5	AC149090
5	Txnip

## Sheet: Neuronal cell TFs
Module	TFs
1	Hmga2
1	Msx1
1	Twist2
1	Ybx1
1	Hes6
1	Thyn1
1	Id2
1	Id1
2	Id3
2	Sub1
2	Cnbp
2	Hmgb1
2	Hmgb3
2	Msx2
2	Mxd3
2	Cenpa
2	Bcl11a
2	Hmgb2
2	Hmga1
3	Tsc22d1
3	Tcf4
3	Son
5	Atf3
5	Pax3
5	Tfap2a
5	Foxd3
5	Sox10
5	Hes1
5	Peg3
5	Mafb
5	Nr5a2
5	Jun
5	Fos

## Sheet: XEN-like cell Genes
Module	Genes
1	Dbi
1	Ndufb6
1	Nedd8
1	Atpif1
1	Calm2
1	Prdx1
1	Msmo1
1	Nme1
1	Mrps6
1	Twist2
1	Cfl1
1	Msx1
1	Tpm2
1	Emp1
1	Irx3
1	Lmna
1	Nkd2
1	Tmem100
1	Ilk
1	Sin3b
1	Mfap2
1	Tgfbi
1	Cdc42
1	Flna
1	Svbp
1	Nsg1
1	Ociad2
1	Sdc2
1	Thyn1
1	Sept7
1	Cryab
1	Filip1l
1	Tecr
1	Ramp3
1	Tm4sf1
1	Tceal9
1	Bex3
1	S100a11
1	Myl12a
1	Cav1
1	Swi5
1	Cnn2
1	Myl6
1	Nkd1
1	Prkcdbp
1	S100a4
1	Wif1
1	a
1	Lgals1
1	Mgst3
1	Vim
1	Gpx1
1	Gng2
1	S100a10
1	Tpm1
1	Cenpf
1	Pdlim7
1	Anxa1
1	Hes6
1	Sdhb
1	Nov
1	Slc25a4
1	Actg2
1	Anxa2
1	Gadd45g
1	Cnn3
1	Oaz1
1	Anxa5
1	Pls3
1	Gap43
1	Lxn
1	Ccnd1
1	Hmga2
1	Zwint
1	Anxa3
1	Myh10
1	Pfn1
1	Dync1i2
1	Eif4g2
1	Gm13588
1	Wdr1
1	Arhgdia
1	Calr
1	Ssr3
1	B2m
1	Ftl1
1	Ubb
1	mt-Nd1
1	Tmsb4x
1	Tril
1	Slc25a5
1	Tuba1a
1	Txn1
1	Gm1673
1	Mgp
1	Ppia
1	Stmn2
1	Bcl11a
1	Col26a1
1	Mxd3
1	Hmgb1
1	Sec61b
1	Ywhah
1	Ndufa4
1	Ppp1ca
1	Prmt1
1	Eif2s2
1	Eno1
1	Nnat
1	Tubb6
1	Fdps
1	Nrgn
1	Raly
1	Bmp4
1	Cxcl14
1	Actn4
1	Tpm4
1	Fscn1
1	Gm10123
1	Acta2
1	Tagln
1	Mtap
1	Marcksl1
1	Mllt3
1	Slc38a4
1	Tceal8
1	Atp5g1
1	Lsm7
1	Ndufa12
1	Psmb6
1	Atp5j
1	Snrpd3
1	Psma5
1	Psma7
1	Ranbp1
1	Psma2
1	Psmb2
1	Cycs
1	Erh
1	Cnbp
1	Eloc
1	H3f3b
1	Ywhab
1	Actb
1	Hsp90b1
1	Actg1
1	Hnrnpa3
1	Arf1
1	Morf4l2
1	Cct7
1	Hspa8
1	Ywhae
1	Clic1
1	Eif4a1
1	Ewsr1
1	Arpc5
1	Calm1
1	Eif5a
1	Ndufab1
1	Tma7
1	Arpc2
1	Psmd11
1	Pdia6
1	Bzw1
1	Hnrnpk
2	Igfbp7
2	Dcn
2	Fzd1
2	Col12a1
2	Mgst1
2	Cck
2	Brinp3
2	Cpxm1
2	Mmp3
2	Gm11837
2	Sparcl1
2	Tgm5
2	Car2
2	Gatm
2	Igfbp5
2	Ly6a
2	mt-Rnr1
2	Ccl8
2	Rnase4
2	Ifitm1
2	Npy
2	Saa3
2	Rpl13a
2	Tmsb10
2	Ptms
2	Rbp1
2	Snhg8
2	Eif5
2	Son
2	Eif5b
2	Tmed9
2	mt-Nd2
2	mt-Co1
2	mt-Nd4
2	Tmed2
2	Sec62
2	Atxn7l3b
2	Ccnd2
2	Hspa5
2	Cttn
2	Hmga1
2	Gm9892
2	Vcp
2	Crip2
2	Gm2000
2	Chchd10
2	Malat1
2	Gm15427
2	Ctsl
2	Lamp1
2	Psap
2	Rpl10
2	Rpl35a
2	Rps11
2	Cd63
2	Tpt1
2	Ephx1
2	Ldoc1
2	Ctsd
2	Lamp2
2	Itm2c
2	Itm2b
2	Serinc3
2	Fth1
2	Abhd11os
2	Cox6b2
2	Igfbp3
2	Mmd
2	Cd302
2	Gng8
2	Gabarap
2	Pcsk1n
2	Ifitm3
2	Rps27l
2	Angptl4
2	Cxx1b
2	Col18a1
2	Mmp2
2	Ctsb
2	Inhbb
2	Timp2
2	Penk
2	Tnc
2	Efemp1
2	Mt2
2	Crym
2	Igfbp4
2	Fbln1
2	Nbl1
2	Thy1
2	Crabp1
2	Tac1
2	Col6a3
2	Laptm4b
2	Itm2a
2	Lum
2	Agtr2
2	Bgn
2	Col1a1
2	Htra1
2	Ier3
2	Pcolce
2	Col3a1
2	Col1a2
2	Ptn
2	Ifitm2
2	Map1lc3a
2	Plpp1
2	Rgs2
2	Col5a2
2	Tmem176b
2	Gas1
2	Ly6e
2	Ccl7
2	Aebp1
2	Enpp2
2	Gpm6b
2	Thbs2
2	H2afj
2	Ass1
2	Ak1
2	Cdkn2b
2	Pla2g7
2	Sat1
2	Mmp14
2	Thbs1
2	Cdkn1a
2	Cd63-ps
2	Serf2
2	Cd81
2	Mdm2
2	Pmaip1
2	Mmp13
2	Spp1
2	Atp6v0e
2	Cdk2ap2
2	Ecm1
2	Colec12
2	Ptgs2
2	Dcxr
2	Plin2
2	Gpnmb
2	Pmm1
2	Gsn
2	Tmem59
2	Phlda3
2	Serpine2
2	Cdkn2a
2	Pdrg1
2	Pebp1
2	S100a6
2	Mt1
2	Rps4l
2	Id3
2	Twist1
2	Emp3
2	Gng11
2	Fgfr1
2	Ctxn1
2	Pdlim2
2	Hmgn3
2	Dynlrb1
2	Minos1
2	Prrx2
2	Lhfp
2	Cops9
2	Id1
2	Laptm4a
2	Cdh11
2	Selenow
2	Lgals3
2	Akr1b8
2	Ptges
2	Serpinf1
2	Mxra8
2	Prrx1
2	Cmtm3
2	Pgrmc1
2	Selenok
2	mt-Nd3
2	Crabp2
2	Dkk2
2	Eva1b
2	Hsbp1
2	Npc2
2	Prdx5
2	Nedd4
2	Ubc
2	Dap
2	Gnas
2	Fstl1
2	Plat
2	Id2
2	Arpc1b
2	Dusp6
2	Esd
2	Arhgdib
2	Tnfrsf12a
2	Fez1
2	Capzb
2	Col6a1
2	Cyr61
2	Sdc1
2	Snai1
2	Col6a2
2	Snhg18
2	Smim3
2	Selenof
2	Gpx8
2	Pfn2
2	Ndufa1
2	Notum
2	Slc14a1
2	Tcf12
2	Snai2
2	Sh3bgrl3
2	Smdt1
2	Bax
2	Nme4
2	Atp6v1g1
2	Sri
2	Map1lc3b
2	Bcap31
2	Wdr61
2	Stc1
2	Cpe
2	Rnd3
2	Prkar1a
2	Rtn4
2	Ccng1
2	Tnfsf9
2	Ap2m1
2	Cthrc1
2	Gstp1
2	Tcf4
2	mt-Cytb
2	Glrx3
2	mt-Rnr2
2	Ftl1-ps1
2	Phlda1
2	Sdcbp
2	Tsc22d1
2	Arl6ip5
2	Mmp11
2	Cald1
2	Pkm
2	Rcn2
3	Atp2b1
3	Spink1
3	2010204K13Rik
3	Cystm1
3	H19
3	Myl9
3	Mkrn1
3	Snx2
3	Adh1
3	1110008F13Rik
3	Kcne3
3	Bex4
3	Tmem160
3	Cited1
3	Pla2g16
3	Pdlim1
3	Slc29a1
3	Cmtm7
3	Ssr2
3	Ubald2
3	Gga2
3	Ubqln2
3	Pik3ip1
3	Fabp3-ps1
3	P4ha2
3	Sdcbp2
3	Wfdc1
3	Neat1
3	Elf3
3	Krt8
3	Stx3
3	Akap12
3	Klf5
3	Me2
3	Pdia5
3	Cotl1
3	Mogat1
3	Klf4
3	Bend5
3	Chst1
3	Foxa2
3	Igfbp1
3	Pllp
3	Spint2
3	Foxo4
3	Myl3
3	Dkkl1
3	Srgn
3	Txndc12
3	Krt18
3	Lsr
3	Tgif2
3	Slc2a3
3	Smim10l2a
3	Ihh
3	Epcam
3	F3
3	Rpl4
3	Gas5
3	Car4
3	Asah1
3	Soat1
3	Bnip3
3	St6galnac3
3	Hes1
3	Dpp4
3	Flrt3
3	Pdyn
3	Atp1b1
3	Apoe
3	mt-Ti
3	Epop
3	Nup62cl
3	Cyp26a1
3	Galk1
3	Krt19
3	Kdelr3
3	Sox17
3	Car14
3	Ifnk
3	Pitx1
3	Ramp2
3	Rbbp7
3	Tbrg1
3	Aldoa
3	Plac8
3	Lgals9
3	Aqp8
3	Smagp
3	S100g
3	Gsx2
3	S100a1
3	Fabp3
3	Gpx2
3	1110038B12Rik
3	Rpl28
3	Fau
3	Rpl17
3	Rpl7
3	Wdr89
3	Rpl8
3	Rpsa
3	Rpl21
3	Eef1b2
3	Rpl12
3	Rps4x
3	Rpl18
3	Rps8
3	Rpl22l1
3	Gm8186
3	H3f3a
3	Rpl6
3	Rpl7a
3	Sod1
3	Btf3
3	Fabp5
3	Rack1
3	Rpl5
3	Naca
3	Snhg6
3	Emb
3	Bst2
3	Cst3
3	Snhg1
3	Rpl29
3	Rps24-ps3
3	H2-K1
3	Epb41l4aos
3	Tpi1
3	2410006H16Rik
3	Zfas1
3	Csrp2
3	Pnoc
3	Rps16-ps2
3	Bsg
3	Hs3st1
3	Gm5805
3	Arrdc4
3	Lgmn
3	Gm8451
3	Rps10-ps1
3	Gm7808
3	Rpl9-ps6
3	Uba52
3	AC149090
3	Txnip
3	Gm13436
3	Gm7536
3	Rps10-ps2
3	Gm10263
3	Gm10443
3	Gm3511
3	Gpx3
3	Rps27rt
3	Gm15772
3	Gm11478
3	Gm12174
3	Eef2
3	Mir703
3	Rpl7-ps7
3	Tpt1-ps3
3	Gm9385
3	Rpl10-ps3
3	Rpl28-ps1
3	Gm12254
3	Rps26-ps1
3	Rpl22-ps1
3	Rpl36a-ps2
3	Rps15a-ps4
3	Rps15a-ps5
3	Gm10076
3	Rpl35a-ps2
3	Gm10275
3	Gm4332
3	Clu
3	Rpl34-ps1
3	Gm5963
3	RP23-13B8
3	Rpl38-ps2
3	Rpl24
3	Gm9794
3	Gm10288
3	Rpl10a-ps1
3	Gm9843
3	Rpl37rt
3	mt-Nd5
3	Gm12739
3	Gm8292
3	Gm4149
3	Rpl31-ps8
3	Gm11942
3	Gm10073
3	Gm8430
3	Rpl10a
3	Rpl39-ps
3	Rps15a-ps7
3	Gm14586
3	Rps25-ps1
3	Rps13-ps2
3	Rps15a-ps6
3	Eif4a2
3	Gm13456
3	Calu
3	Cd9
3	Rps6
3	Rps6-ps4
3	Gm10736
3	Eef1a1
3	P4hb
3	F2
3	Tff1
3	1600002H07Rik
3	Ints6l
3	Aqp3
3	Enpep
3	Ifi30
3	Ndrg1
3	Flt1
3	Gata4
3	Hkdc1
3	Msl3
3	Pth1r
3	Dusp9
3	Tmprss2
3	Slc38a1
3	Wnt11
3	Fst
3	Rcn1
3	Bhlhe40
3	Gm2a
3	Peg10
3	Atp1a1
3	Igf2
3	Arhgap17
3	Cd2ap
3	Afdn
3	Hk2
3	Pls1
3	Otof
3	Jade1
3	Podxl
3	Foxq1
3	8430408G22Rik
3	Tesc
3	Fndc3a
3	Socs3
3	Arl4d
3	Lamb1
3	Sox7
3	Lrp2
3	Adgrf5
3	Kit
3	Lama1
3	Tmem51
3	Col4a1
3	Egln3
3	Fxyd3
3	Grb10
3	Kif5b
3	Rbm25
3	Ncl
3	Rpl15
3	Rsrp1
3	Gm15500
3	Igfbp2
3	Cd24a
3	Golm1
3	Gm16580
3	Meg3
3	Pabpc1
3	Pabpc4
3	Rpn2
3	Amd2
3	Prosc
3	Rpl14-ps1
3	Gm6136
3	Rpl6l
3	Gm8730
3	Gm6472
3	Rps3a2
3	Rps23-ps1
3	Gm7600
3	Rpl18-ps2
3	Ctgf
3	Plod3
3	Gkn2
3	Chil1
3	Scube2
3	Eif4b
3	P4ha1
3	Prkcsh
3	Slco2a1
3	Pga5
3	Pglyrp1
3	Gkn1
3	Apobec3
3	Tinagl1
3	Fam129b
3	Me1
3	Insig1
3	Adora1
3	Tpbgl
3	Anpep
3	Btg1
3	Creb3l1
3	Pltp
3	Spink4
3	Rnf165
3	Col4a2
3	Slc45a3
3	Cited2
3	Lamc1
3	Tcf7l2
3	Fut8
3	Gjb3
3	Slc16a1
3	Gdpd5
3	Tspan2
3	Ntn1
3	Plod2
3	Epas1
3	Slc26a10
3	Serpinh1
3	Sparc
3	Ctsa
3	Gm11361
3	Rpl3-ps1
4	Rps12
4	Rpl31
4	Rpl9
4	Rpl22
4	Rps10
4	Rps3
4	Rps7
4	Rps20
4	Rps18
4	Rps3a1
4	Rps17
4	Rpl19
4	Rps27a
4	Rps15
4	Rpl30
4	Rps13
4	Rpl34
4	Rps25
4	Rpl27
4	Rpl36
4	Rpl36a
4	Rpl11
4	Rpl14
4	Rpl26
4	Rps28
4	Rps9
4	Rps5
4	Rpl38
4	Rps16
4	Rpl32
4	Rpl37
4	Rps27
4	Rps19
4	Rps23
4	Gm14303
4	Rpl27a
4	Rps14
4	Rps24
4	Rpl18a
4	Rpl13
4	Rpl23
4	Rplp2
4	Rpl3
4	Rpl37a
4	Rpl23a
4	Rplp0
4	Rps21
4	Rps15a
4	Rplp1
4	Rps2
4	Rps26
4	Rps29
4	Rpl39
4	Rpl41
5	Ddx5
5	Pdap1
5	Abracl
5	Kpna2
5	Rrm2
5	Atp5f1
5	Cks1b
5	Asf1b
5	Bub3
5	Neil3
5	Pclaf
5	H1f0
5	Cdk4
5	Dynlt1f
5	Dynll1
5	Ptma
5	Ccnb2
5	Cdc20
5	Kif20a
5	Nuf2
5	Tk1
5	Ska1
5	Cdkn3
5	Fam64a
5	Lockd
5	Ccna2
5	Prc1
5	Anp32e
5	Aurka
5	Kif22
5	Mad2l1
5	Tuba1b
5	Tubb5
5	Cks2
5	Ccnb1
5	Ube2c
5	Ddx39b
5	Racgap1
5	Tpx2
5	Plk1
5	Cdk1
5	Aurkb
5	Cdca3
5	Hmgb3
5	Ran
5	Hint1
5	Dut
5	Cenpw
5	Snrpd1
5	H2afv
5	Stmn1
5	Banf1
5	Chchd2
5	Tipin
5	Dtymk
5	Tyms
5	Pbk
5	Selenoh
5	Birc5
5	Spc25
5	Fkbp3
5	Hmgn1
5	Sem1
5	Cenph
5	Kif23
5	Nasp
5	Top2a
5	Ccdc34
5	Anp32b
5	Knstrn
5	H2afx
5	Tuba1c
5	Nusap1
5	Hmgb2
5	Tubb4b
5	Cenpa
5	Cdca8
5	Tacc3
5	Srsf3
5	Lsm2
5	Spc24
5	Hnrnpa2b1
5	U2af1
5	Dnaja1
5	Cct6a
5	Serbp1
5	Fus
5	Hnrnpm
5	Atp5b
5	Ncapd2
5	Tagln2
5	Rbm39
5	Gm14681
5	Srsf5
5	Ywhaq
5	G3bp1
5	Hnrnpf
5	Hsp90aa1
5	Pcbp2
5	Eif4h
5	Hnrnpa1
5	Paics
5	Tra2b
5	Hnrnpc
5	Hspd1
5	Pcna
5	Eef1g
5	Srsf2
5	Hsp90ab1
5	Hnrnph1
5	Taf1d
5	Nap1l1
5	Smc4
5	Gapdh
5	Hjurp
5	Hnrnpdl
5	Gmnn
5	Hat1
5	Npm1
5	Sub1
5	Ldha
5	Zfp706
5	Dctpp1
5	Nhp2
5	Cacybp
5	Cox5a
5	Rpl35
5	Hspe1
5	Tomm7
5	Snrpf
5	Snrpe
5	Snrpg
5	Cct8
5	Fkbp1a
5	Ndufb8
5	Ddx39
5	Cnih4
5	Mrpl42
5	Prdx4
5	Hn1
5	H2afz
5	Hmgn2
5	Srsf7
5	Bex1
5	Cox7b
5	Arl6ip1
5	Lsm5
5	C1qbp
5	Dpy30

## Sheet: XEN-like cell TFs
Module	TFs
1	Twist2
1	Msx1
1	Irx3
1	Thyn1
1	Hes6
1	Hmga2
1	Bcl11a
1	Mxd3
1	Hmgb1
1	Cnbp
2	Son
2	Hmga1
2	Id3
2	Twist1
2	Prrx2
2	Id1
2	Prrx1
2	Id2
2	Snai1
2	Tcf12
2	Snai2
2	Tcf4
2	Tsc22d1
3	Elf3
3	Klf5
3	Klf4
3	Foxa2
3	Foxo4
3	Tgif2
3	Hes1
3	Sox17
3	Pitx1
3	Gsx2
3	Gata4
3	Bhlhe40
3	Foxq1
3	Sox7
3	Creb3l1
3	Tcf7l2
3	Epas1
5	Hmgb3
5	Hmgb2
5	Cenpa
5	Sub1
5	Zfp706
