# Supplementary material for: Dynamics of Cell Fate Decisions during Chemically Induced Multi‐Lineage Trans‐Differentiation at Single‐Cell Level
Source: Adv Sci (Weinh). 2025 Mar 7;12(17):2409642. doi: 10.1002/advs.202409642 (PMC12061290; doi:10.1002/advs.202409642)
Supplement: Supplementary file 6 — Supplemental Table 5 [file ADVS-12-2409642-s009.xlsx]

## Sheet: Table S5
Table S5
GO terms of monocle3 analysis

## Sheet: XEN-like module 1 cell GO terms
	ONTOLOGY	ID	Description	GeneRatio	BgRatio	pvalue	p.adjust	qvalue	geneID	Count	ratio
GO:0007015	BP	GO:0007015	actin filament organization	20/155	437/23328	1.32047e-11	3.91915e-08	2.98148e-08	Cfl1/Tpm2/Cdc42/Flna/S100a10/Tpm1/Pls3/Myh10/Pfn1/Wdr1/Tmsb4x/Actn4/Tpm4/Fscn1/Marcksl1/Hsp90b1/Actg1/Arf1/Arpc5/Arpc2	20	0.129032
GO:0032970	BP	GO:0032970	regulation of actin filament-based process	17/155	410/23328	2.22889e-09	3.30767e-06	2.5163e-06	Cfl1/Ilk/Flna/Cav1/Cnn2/S100a10/Tpm1/Pfn1/Wdr1/Arhgdia/Tmsb4x/Fscn1/Acta2/Actg1/Arf1/Arpc5/Arpc2	17	0.109677
GO:0051017	BP	GO:0051017	actin filament bundle assembly	11/155	169/23328	1.82834e-08	1.62817e-05	1.23862e-05	Cfl1/Flna/S100a10/Tpm1/Pls3/Myh10/Pfn1/Actn4/Fscn1/Hsp90b1/Actg1	11	0.0709677
GO:0061572	BP	GO:0061572	actin filament bundle organization	11/155	172/23328	2.19429e-08	1.62817e-05	1.23862e-05	Cfl1/Flna/S100a10/Tpm1/Pls3/Myh10/Pfn1/Actn4/Fscn1/Hsp90b1/Actg1	11	0.0709677
GO:1902903	BP	GO:1902903	regulation of supramolecular fiber organization	15/155	370/23328	2.77736e-08	1.64864e-05	1.2542e-05	Cfl1/Flna/Cryab/Cav1/S100a10/Tpm1/Pfn1/Wdr1/Tmsb4x/Stmn2/Actg1/Arf1/Hspa8/Arpc5/Arpc2	15	0.0967742
GO:0051495	BP	GO:0051495	positive regulation of cytoskeleton organization	12/155	225/23328	3.73106e-08	1.84563e-05	1.40406e-05	Cfl1/Flna/Cav1/S100a10/Tpm1/Pfn1/Wdr1/Stmn2/Ranbp1/Arf1/Arpc5/Arpc2	12	0.0774194
GO:0051098	BP	GO:0051098	regulation of binding	15/155	390/23328	5.54309e-08	2.35027e-05	1.78796e-05	Nme1/Twist2/Msx1/Cdc42/Cav1/S100a10/Anxa2/B2m/Txn1/Eno1/Bmp4/Cycs/Actb/Calm1/Hnrnpk	15	0.0967742
GO:1902905	BP	GO:1902905	positive regulation of supramolecular fiber organization	11/155	200/23328	1.03045e-07	3.82299e-05	2.90832e-05	Cfl1/Flna/Cav1/S100a10/Tpm1/Pfn1/Wdr1/Stmn2/Arf1/Arpc5/Arpc2	11	0.0709677
GO:0031346	BP	GO:0031346	positive regulation of cell projection organization	16/155	478/23328	1.31648e-07	4.21413e-05	3.20588e-05	Nme1/Cfl1/Ilk/Cdc42/Flna/Pfn1/Eif4g2/Stmn2/Bcl11a/Bmp4/Fscn1/Atp5g1/Ranbp1/Arf1/Arpc2/Hnrnpk	16	0.103226
GO:0032956	BP	GO:0032956	regulation of actin cytoskeleton organization	14/155	361/23328	1.41986e-07	4.21413e-05	3.20588e-05	Cfl1/Ilk/Flna/S100a10/Tpm1/Pfn1/Wdr1/Arhgdia/Tmsb4x/Fscn1/Actg1/Arf1/Arpc5/Arpc2	14	0.0903226
GO:0051961	BP	GO:0051961	negative regulation of nervous system development	14/155	365/23328	1.62406e-07	4.382e-05	3.33359e-05	Irx3/Flna/Cav1/Lgals1/Vim/Hmga2/Dync1i2/Calr/B2m/Stmn2/Bcl11a/Ywhah/Bmp4/Hnrnpk	14	0.0903226
GO:0010499	BP	GO:0010499	proteasomal ubiquitin-independent protein catabolic process	5/155	22/23328	2.91771e-07	7.21646e-05	5.4899e-05	Psmb6/Psma5/Psma7/Psma2/Psmb2	5	0.0322581
GO:0010721	BP	GO:0010721	negative regulation of cell development	14/155	387/23328	3.29959e-07	7.53321e-05	5.73086e-05	Irx3/Flna/Cav1/Lgals1/Vim/Hmga2/Dync1i2/Calr/B2m/Stmn2/Bcl11a/Ywhah/Bmp4/Actn4	14	0.0903226
GO:0050768	BP	GO:0050768	negative regulation of neurogenesis	13/155	337/23328	4.29241e-07	9.09991e-05	6.92272e-05	Irx3/Flna/Cav1/Lgals1/Vim/Hmga2/Dync1i2/Calr/B2m/Stmn2/Bcl11a/Ywhah/Bmp4	13	0.083871
GO:0010769	BP	GO:0010769	regulation of cell morphogenesis involved in differentiation	13/155	351/23328	6.79289e-07	0.000134409	0.000102251	Cfl1/Ilk/Flna/Sdc2/Vim/S100a10/Eif4g2/Calr/Bcl11a/Ywhah/Actn4/Atp5g1/Arpc2	13	0.083871
GO:0045665	BP	GO:0045665	negative regulation of neuron differentiation	11/155	259/23328	1.35129e-06	0.000250664	0.000190692	Irx3/Flna/Cav1/Lgals1/Vim/Dync1i2/Calr/B2m/Stmn2/Bcl11a/Ywhah	11	0.0709677
GO:0010810	BP	GO:0010810	regulation of cell-substrate adhesion	10/155	214/23328	1.7645e-06	0.000308061	0.000234356	Cfl1/Ilk/Flna/Lgals1/S100a10/Calr/Col26a1/Actn4/Actg1/Arpc2	10	0.0645161
GO:0110053	BP	GO:0110053	regulation of actin filament organization	11/155	273/23328	2.2523e-06	0.000371379	0.000282525	Cfl1/Flna/S100a10/Tpm1/Pfn1/Wdr1/Tmsb4x/Actg1/Arf1/Arpc5/Arpc2	11	0.0709677
GO:0150105	BP	GO:0150105	protein localization to cell-cell junction	4/155	15/23328	2.41734e-06	0.000377614	0.000287268	Flna/Actn4/Actb/Actg1	4	0.0258065
GO:0042060	BP	GO:0042060	wound healing	12/155	349/23328	3.98331e-06	0.000591123	0.000449694	Flna/Cav1/Cnn2/Gpx1/Tpm1/Anxa1/Anxa2/Anxa5/Myh10/Hmgb1/Acta2/Actg1	12	0.0774194
GO:0010976	BP	GO:0010976	positive regulation of neuron projection development	12/155	372/23328	7.60895e-06	0.0010754	0.000818105	Nme1/Cfl1/Ilk/Flna/Eif4g2/Stmn2/Bcl11a/Bmp4/Atp5g1/Ranbp1/Arf1/Hnrnpk	12	0.0774194
GO:0051099	BP	GO:0051099	positive regulation of binding	9/155	200/23328	7.98814e-06	0.00107767	0.000819835	Nme1/Cav1/S100a10/Anxa2/B2m/Txn1/Eno1/Bmp4/Calm1	9	0.0580645
GO:0031345	BP	GO:0031345	negative regulation of cell projection organization	9/155	207/23328	1.05325e-05	0.00135915	0.00103397	Cfl1/Flna/Lgals1/Vim/Dync1i2/B2m/Stmn2/Bcl11a/Ywhah	9	0.0580645
GO:0032386	BP	GO:0032386	regulation of intracellular transport	11/155	329/23328	1.32254e-05	0.00163554	0.00124423	Atpif1/Cdc42/Flna/Cryab/Anxa2/Oaz1/Txn1/Bmp4/Arf1/Ywhae/Arpc2	11	0.0709677
GO:1902904	BP	GO:1902904	negative regulation of supramolecular fiber organization	8/155	163/23328	1.37853e-05	0.00163659	0.00124503	Cfl1/Cryab/Tpm1/Pfn1/Tmsb4x/Stmn2/Hspa8/Arpc2	8	0.0516129
GO:0042692	BP	GO:0042692	muscle cell differentiation	12/155	399/23328	1.53191e-05	0.00174874	0.00133034	Msx1/Lmna/Gpx1/Slc25a4/Myh10/Wdr1/Tmsb4x/Fdps/Bmp4/H3f3b/Actg1/Eif5a	12	0.0774194
GO:0045666	BP	GO:0045666	positive regulation of neuron differentiation	13/155	472/23328	1.70166e-05	0.00187035	0.00142286	Nme1/Cfl1/Irx3/Ilk/Flna/Eif4g2/Stmn2/Bcl11a/Bmp4/Atp5g1/Ranbp1/Arf1/Hnrnpk	13	0.083871
GO:0045807	BP	GO:0045807	positive regulation of endocytosis	7/155	122/23328	1.76448e-05	0.00187035	0.00142286	Cdc42/Cav1/Anxa2/B2m/Actn4/Arf1/Hnrnpk	7	0.0451613
GO:0032272	BP	GO:0032272	negative regulation of protein polymerization	6/155	83/23328	1.93314e-05	0.00197846	0.00150511	Cfl1/Tpm1/Pfn1/Tmsb4x/Stmn2/Arpc2	6	0.0387097
GO:0032535	BP	GO:0032535	regulation of cellular component size	12/155	413/23328	2.15243e-05	0.00203399	0.00154735	Cfl1/Ilk/Tpm1/Pfn1/Eif4g2/Wdr1/Tmsb4x/Bcl11a/Atp5g1/Arf1/Arpc5/Arpc2	12	0.0774194
GO:0030048	BP	GO:0030048	actin filament-based movement	7/155	126/23328	2.17541e-05	0.00203399	0.00154735	Flna/Cav1/Myl6/Tpm1/Myh10/Actn4/Acta2	7	0.0451613
GO:0032271	BP	GO:0032271	regulation of protein polymerization	9/155	227/23328	2.19298e-05	0.00203399	0.00154735	Cfl1/Cav1/Tpm1/Pfn1/Tmsb4x/Stmn2/Arf1/Arpc5/Arpc2	9	0.0580645
GO:0010977	BP	GO:0010977	negative regulation of neuron projection development	8/155	176/23328	2.39975e-05	0.00209221	0.00159164	Flna/Lgals1/Vim/Dync1i2/B2m/Stmn2/Bcl11a/Ywhah	8	0.0516129
GO:0010811	BP	GO:0010811	positive regulation of cell-substrate adhesion	7/155	128/23328	2.40871e-05	0.00209221	0.00159164	Cfl1/Ilk/Flna/S100a10/Calr/Col26a1/Arpc2	7	0.0451613
GO:0099010	BP	GO:0099010	modification of postsynaptic structure	4/155	26/23328	2.50099e-05	0.00209221	0.00159164	Cfl1/Cdc42/Myh10/Pfn1	4	0.0258065
GO:0007517	BP	GO:0007517	muscle organ development	12/155	420/23328	2.53772e-05	0.00209221	0.00159164	Msx1/Lmna/Sin3b/Cryab/Cav1/Myl6/Gpx1/Tpm1/Cenpf/Slc25a4/Fdps/Bmp4	12	0.0774194
GO:0009611	BP	GO:0009611	response to wounding	13/155	492/23328	2.62286e-05	0.00210396	0.00160058	Flna/Cav1/Cnn2/Gpx1/Tpm1/Anxa1/Anxa2/Anxa5/Gap43/Myh10/Hmgb1/Acta2/Actg1	13	0.083871
GO:1900024	BP	GO:1900024	regulation of substrate adhesion-dependent cell spreading	5/155	54/23328	2.95234e-05	0.00230593	0.00175423	Flna/S100a10/Calr/Actn4/Arpc2	5	0.0322581
GO:1903034	BP	GO:1903034	regulation of response to wounding	8/155	186/23328	3.56246e-05	0.00271113	0.00206248	Flna/Cav1/Anxa1/Anxa2/Anxa5/Hmgb1/Acta2/Actg1	8	0.0516129
GO:0043254	BP	GO:0043254	regulation of protein-containing complex assembly	12/155	438/23328	3.81621e-05	0.00271639	0.00206648	Cfl1/Cryab/Cav1/Tpm1/Pfn1/Tmsb4x/Stmn2/Fscn1/H3f3b/Arf1/Arpc5/Arpc2	12	0.0774194
GO:0008064	BP	GO:0008064	regulation of actin polymerization or depolymerization	8/155	188/23328	3.84395e-05	0.00271639	0.00206648	Cfl1/Tpm1/Pfn1/Wdr1/Tmsb4x/Arf1/Arpc5/Arpc2	8	0.0516129
GO:0010770	BP	GO:0010770	positive regulation of cell morphogenesis involved in differentiation	8/155	188/23328	3.84395e-05	0.00271639	0.00206648	Ilk/Flna/S100a10/Eif4g2/Calr/Bcl11a/Atp5g1/Arpc2	8	0.0516129
GO:0055002	BP	GO:0055002	striated muscle cell development	8/155	190/23328	4.14379e-05	0.00286018	0.00217587	Lmna/Gpx1/Slc25a4/Myh10/Wdr1/Fdps/Bmp4/Actg1	8	0.0516129
GO:0030832	BP	GO:0030832	regulation of actin filament length	8/155	191/23328	4.30087e-05	0.00290113	0.00220703	Cfl1/Tpm1/Pfn1/Wdr1/Tmsb4x/Arf1/Arpc5/Arpc2	8	0.0516129
GO:0001765	BP	GO:0001765	membrane raft assembly	3/155	11/23328	4.56506e-05	0.00299571	0.00227898	Cav1/S100a10/Anxa2	3	0.0193548
GO:0014706	BP	GO:0014706	striated muscle tissue development	12/155	447/23328	4.64295e-05	0.00299571	0.00227898	Lmna/Sin3b/Cdc42/Cav1/Myl6/Gpx1/Tpm1/Cenpf/Slc25a4/Myh10/Fdps/Bmp4	12	0.0774194
GO:0043624	BP	GO:0043624	cellular protein complex disassembly	7/155	144/23328	5.12418e-05	0.00319238	0.00242859	Cfl1/Tpm1/Wdr1/Stmn2/Hspa8/Eif5a/Arpc2	7	0.0451613
GO:0045185	BP	GO:0045185	maintenance of protein location	6/155	99/23328	5.25946e-05	0.00319238	0.00242859	Flna/Cav1/Pfn1/Tmsb4x/Txn1/Ywhab	6	0.0387097
GO:0050773	BP	GO:0050773	regulation of dendrite development	8/155	197/23328	5.3515e-05	0.00319238	0.00242859	Cfl1/Ilk/Sdc2/Eif4g2/Bcl11a/Ywhah/Arf1/Hnrnpk	8	0.0516129
GO:1903829	BP	GO:1903829	positive regulation of cellular protein localization	10/155	317/23328	5.38084e-05	0.00319238	0.00242859	Cfl1/Nkd2/Cdc42/Flna/Ramp3/Oaz1/Cct7/Ywhae/Arpc2/Hnrnpk	10	0.0645161
GO:0030307	BP	GO:0030307	positive regulation of cell growth	8/155	198/23328	5.54581e-05	0.00319238	0.00242859	Cfl1/Ilk/Slc25a4/Eif4g2/Bcl11a/Fdps/Atp5g1/Hnrnpk	8	0.0516129
GO:0061041	BP	GO:0061041	regulation of wound healing	7/155	146/23328	5.59311e-05	0.00319238	0.00242859	Cav1/Anxa1/Anxa2/Anxa5/Hmgb1/Acta2/Actg1	7	0.0451613
GO:0060306	BP	GO:0060306	regulation of membrane repolarization	4/155	32/23328	5.83205e-05	0.00321007	0.00244205	Flna/Cav1/Wdr1/Ywhae	4	0.0258065
GO:0031333	BP	GO:0031333	negative regulation of protein-containing complex assembly	7/155	147/23328	5.84042e-05	0.00321007	0.00244205	Cfl1/Cryab/Tpm1/Pfn1/Tmsb4x/Stmn2/Arpc2	7	0.0451613
GO:0099173	BP	GO:0099173	postsynapse organization	8/155	200/23328	5.95209e-05	0.00321024	0.00244218	Cfl1/Cdc42/Gap43/Myh10/Actb/Arf1/Hspa8/Hnrnpk	8	0.0516129
GO:0060502	BP	GO:0060502	epithelial cell proliferation involved in lung morphogenesis	3/155	12/23328	6.05707e-05	0.00321024	0.00244218	Cdc42/Hmga2/Bmp4	3	0.0193548
GO:0001649	BP	GO:0001649	osteoblast differentiation	8/155	205/23328	7.07741e-05	0.0035603	0.00270848	Twist2/Lmna/Ilk/Pdlim7/Bmp4/Erh/H3f3b/Clic1	8	0.0516129
GO:0045216	BP	GO:0045216	cell-cell junction organization	8/155	205/23328	7.07741e-05	0.0035603	0.00270848	Cdc42/Flna/Cav1/Wdr1/Actn4/Fscn1/Actb/Actg1	8	0.0516129
GO:0055001	BP	GO:0055001	muscle cell development	8/155	205/23328	7.07741e-05	0.0035603	0.00270848	Lmna/Gpx1/Slc25a4/Myh10/Wdr1/Fdps/Bmp4/Actg1	8	0.0516129
GO:0099563	BP	GO:0099563	modification of synaptic structure	4/155	34/23328	7.44404e-05	0.00362597	0.00275844	Cfl1/Cdc42/Myh10/Pfn1	4	0.0258065
GO:0060537	BP	GO:0060537	muscle tissue development	12/155	470/23328	7.49543e-05	0.00362597	0.00275844	Lmna/Sin3b/Cdc42/Cav1/Myl6/Gpx1/Tpm1/Cenpf/Slc25a4/Myh10/Fdps/Bmp4	12	0.0774194
GO:0031032	BP	GO:0031032	actomyosin structure organization	8/155	207/23328	7.57446e-05	0.00362597	0.00275844	Cnn2/S100a10/Tpm1/Cnn3/Myh10/Pfn1/Wdr1/Actg1	8	0.0516129
GO:0034446	BP	GO:0034446	substrate adhesion-dependent cell spreading	6/155	106/23328	7.70752e-05	0.0036311	0.00276234	Ilk/Flna/S100a10/Calr/Actn4/Arpc2	6	0.0387097
GO:0048548	BP	GO:0048548	regulation of pinocytosis	3/155	13/23328	7.8358e-05	0.00363385	0.00276444	Cdc42/Cav1/Actn4	3	0.0193548
GO:0006457	BP	GO:0006457	protein folding	7/155	155/23328	8.15937e-05	0.00372569	0.00283431	Cryab/Calr/B2m/Ppia/Hsp90b1/Cct7/Hspa8	7	0.0451613
GO:0043243	BP	GO:0043243	positive regulation of protein-containing complex disassembly	4/155	35/23328	8.36128e-05	0.00376004	0.00286044	Cfl1/Wdr1/Stmn2/Eif5a	4	0.0258065
GO:0030837	BP	GO:0030837	negative regulation of actin filament polymerization	5/155	68/23328	9.03073e-05	0.00400048	0.00304335	Cfl1/Tpm1/Pfn1/Tmsb4x/Arpc2	5	0.0322581
GO:0032231	BP	GO:0032231	regulation of actin filament bundle assembly	6/155	110/23328	9.46873e-05	0.00409815	0.00311766	Cfl1/Flna/S100a10/Tpm1/Pfn1/Actg1	6	0.0387097
GO:0048638	BP	GO:0048638	regulation of developmental growth	11/155	409/23328	9.52738e-05	0.00409815	0.00311766	Cfl1/Ilk/Nkd1/Slc25a4/Hmga2/Eif4g2/Bcl11a/Fdps/Bmp4/Atp5g1/Hnrnpk	11	0.0709677
GO:0008154	BP	GO:0008154	actin polymerization or depolymerization	8/155	215/23328	9.86216e-05	0.00418156	0.0031811	Cfl1/Tpm1/Pfn1/Wdr1/Tmsb4x/Arf1/Arpc5/Arpc2	8	0.0516129
GO:0045669	BP	GO:0045669	positive regulation of osteoblast differentiation	5/155	70/23328	0.00010374	0.00433479	0.00329767	Lmna/Ilk/Pdlim7/Bmp4/Clic1	5	0.0322581
GO:0048639	BP	GO:0048639	positive regulation of developmental growth	8/155	217/23328	0.000105157	0.00433479	0.00329767	Ilk/Slc25a4/Hmga2/Eif4g2/Bcl11a/Fdps/Atp5g1/Hnrnpk	8	0.0516129
GO:0034765	BP	GO:0034765	regulation of ion transmembrane transport	12/155	489/23328	0.000108876	0.00442662	0.00336753	Dbi/Cfl1/Flna/Ramp3/Cav1/Slc25a4/Wdr1/Ywhah/Bmp4/Arf1/Ywhae/Clic1	12	0.0774194
GO:0010639	BP	GO:0010639	negative regulation of organelle organization	11/155	420/23328	0.000120306	0.00482525	0.00367079	Cfl1/Lmna/Gpx1/Tpm1/Pfn1/Tmsb4x/Slc25a5/Stmn2/Bmp4/H3f3b/Arpc2	11	0.0709677
GO:0031589	BP	GO:0031589	cell-substrate adhesion	10/155	351/23328	0.000124781	0.004938	0.00375656	Cfl1/Ilk/Flna/Lgals1/S100a10/Calr/Col26a1/Actn4/Actg1/Arpc2	10	0.0645161
GO:0007163	BP	GO:0007163	establishment or maintenance of cell polarity	8/155	223/23328	0.000126947	0.00495763	0.0037715	Cfl1/Lmna/Ilk/Cdc42/Wdr1/Fscn1/Actb/Arpc5	8	0.0516129
GO:1900026	BP	GO:1900026	positive regulation of substrate adhesion-dependent cell spreading	4/155	39/23328	0.000128661	0.00495931	0.00377278	Flna/S100a10/Calr/Arpc2	4	0.0258065
GO:0001667	BP	GO:0001667	ameboidal-type cell migration	11/155	427/23328	0.000138996	0.00528898	0.00402357	Cfl1/Ilk/Svbp/Gpx1/Anxa1/Anxa3/Pfn1/Calr/Hmgb1/Bmp4/Acta2	11	0.0709677
GO:1904064	BP	GO:1904064	positive regulation of cation transmembrane transport	7/155	170/23328	0.000145167	0.00534875	0.00406904	Dbi/Cfl1/Flna/Ramp3/Slc25a4/Bmp4/Arf1	7	0.0451613
GO:0030833	BP	GO:0030833	regulation of actin filament polymerization	7/155	171/23328	0.000150531	0.00534875	0.00406904	Cfl1/Tpm1/Pfn1/Tmsb4x/Arf1/Arpc5/Arpc2	7	0.0451613
GO:0098885	BP	GO:0098885	modification of postsynaptic actin cytoskeleton	3/155	16/23328	0.000151197	0.00534875	0.00406904	Cfl1/Myh10/Pfn1	3	0.0193548
GO:0098974	BP	GO:0098974	postsynaptic actin cytoskeleton organization	3/155	16/23328	0.000151197	0.00534875	0.00406904	Myh10/Actb/Arf1	3	0.0193548
GO:0099188	BP	GO:0099188	postsynaptic cytoskeleton organization	3/155	16/23328	0.000151197	0.00534875	0.00406904	Myh10/Actb/Arf1	3	0.0193548
GO:0034504	BP	GO:0034504	protein localization to nucleus	9/155	293/23328	0.000156161	0.00534875	0.00406904	Cfl1/Msx1/Lmna/Flna/Calr/Txn1/Bmp4/Hspa8/Ywhae	9	0.0580645
GO:0051258	BP	GO:0051258	protein polymerization	9/155	293/23328	0.000156161	0.00534875	0.00406904	Cfl1/Cav1/Tpm1/Pfn1/Tmsb4x/Stmn2/Arf1/Arpc5/Arpc2	9	0.0580645
GO:1904062	BP	GO:1904062	regulation of cation transmembrane transport	10/155	361/23328	0.000156763	0.00534875	0.00406904	Dbi/Cfl1/Flna/Ramp3/Cav1/Slc25a4/Ywhah/Bmp4/Arf1/Ywhae	10	0.0645161
GO:0086009	BP	GO:0086009	membrane repolarization	4/155	41/23328	0.000156786	0.00534875	0.00406904	Flna/Cav1/Wdr1/Ywhae	4	0.0258065
GO:0043393	BP	GO:0043393	regulation of protein binding	8/155	231/23328	0.000161683	0.00544687	0.00414369	Cdc42/Cav1/Anxa2/B2m/Bmp4/Cycs/Actb/Hnrnpk	8	0.0516129
GO:0045785	BP	GO:0045785	positive regulation of cell adhesion	11/155	435/23328	0.000163333	0.00544687	0.00414369	Cfl1/Ilk/Flna/Cav1/Lgals1/S100a10/Tpm1/Anxa1/Calr/Col26a1/Arpc2	11	0.0709677
GO:0033157	BP	GO:0033157	regulation of intracellular protein transport	8/155	232/23328	0.000166528	0.00546663	0.00415872	Atpif1/Cdc42/Flna/Oaz1/Txn1/Bmp4/Ywhae/Arpc2	8	0.0516129
GO:1904951	BP	GO:1904951	positive regulation of establishment of protein localization	10/155	364/23328	0.000167609	0.00546663	0.00415872	Cdc42/Flna/Oaz1/Myh10/Ppia/Nnat/Arf1/Cct7/Ywhae/Arpc2	10	0.0645161
GO:0050673	BP	GO:0050673	epithelial cell proliferation	11/155	438/23328	0.000173349	0.00558599	0.00424952	Atpif1/Nme1/Twist2/Cdc42/Cav1/Gpx1/Ccnd1/Hmga2/B2m/Hmgb1/Bmp4	11	0.0709677
GO:0051261	BP	GO:0051261	protein depolymerization	6/155	123/23328	0.000175033	0.00558599	0.00424952	Cfl1/Tpm1/Wdr1/Stmn2/Hspa8/Arpc2	6	0.0387097
GO:0001921	BP	GO:0001921	positive regulation of receptor recycling	3/155	17/23328	0.000182702	0.00576873	0.00438854	Nsg1/Ramp3/Anxa2	3	0.0193548
GO:0008406	BP	GO:0008406	gonad development	8/155	236/23328	0.000187118	0.00584596	0.0044473	Flna/Ccnd1/Hmga2/Ubb/Eif2s2/Bmp4/H3f3b/Hnrnpk	8	0.0516129
GO:0050678	BP	GO:0050678	regulation of epithelial cell proliferation	10/155	372/23328	0.00019967	0.00617313	0.00469619	Atpif1/Nme1/Twist2/Cdc42/Cav1/Gpx1/Ccnd1/Hmga2/B2m/Bmp4	10	0.0645161
GO:0045137	BP	GO:0045137	development of primary sexual characteristics	8/155	240/23328	0.000209758	0.00641816	0.00488259	Flna/Ccnd1/Hmga2/Ubb/Eif2s2/Bmp4/H3f3b/Hnrnpk	8	0.0516129
GO:0016358	BP	GO:0016358	dendrite development	9/155	306/23328	0.000215734	0.00647545	0.00492618	Cfl1/Ilk/Cdc42/Sdc2/Eif4g2/Bcl11a/Ywhah/Arf1/Hnrnpk	9	0.0580645
GO:0043244	BP	GO:0043244	regulation of protein-containing complex disassembly	6/155	128/23328	0.000217409	0.00647545	0.00492618	Cfl1/Tpm1/Wdr1/Stmn2/Eif5a/Arpc2	6	0.0387097
GO:1901881	BP	GO:1901881	positive regulation of protein depolymerization	3/155	18/23328	0.000218176	0.00647545	0.00492618	Cfl1/Wdr1/Stmn2	3	0.0193548
GO:0006913	BP	GO:0006913	nucleocytoplasmic transport	9/155	308/23328	0.000226388	0.00658745	0.00501138	Cfl1/Lmna/Flna/Calr/Txn1/Bmp4/Hspa8/Ywhae/Eif5a	9	0.0580645
GO:0051169	BP	GO:0051169	nuclear transport	9/155	308/23328	0.000226388	0.00658745	0.00501138	Cfl1/Lmna/Flna/Calr/Txn1/Bmp4/Hspa8/Ywhae/Eif5a	9	0.0580645
GO:0001738	BP	GO:0001738	morphogenesis of a polarized epithelium	5/155	83/23328	0.000232216	0.00669144	0.00509049	Nkd1/Wdr1/Mllt3/Actb/Actg1	5	0.0322581
GO:0032388	BP	GO:0032388	positive regulation of intracellular transport	7/155	184/23328	0.000236114	0.00673833	0.00512616	Cdc42/Flna/Anxa2/Oaz1/Arf1/Ywhae/Arpc2	7	0.0451613
GO:0045927	BP	GO:0045927	positive regulation of growth	9/155	312/23328	0.00024901	0.0070387	0.00535466	Cfl1/Ilk/Slc25a4/Hmga2/Eif4g2/Bcl11a/Fdps/Atp5g1/Hnrnpk	9	0.0580645
GO:0048524	BP	GO:0048524	positive regulation of viral process	5/155	85/23328	0.000259569	0.00716086	0.0054476	Cfl1/Lgals1/Pfn1/Ppia/Hspa8	5	0.0322581
GO:0030041	BP	GO:0030041	actin filament polymerization	7/155	187/23328	0.000260571	0.00716086	0.0054476	Cfl1/Tpm1/Pfn1/Tmsb4x/Arf1/Arpc5/Arpc2	7	0.0451613
GO:0034767	BP	GO:0034767	positive regulation of ion transmembrane transport	7/155	187/23328	0.000260571	0.00716086	0.0054476	Dbi/Cfl1/Flna/Ramp3/Slc25a4/Bmp4/Arf1	7	0.0451613
GO:0051146	BP	GO:0051146	striated muscle cell differentiation	9/155	317/23328	0.000279898	0.00762144	0.00579798	Msx1/Lmna/Gpx1/Slc25a4/Myh10/Wdr1/Fdps/Bmp4/Actg1	9	0.0580645
GO:0120032	BP	GO:0120032	regulation of plasma membrane bounded cell projection assembly	7/155	190/23328	0.000287026	0.00774449	0.00589159	Cfl1/Cdc42/Cav1/Gap43/Pfn1/Fscn1/Arpc2	7	0.0451613
GO:0046034	BP	GO:0046034	ATP metabolic process	8/155	253/23328	0.000299393	0.0080054	0.00609008	Ndufb6/Atpif1/Eno1/Atp5g1/Ndufa12/Atp5j/Cycs/Hspa8	8	0.0516129
GO:0060491	BP	GO:0060491	regulation of cell projection assembly	7/155	192/23328	0.000305833	0.00810457	0.00616552	Cfl1/Cdc42/Cav1/Gap43/Pfn1/Fscn1/Arpc2	7	0.0451613
GO:0010498	BP	GO:0010498	proteasomal protein catabolic process	11/155	470/23328	0.000316947	0.00832477	0.00633304	Nkd2/Cav1/Gpx1/Ubb/Sec61b/Psmb6/Psma5/Psma7/Psma2/Psmb2/Hsp90b1	11	0.0709677
GO:0051149	BP	GO:0051149	positive regulation of muscle cell differentiation	5/155	89/23328	0.000321549	0.00837154	0.00636862	Slc25a4/Tmsb4x/Fdps/Bmp4/Eif5a	5	0.0322581
GO:0008584	BP	GO:0008584	male gonad development	6/155	139/23328	0.000339081	0.00873207	0.00664289	Flna/Ccnd1/Hmga2/Ubb/Eif2s2/H3f3b	6	0.0387097
GO:0048738	BP	GO:0048738	cardiac muscle tissue development	8/155	258/23328	0.00034128	0.00873207	0.00664289	Lmna/Sin3b/Cdc42/Tpm1/Slc25a4/Myh10/Fdps/Bmp4	8	0.0516129
GO:0046546	BP	GO:0046546	development of primary male sexual characteristics	6/155	140/23328	0.000352347	0.00893816	0.00679967	Flna/Ccnd1/Hmga2/Ubb/Eif2s2/H3f3b	6	0.0387097
GO:0035088	BP	GO:0035088	establishment or maintenance of apical/basal cell polarity	4/155	51/23328	0.000367466	0.00908865	0.00691415	Ilk/Cdc42/Wdr1/Fscn1	4	0.0258065
GO:0051489	BP	GO:0051489	regulation of filopodium assembly	4/155	51/23328	0.000367466	0.00908865	0.00691415	Cdc42/Gap43/Fscn1/Arpc2	4	0.0258065
GO:0061245	BP	GO:0061245	establishment or maintenance of bipolar cell polarity	4/155	51/23328	0.000367466	0.00908865	0.00691415	Ilk/Cdc42/Wdr1/Fscn1	4	0.0258065
GO:0050808	BP	GO:0050808	synapse organization	11/155	479/23328	0.000371949	0.00912351	0.00694067	Cfl1/Cdc42/Flna/Gap43/Myh10/Pfn1/Tuba1a/Actb/Arf1/Hspa8/Hnrnpk	11	0.0709677
GO:0070252	BP	GO:0070252	actin-mediated cell contraction	5/155	94/23328	0.000414073	0.00993595	0.00755874	Flna/Cav1/Myl6/Tpm1/Acta2	5	0.0322581
GO:1901879	BP	GO:1901879	regulation of protein depolymerization	5/155	94/23328	0.000414073	0.00993595	0.00755874	Cfl1/Tpm1/Wdr1/Stmn2/Arpc2	5	0.0322581
GO:0003012	BP	GO:0003012	muscle system process	10/155	408/23328	0.000415114	0.00993595	0.00755874	Tpm2/Lmna/Flna/Cav1/Myl6/Tpm1/Slc25a4/Fdps/Tpm4/Acta2	10	0.0645161
GO:0055013	BP	GO:0055013	cardiac muscle cell development	5/155	95/23328	0.000434761	0.010323	0.00785315	Lmna/Slc25a4/Myh10/Fdps/Bmp4	5	0.0322581
GO:2001233	BP	GO:2001233	regulation of apoptotic signaling pathway	10/155	413/23328	0.000456495	0.0105391	0.00801759	Atpif1/Msx1/Lmna/Cav1/Gpx1/Ubb/Slc25a5/Ppp1ca/Bmp4/Hnrnpk	10	0.0645161
GO:0007043	BP	GO:0007043	cell-cell junction assembly	6/155	147/23328	0.000456968	0.0105391	0.00801759	Cav1/Wdr1/Actn4/Fscn1/Actb/Actg1	6	0.0387097
GO:0045667	BP	GO:0045667	regulation of osteoblast differentiation	6/155	147/23328	0.000456968	0.0105391	0.00801759	Twist2/Lmna/Ilk/Pdlim7/Bmp4/Clic1	6	0.0387097
GO:0006907	BP	GO:0006907	pinocytosis	3/155	23/23328	0.000462114	0.0105391	0.00801759	Cdc42/Cav1/Actn4	3	0.0193548
GO:0031579	BP	GO:0031579	membrane raft organization	3/155	23/23328	0.000462114	0.0105391	0.00801759	Cav1/S100a10/Anxa2	3	0.0193548
GO:0030099	BP	GO:0030099	myeloid cell differentiation	10/155	414/23328	0.00046517	0.0105391	0.00801759	Atpif1/Nme1/Twist2/Mfap2/Anxa2/Wdr1/B2m/Hmgb1/Prmt1/Bmp4	10	0.0645161
GO:0010660	BP	GO:0010660	regulation of muscle cell apoptotic process	5/155	97/23328	0.000478465	0.0107582	0.00818426	Ilk/Cav1/Slc25a4/Hspa8/Eif5a	5	0.0322581
GO:0010665	BP	GO:0010665	regulation of cardiac muscle cell apoptotic process	4/155	55/23328	0.000491289	0.0108754	0.00827343	Ilk/Slc25a4/Hspa8/Eif5a	4	0.0258065
GO:0030834	BP	GO:0030834	regulation of actin filament depolymerization	4/155	55/23328	0.000491289	0.0108754	0.00827343	Cfl1/Tpm1/Wdr1/Arpc2	4	0.0258065
GO:0050679	BP	GO:0050679	positive regulation of epithelial cell proliferation	7/155	208/23328	0.00049467	0.0108754	0.00827343	Nme1/Twist2/Cdc42/Cav1/Ccnd1/Hmga2/Bmp4	7	0.0451613
GO:0060560	BP	GO:0060560	developmental growth involved in morphogenesis	8/155	275/23328	0.000520903	0.0113679	0.00864812	Cfl1/Ilk/Nkd1/Eif4g2/Bcl11a/Bmp4/Atp5g1/Hnrnpk	8	0.0516129
GO:0051222	BP	GO:0051222	positive regulation of protein transport	9/155	348/23328	0.00055053	0.0119152	0.00906442	Cdc42/Flna/Oaz1/Myh10/Ppia/Nnat/Arf1/Ywhae/Arpc2	9	0.0580645
GO:0043542	BP	GO:0043542	endothelial cell migration	7/155	212/23328	0.000554007	0.0119152	0.00906442	Svbp/Gpx1/Anxa1/Anxa3/Calr/Hmgb1/Bmp4	7	0.0451613
GO:0010463	BP	GO:0010463	mesenchymal cell proliferation	4/155	57/23328	0.000563189	0.0120255	0.00914835	Msx1/Lmna/Hmgb1/Bmp4	4	0.0258065
GO:0055006	BP	GO:0055006	cardiac cell development	5/155	101/23328	0.000575708	0.012205	0.00928491	Lmna/Slc25a4/Myh10/Fdps/Bmp4	5	0.0322581
GO:0008360	BP	GO:0008360	regulation of cell shape	6/155	154/23328	0.000584371	0.0122425	0.00931347	Cfl1/Myl12a/Anxa1/Myh10/Wdr1/Arhgdia	6	0.0387097
GO:0032984	BP	GO:0032984	protein-containing complex disassembly	7/155	214/23328	0.000585728	0.0122425	0.00931347	Cfl1/Tpm1/Wdr1/Stmn2/Hspa8/Eif5a/Arpc2	7	0.0451613
GO:0010656	BP	GO:0010656	negative regulation of muscle cell apoptotic process	4/155	58/23328	0.000601805	0.012326	0.00937693	Ilk/Cav1/Slc25a4/Hspa8	4	0.0258065
GO:0010662	BP	GO:0010662	regulation of striated muscle cell apoptotic process	4/155	58/23328	0.000601805	0.012326	0.00937693	Ilk/Slc25a4/Hspa8/Eif5a	4	0.0258065
GO:0010657	BP	GO:0010657	muscle cell apoptotic process	5/155	102/23328	0.000602178	0.012326	0.00937693	Ilk/Cav1/Slc25a4/Hspa8/Eif5a	5	0.0322581
GO:0010659	BP	GO:0010659	cardiac muscle cell apoptotic process	4/155	59/23328	0.000642263	0.01288	0.00979839	Ilk/Slc25a4/Hspa8/Eif5a	4	0.0258065
GO:0030042	BP	GO:0030042	actin filament depolymerization	4/155	59/23328	0.000642263	0.01288	0.00979839	Cfl1/Tpm1/Wdr1/Arpc2	4	0.0258065
GO:0043462	BP	GO:0043462	regulation of ATPase activity	4/155	59/23328	0.000642263	0.01288	0.00979839	Atpif1/Tpm1/Cnn3/Pfn1	4	0.0258065
GO:0048545	BP	GO:0048545	response to steroid hormone	7/155	218/23328	0.000653499	0.0129304	0.00983674	Cav1/Anxa1/Hmga2/Calr/Hmgb1/Ywhah/Bmp4	7	0.0451613
GO:0045778	BP	GO:0045778	positive regulation of ossification	5/155	104/23328	0.000657846	0.0129304	0.00983674	Lmna/Ilk/Pdlim7/Bmp4/Clic1	5	0.0322581
GO:1901222	BP	GO:1901222	regulation of NIK/NF-kappaB signaling	5/155	104/23328	0.000657846	0.0129304	0.00983674	Prdx1/Ilk/Calr/Hmgb1/Actn4	5	0.0322581
GO:0010592	BP	GO:0010592	positive regulation of lamellipodium assembly	3/155	26/23328	0.000668592	0.0130551	0.00993164	Cfl1/Fscn1/Arpc2	3	0.0193548
GO:0010524	BP	GO:0010524	positive regulation of calcium ion transport into cytosol	4/155	60/23328	0.000684612	0.0132335	0.0100674	Dbi/Ramp3/Cav1/Bmp4	4	0.0258065
GO:0031647	BP	GO:0031647	regulation of protein stability	8/155	287/23328	0.000688804	0.0132335	0.0100674	Msx1/Lmna/Flna/Cryab/Pfn1/Calr/Cct7/Hspa8	8	0.0516129
GO:0007569	BP	GO:0007569	cell aging	6/155	159/23328	0.000691104	0.0132335	0.0100674	Lmna/Ilk/Cav1/Hmga2/Calr/B2m	6	0.0387097
GO:0014812	BP	GO:0014812	muscle cell migration	5/155	106/23328	0.000717282	0.0135806	0.0103314	Ilk/Anxa1/Tmsb4x/Arpc5/Arpc2	5	0.0322581
GO:0001558	BP	GO:0001558	regulation of cell growth	10/155	438/23328	0.000718378	0.0135806	0.0103314	Cfl1/Msx1/Ilk/Cryab/Slc25a4/Eif4g2/Bcl11a/Fdps/Atp5g1/Hnrnpk	10	0.0645161
GO:0030100	BP	GO:0030100	regulation of endocytosis	7/155	222/23328	0.000727351	0.0136631	0.0103942	Cdc42/Cav1/Anxa2/B2m/Actn4/Arf1/Hnrnpk	7	0.0451613
GO:0030178	BP	GO:0030178	negative regulation of Wnt signaling pathway	6/155	161/23328	0.000737789	0.0137721	0.010477	Nkd2/Cav1/Nkd1/Wif1/Hmga2/Mllt3	6	0.0387097
GO:2000727	BP	GO:2000727	positive regulation of cardiac muscle cell differentiation	3/155	27/23328	0.000748514	0.0138849	0.0105629	Slc25a4/Fdps/Bmp4	3	0.0193548
GO:0072593	BP	GO:0072593	reactive oxygen species metabolic process	8/155	292/23328	0.000770531	0.014202	0.0108041	Atpif1/Prdx1/Cryab/Cav1/Gpx1/Atp5g1/Cycs/Eif5a	8	0.0516129
GO:0010658	BP	GO:0010658	striated muscle cell apoptotic process	4/155	62/23328	0.000775177	0.014202	0.0108041	Ilk/Slc25a4/Hspa8/Eif5a	4	0.0258065
GO:0030879	BP	GO:0030879	mammary gland development	6/155	164/23328	0.000812348	0.0146355	0.0111339	Nme1/Msx1/Cav1/Gpx1/Ccnd1/Bmp4	6	0.0387097
GO:1900006	BP	GO:1900006	positive regulation of dendrite development	5/155	109/23328	0.000813847	0.0146355	0.0111339	Cfl1/Ilk/Eif4g2/Arf1/Hnrnpk	5	0.0322581
GO:0010631	BP	GO:0010631	epithelial cell migration	8/155	295/23328	0.000823199	0.0146355	0.0111339	Svbp/Gpx1/Anxa1/Anxa3/Pfn1/Calr/Hmgb1/Bmp4	8	0.0516129
GO:0072659	BP	GO:0072659	protein localization to plasma membrane	8/155	295/23328	0.000823199	0.0146355	0.0111339	Nkd2/Flna/Nsg1/Ramp3/Myl12a/S100a10/Anxa2/Actb	8	0.0516129
GO:0060999	BP	GO:0060999	positive regulation of dendritic spine development	4/155	63/23328	0.000823492	0.0146355	0.0111339	Cfl1/Eif4g2/Arf1/Hnrnpk	4	0.0258065
GO:0051147	BP	GO:0051147	regulation of muscle cell differentiation	6/155	165/23328	0.000838451	0.0148067	0.0112641	Msx1/Slc25a4/Tmsb4x/Fdps/Bmp4/Eif5a	6	0.0387097
GO:0038061	BP	GO:0038061	NIK/NF-kappaB signaling	5/155	110/23328	0.000848092	0.0148067	0.0112641	Prdx1/Ilk/Calr/Hmgb1/Actn4	5	0.0322581
GO:0120034	BP	GO:0120034	positive regulation of plasma membrane bounded cell projection assembly	5/155	110/23328	0.000848092	0.0148067	0.0112641	Cfl1/Cdc42/Pfn1/Fscn1/Arpc2	5	0.0322581
GO:0090132	BP	GO:0090132	epithelium migration	8/155	297/23328	0.000859892	0.0149249	0.0113541	Svbp/Gpx1/Anxa1/Anxa3/Pfn1/Calr/Hmgb1/Bmp4	8	0.0516129
GO:0042391	BP	GO:0042391	regulation of membrane potential	10/155	450/23328	0.00088237	0.0151557	0.0115296	Atpif1/Flna/Cav1/Wdr1/B2m/Ubb/Ywhah/Atp5g1/Ywhae/Clic1	10	0.0645161
GO:0008637	BP	GO:0008637	apoptotic mitochondrial changes	5/155	111/23328	0.000883401	0.0151557	0.0115296	Atpif1/Lmna/Gpx1/Slc25a4/Slc25a5	5	0.0322581
GO:0051100	BP	GO:0051100	negative regulation of binding	6/155	167/23328	0.000892595	0.0152254	0.0115827	Twist2/Msx1/Cav1/B2m/Actb/Hnrnpk	6	0.0387097
GO:0090130	BP	GO:0090130	tissue migration	8/155	299/23328	0.000897888	0.0152282	0.0115848	Svbp/Gpx1/Anxa1/Anxa3/Pfn1/Calr/Hmgb1/Bmp4	8	0.0516129
GO:0003015	BP	GO:0003015	heart process	7/155	231/23328	0.000917746	0.0152758	0.011621	Cdc42/Flna/Ramp3/Cav1/Gpx1/Tpm1/Atp5j	7	0.0451613
GO:0001919	BP	GO:0001919	regulation of receptor recycling	3/155	29/23328	0.000926016	0.0152758	0.011621	Nsg1/Ramp3/Anxa2	3	0.0193548
GO:0032233	BP	GO:0032233	positive regulation of actin filament bundle assembly	4/155	65/23328	0.000926429	0.0152758	0.011621	Flna/S100a10/Tpm1/Pfn1	4	0.0258065
GO:0045454	BP	GO:0045454	cell redox homeostasis	4/155	65/23328	0.000926429	0.0152758	0.011621	Prdx1/Gpx1/Txn1/Pdia6	4	0.0258065
GO:0090398	BP	GO:0090398	cellular senescence	4/155	65/23328	0.000926429	0.0152758	0.011621	Cav1/Hmga2/Calr/B2m	4	0.0258065
GO:0090559	BP	GO:0090559	regulation of membrane permeability	4/155	66/23328	0.00098115	0.0160887	0.0122394	Atpif1/Slc25a4/Slc25a5/Hspa8	4	0.0258065
GO:0046661	BP	GO:0046661	male sex differentiation	6/155	171/23328	0.00100894	0.0163635	0.0124485	Flna/Ccnd1/Hmga2/Ubb/Eif2s2/H3f3b	6	0.0387097
GO:0051494	BP	GO:0051494	negative regulation of cytoskeleton organization	6/155	171/23328	0.00100894	0.0163635	0.0124485	Cfl1/Tpm1/Pfn1/Tmsb4x/Stmn2/Arpc2	6	0.0387097
GO:0046847	BP	GO:0046847	filopodium assembly	4/155	67/23328	0.0010381	0.0167451	0.0127388	Cdc42/Gap43/Fscn1/Arpc2	4	0.0258065
GO:0022411	BP	GO:0022411	cellular component disassembly	9/155	383/23328	0.00108281	0.0173719	0.0132156	Atpif1/Cfl1/Tpm1/Wdr1/Stmn2/Fscn1/Hspa8/Eif5a/Arpc2	9	0.0580645
GO:0032507	BP	GO:0032507	maintenance of protein location in cell	4/155	68/23328	0.00109734	0.0175103	0.0133209	Cav1/Pfn1/Tmsb4x/Txn1	4	0.0258065
GO:1902253	BP	GO:1902253	regulation of intrinsic apoptotic signaling pathway by p53 class mediator	3/155	31/23328	0.00112813	0.0179052	0.0136213	Msx1/Ubb/Hnrnpk	3	0.0193548
GO:0001763	BP	GO:0001763	morphogenesis of a branching structure	7/155	241/23328	0.00117326	0.0184245	0.0140163	Ilk/Hmga2/Mgp/Bcl11a/Ppp1ca/Bmp4/Hnrnpk	7	0.0451613
GO:0030278	BP	GO:0030278	regulation of ossification	7/155	241/23328	0.00117326	0.0184245	0.0140163	Twist2/Lmna/Ilk/Pdlim7/Mgp/Bmp4/Clic1	7	0.0451613
GO:0034764	BP	GO:0034764	positive regulation of transmembrane transport	7/155	243/23328	0.00123047	0.0191716	0.0145847	Dbi/Cfl1/Flna/Ramp3/Slc25a4/Bmp4/Arf1	7	0.0451613
GO:0051491	BP	GO:0051491	positive regulation of filopodium assembly	3/155	32/23328	0.0012388	0.0191716	0.0145847	Cdc42/Fscn1/Arpc2	3	0.0193548
GO:0050821	BP	GO:0050821	protein stabilization	6/155	178/23328	0.00124021	0.0191716	0.0145847	Msx1/Flna/Cryab/Pfn1/Calr/Cct7	6	0.0387097
GO:0007548	BP	GO:0007548	sex differentiation	8/155	315/23328	0.00125289	0.0192672	0.0146575	Flna/Ccnd1/Hmga2/Ubb/Eif2s2/Bmp4/H3f3b/Hnrnpk	8	0.0516129
GO:0030900	BP	GO:0030900	forebrain development	9/155	393/23328	0.00129449	0.0197793	0.0150471	Dbi/Msx1/Hmga2/Myh10/B2m/Ubb/Bmp4/Ywhae/Hnrnpk	9	0.0580645
GO:0042542	BP	GO:0042542	response to hydrogen peroxide	5/155	121/23328	0.00129952	0.0197793	0.0150471	Cfl1/Cryab/Gpx1/Anxa1/Txn1	5	0.0322581
GO:0001503	BP	GO:0001503	ossification	9/155	394/23328	0.00131737	0.0199488	0.015176	Twist2/Lmna/Ilk/Pdlim7/Mgp/Bmp4/Erh/H3f3b/Clic1	9	0.0580645
GO:0042176	BP	GO:0042176	regulation of protein catabolic process	9/155	395/23328	0.00134059	0.0201972	0.015365	Atpif1/Nkd2/Flna/Cav1/Nkd1/Gpx1/Anxa2/Oaz1/Ubb	9	0.0580645
GO:0010667	BP	GO:0010667	negative regulation of cardiac muscle cell apoptotic process	3/155	33/23328	0.00135607	0.0202253	0.0153863	Ilk/Slc25a4/Hspa8	3	0.0193548
GO:1902745	BP	GO:1902745	positive regulation of lamellipodium organization	3/155	33/23328	0.00135607	0.0202253	0.0153863	Cfl1/Fscn1/Arpc2	3	0.0193548
GO:0051235	BP	GO:0051235	maintenance of location	8/155	320/23328	0.00138423	0.020542	0.0156273	Dbi/Flna/Cav1/Pfn1/Ftl1/Tmsb4x/Txn1/Ywhab	8	0.0516129
GO:0006091	BP	GO:0006091	generation of precursor metabolites and energy	9/155	400/23328	0.00146164	0.0215829	0.0164191	Ndufb6/a/Sdhb/Hmgb1/Ppp1ca/Eno1/Ndufa12/Atp5j/Cycs	9	0.0580645
GO:0021591	BP	GO:0021591	ventricular system development	3/155	34/23328	0.0014801	0.0217472	0.0165441	Dbi/Cenpf/Myh10	3	0.0193548
GO:1902414	BP	GO:1902414	protein localization to cell junction	5/155	125/23328	0.00150103	0.0219461	0.0166954	Flna/Nsg1/Actn4/Actb/Actg1	5	0.0322581
GO:0051271	BP	GO:0051271	negative regulation of cellular component movement	8/155	326/23328	0.00155606	0.0226392	0.0172227	Cfl1/Ilk/Svbp/Cnn2/Tpm1/Arhgdia/Calr/Actn4	8	0.0516129
GO:0043161	BP	GO:0043161	proteasome-mediated ubiquitin-dependent protein catabolic process	9/155	405/23328	0.00159136	0.0228781	0.0174044	Nkd2/Cav1/Sec61b/Psmb6/Psma5/Psma7/Psma2/Psmb2/Hsp90b1	9	0.0580645
GO:0002262	BP	GO:0002262	myeloid cell homeostasis	6/155	187/23328	0.00159478	0.0228781	0.0174044	Atpif1/Prdx1/Anxa1/B2m/Prmt1/Bmp4	6	0.0387097
GO:0051101	BP	GO:0051101	regulation of DNA binding	5/155	127/23328	0.00160999	0.0228781	0.0174044	Nme1/Twist2/Msx1/Txn1/Calm1	5	0.0322581
GO:0060996	BP	GO:0060996	dendritic spine development	5/155	127/23328	0.00160999	0.0228781	0.0174044	Cfl1/Cdc42/Eif4g2/Arf1/Hnrnpk	5	0.0322581
GO:0010591	BP	GO:0010591	regulation of lamellipodium assembly	3/155	35/23328	0.00161102	0.0228781	0.0174044	Cfl1/Fscn1/Arpc2	3	0.0193548
GO:0032273	BP	GO:0032273	positive regulation of protein polymerization	5/155	129/23328	0.00172466	0.0243707	0.0185399	Cav1/Pfn1/Arf1/Arpc5/Arpc2	5	0.0322581
GO:1901224	BP	GO:1901224	positive regulation of NIK/NF-kappaB signaling	4/155	77/23328	0.00174127	0.0243707	0.0185399	Ilk/Calr/Hmgb1/Actn4	4	0.0258065
GO:0010664	BP	GO:0010664	negative regulation of striated muscle cell apoptotic process	3/155	36/23328	0.00174897	0.0243707	0.0185399	Ilk/Slc25a4/Hspa8	3	0.0193548
GO:1905209	BP	GO:1905209	positive regulation of cardiocyte differentiation	3/155	36/23328	0.00174897	0.0243707	0.0185399	Slc25a4/Fdps/Bmp4	3	0.0193548
GO:0051783	BP	GO:0051783	regulation of nuclear division	6/155	191/23328	0.00177507	0.0246187	0.0187286	Msx1/Cdc42/Calr/Ywhah/Bmp4/Ranbp1	6	0.0387097
GO:0043270	BP	GO:0043270	positive regulation of ion transport	8/155	334/23328	0.00181105	0.0250009	0.0190193	Dbi/Cfl1/Flna/Ramp3/Cav1/Slc25a4/Bmp4/Arf1	8	0.0516129
GO:1903036	BP	GO:1903036	positive regulation of response to wounding	4/155	78/23328	0.00182602	0.0250909	0.0190878	Flna/Anxa1/Hmgb1/Actg1	4	0.0258065
GO:0034314	BP	GO:0034314	Arp2/3 complex-mediated actin nucleation	3/155	37/23328	0.00189408	0.0255978	0.0194734	Arf1/Arpc5/Arpc2	3	0.0193548
GO:0071709	BP	GO:0071709	membrane assembly	3/155	37/23328	0.00189408	0.0255978	0.0194734	Cav1/S100a10/Anxa2	3	0.0193548
GO:0015865	BP	GO:0015865	purine nucleotide transport	2/155	10/23328	0.00190603	0.0255978	0.0194734	Slc25a4/Slc25a5	2	0.0129032
GO:0030049	BP	GO:0030049	muscle filament sliding	2/155	10/23328	0.00190603	0.0255978	0.0194734	Myl6/Tpm1	2	0.0129032
GO:1900122	BP	GO:1900122	positive regulation of receptor binding	2/155	10/23328	0.00190603	0.0255978	0.0194734	Anxa2/B2m	2	0.0129032
GO:0042063	BP	GO:0042063	gliogenesis	8/155	338/23328	0.00195036	0.0260751	0.0198365	Dbi/Ilk/Vim/Anxa1/Gap43/Hmga2/Wdr1/Bmp4	8	0.0516129
GO:0000280	BP	GO:0000280	nuclear division	9/155	418/23328	0.00197234	0.0262507	0.0199701	Msx1/Cdc42/Flna/Zwint/Calr/Ubb/Ywhah/Bmp4/Ranbp1	9	0.0580645
GO:1901880	BP	GO:1901880	negative regulation of protein depolymerization	4/155	80/23328	0.00200402	0.0265533	0.0202003	Cfl1/Tpm1/Stmn2/Arpc2	4	0.0258065
GO:0022904	BP	GO:0022904	respiratory electron transport chain	4/155	81/23328	0.00209736	0.027489	0.0209122	Ndufb6/Sdhb/Ndufa12/Cycs	4	0.0258065
GO:0051881	BP	GO:0051881	regulation of mitochondrial membrane potential	4/155	81/23328	0.00209736	0.027489	0.0209122	Atpif1/Ubb/Atp5g1/Clic1	4	0.0258065
GO:0048588	BP	GO:0048588	developmental cell growth	7/155	267/23328	0.00210243	0.027489	0.0209122	Ilk/Slc25a4/Eif4g2/Bcl11a/Fdps/Atp5g1/Hnrnpk	7	0.0451613
GO:0030513	BP	GO:0030513	positive regulation of BMP signaling pathway	3/155	39/23328	0.0022063	0.0284709	0.0216591	Msx1/Ilk/Bmp4	3	0.0193548
GO:1902108	BP	GO:1902108	regulation of mitochondrial membrane permeability involved in apoptotic process	3/155	39/23328	0.0022063	0.0284709	0.0216591	Atpif1/Slc25a4/Slc25a5	3	0.0193548
GO:1905710	BP	GO:1905710	positive regulation of membrane permeability	3/155	39/23328	0.0022063	0.0284709	0.0216591	Atpif1/Slc25a5/Hspa8	3	0.0193548
GO:0022898	BP	GO:0022898	regulation of transmembrane transporter activity	7/155	270/23328	0.00223843	0.028545	0.0217155	Cfl1/Cav1/Slc25a4/Ywhah/Bmp4/Actb/Ywhae	7	0.0451613
GO:0034329	BP	GO:0034329	cell junction assembly	9/155	426/23328	0.0022409	0.028545	0.0217155	Cfl1/Cav1/S100a10/Gap43/Wdr1/Actn4/Fscn1/Actb/Actg1	9	0.0580645
GO:0072594	BP	GO:0072594	establishment of protein localization to organelle	9/155	426/23328	0.0022409	0.028545	0.0217155	Atpif1/Cfl1/Lmna/Flna/Ssr3/Sec61b/Bmp4/Cct7/Hspa8	9	0.0580645
GO:0010959	BP	GO:0010959	regulation of metal ion transport	9/155	427/23328	0.00227642	0.0288372	0.0219378	Dbi/Flna/Ramp3/Cav1/B2m/Ywhah/Bmp4/Arf1/Ywhae	9	0.0580645
GO:0006605	BP	GO:0006605	protein targeting	7/155	271/23328	0.00228524	0.0288372	0.0219378	Atpif1/Ssr3/Sec61b/Ywhab/Hspa8/Ywhae/Arpc2	7	0.0451613
GO:0051899	BP	GO:0051899	membrane depolarization	4/155	83/23328	0.00229299	0.0288372	0.0219378	Atpif1/Cav1/B2m/Ywhah	4	0.0258065
GO:0055015	BP	GO:0055015	ventricular cardiac muscle cell development	2/155	11/23328	0.00231945	0.0289249	0.0220045	Lmna/Myh10	2	0.0129032
GO:0086103	BP	GO:0086103	G protein-coupled receptor signaling pathway involved in heart process	2/155	11/23328	0.00231945	0.0289249	0.0220045	Ramp3/Cav1	2	0.0129032
GO:0000302	BP	GO:0000302	response to reactive oxygen species	6/155	202/23328	0.00235092	0.0291947	0.0222098	Prdx1/Cfl1/Cryab/Gpx1/Anxa1/Txn1	6	0.0387097
GO:0001881	BP	GO:0001881	receptor recycling	3/155	40/23328	0.00237366	0.0293543	0.0223312	Nsg1/Ramp3/Anxa2	3	0.0193548
GO:0055007	BP	GO:0055007	cardiac muscle cell differentiation	5/155	139/23328	0.00238978	0.0293777	0.022349	Lmna/Slc25a4/Myh10/Fdps/Bmp4	5	0.0322581
GO:0022900	BP	GO:0022900	electron transport chain	4/155	84/23328	0.00239535	0.0293777	0.022349	Ndufb6/Sdhb/Ndufa12/Cycs	4	0.0258065
GO:0051693	BP	GO:0051693	actin filament capping	3/155	41/23328	0.00254868	0.031002	0.0235846	Cfl1/Tpm1/Arpc2	3	0.0193548
GO:0099084	BP	GO:0099084	postsynaptic specialization organization	3/155	41/23328	0.00254868	0.031002	0.0235846	Cfl1/Gap43/Hspa8	3	0.0193548
GO:0050807	BP	GO:0050807	regulation of synapse organization	7/155	277/23328	0.0025822	0.0312815	0.0237973	Cfl1/Cdc42/Gap43/Myh10/Tuba1a/Hspa8/Hnrnpk	7	0.0451613
GO:0097581	BP	GO:0097581	lamellipodium organization	4/155	86/23328	0.00260944	0.0314831	0.0239506	Cfl1/Fscn1/Arpc5/Arpc2	4	0.0258065
GO:0032409	BP	GO:0032409	regulation of transporter activity	7/155	280/23328	0.00274138	0.0329	0.0250285	Cfl1/Cav1/Slc25a4/Ywhah/Bmp4/Actb/Ywhae	7	0.0451613
GO:0033275	BP	GO:0033275	actin-myosin filament sliding	2/155	12/23328	0.00277123	0.0329	0.0250285	Myl6/Tpm1	2	0.0129032
GO:0042989	BP	GO:0042989	sequestering of actin monomers	2/155	12/23328	0.00277123	0.0329	0.0250285	Pfn1/Tmsb4x	2	0.0129032
GO:0090343	BP	GO:0090343	positive regulation of cell aging	2/155	12/23328	0.00277123	0.0329	0.0250285	Lmna/B2m	2	0.0129032
GO:0090316	BP	GO:0090316	positive regulation of intracellular protein transport	5/155	144/23328	0.00278448	0.0329257	0.0250481	Cdc42/Flna/Oaz1/Ywhae/Arpc2	5	0.0322581
GO:0034620	BP	GO:0034620	cellular response to unfolded protein	4/155	88/23328	0.00283631	0.0334055	0.0254131	Ccnd1/Calr/Hspa8/Pdia6	4	0.0258065
GO:2000027	BP	GO:2000027	regulation of animal organ morphogenesis	6/155	210/23328	0.00285082	0.0334436	0.0254421	Msx1/Cdc42/Nkd1/Hmga2/Bmp4/Mllt3	6	0.0387097
GO:0051702	BP	GO:0051702	interaction with symbiont	4/155	89/23328	0.00295466	0.0345253	0.026265	Cfl1/Gpx1/Anxa2/Hspa8	4	0.0258065
GO:0043112	BP	GO:0043112	receptor metabolic process	6/155	212/23328	0.00298736	0.0347705	0.0264515	Nsg1/Ramp3/Cav1/Anxa2/Arf1/Hnrnpk	6	0.0387097
GO:1990778	BP	GO:1990778	protein localization to cell periphery	8/155	363/23328	0.00302354	0.0350541	0.0266673	Nkd2/Flna/Nsg1/Ramp3/Myl12a/S100a10/Anxa2/Actb	8	0.0516129
GO:0051651	BP	GO:0051651	maintenance of location in cell	6/155	213/23328	0.00305744	0.0353092	0.0268613	Dbi/Cav1/Pfn1/Ftl1/Tmsb4x/Txn1	6	0.0387097
GO:0043242	BP	GO:0043242	negative regulation of protein-containing complex disassembly	4/155	90/23328	0.00307633	0.0353897	0.0269226	Cfl1/Tpm1/Stmn2/Arpc2	4	0.0258065
GO:0044091	BP	GO:0044091	membrane biogenesis	3/155	44/23328	0.00312082	0.0357629	0.0272065	Cav1/S100a10/Anxa2	3	0.0193548
GO:0002181	BP	GO:0002181	cytoplasmic translation	4/155	91/23328	0.00320138	0.0360184	0.0274008	Eif2s2/Cnbp/Eif4a1/Tma7	4	0.0258065
GO:0034101	BP	GO:0034101	erythrocyte homeostasis	5/155	149/23328	0.00322436	0.0360184	0.0274008	Atpif1/Prdx1/B2m/Prmt1/Bmp4	5	0.0322581
GO:0010988	BP	GO:0010988	regulation of low-density lipoprotein particle clearance	2/155	13/23328	0.00326084	0.0360184	0.0274008	Anxa2/Hnrnpk	2	0.0129032
GO:0021670	BP	GO:0021670	lateral ventricle development	2/155	13/23328	0.00326084	0.0360184	0.0274008	Dbi/Myh10	2	0.0129032
GO:0030836	BP	GO:0030836	positive regulation of actin filament depolymerization	2/155	13/23328	0.00326084	0.0360184	0.0274008	Cfl1/Wdr1	2	0.0129032
GO:0032799	BP	GO:0032799	low-density lipoprotein receptor particle metabolic process	2/155	13/23328	0.00326084	0.0360184	0.0274008	Anxa2/Hnrnpk	2	0.0129032
GO:0043471	BP	GO:0043471	regulation of cellular carbohydrate catabolic process	2/155	13/23328	0.00326084	0.0360184	0.0274008	Hmgb1/Ppp1ca	2	0.0129032
GO:0051639	BP	GO:0051639	actin filament network formation	2/155	13/23328	0.00326084	0.0360184	0.0274008	Pls3/Arpc5	2	0.0129032
GO:0099159	BP	GO:0099159	regulation of modification of postsynaptic structure	2/155	13/23328	0.00326084	0.0360184	0.0274008	Cdc42/Myh10	2	0.0129032
GO:0050803	BP	GO:0050803	regulation of synapse structure or activity	7/155	289/23328	0.00326447	0.0360184	0.0274008	Cfl1/Cdc42/Gap43/Myh10/Tuba1a/Hspa8/Hnrnpk	7	0.0451613
GO:0010634	BP	GO:0010634	positive regulation of epithelial cell migration	5/155	150/23328	0.00331801	0.0360694	0.0274397	Anxa1/Anxa3/Pfn1/Calr/Bmp4	5	0.0322581
GO:0031099	BP	GO:0031099	regeneration	5/155	150/23328	0.00331801	0.0360694	0.0274397	Flna/Gpx1/Anxa1/Gap43/Ccnd1	5	0.0322581
GO:0010464	BP	GO:0010464	regulation of mesenchymal cell proliferation	3/155	45/23328	0.00332759	0.0360694	0.0274397	Lmna/Hmgb1/Bmp4	3	0.0193548
GO:1902743	BP	GO:1902743	regulation of lamellipodium organization	3/155	45/23328	0.00332759	0.0360694	0.0274397	Cfl1/Fscn1/Arpc2	3	0.0193548
GO:0014909	BP	GO:0014909	smooth muscle cell migration	4/155	92/23328	0.00332986	0.0360694	0.0274397	Ilk/Tmsb4x/Arpc5/Arpc2	4	0.0258065
GO:2000146	BP	GO:2000146	negative regulation of cell motility	7/155	291/23328	0.00339042	0.0365918	0.0278371	Cfl1/Ilk/Svbp/Cnn2/Tpm1/Arhgdia/Calr	7	0.0451613
GO:0043903	BP	GO:0043903	regulation of symbiotic process	6/155	218/23328	0.00342641	0.0368464	0.0280307	Cfl1/Cav1/Lgals1/Pfn1/Ppia/Hspa8	6	0.0387097
GO:0045445	BP	GO:0045445	myoblast differentiation	4/155	93/23328	0.0034618	0.0370925	0.028218	Ilk/Lgals1/Bmp4/Cxcl14	4	0.0258065
GO:0030835	BP	GO:0030835	negative regulation of actin filament depolymerization	3/155	46/23328	0.00354257	0.0378214	0.0287725	Cfl1/Tpm1/Arpc2	3	0.0193548
GO:0044403	BP	GO:0044403	symbiotic process	8/155	374/23328	0.00362118	0.0385221	0.0293056	Cfl1/Cav1/Lgals1/Gpx1/Anxa2/Pfn1/Ppia/Hspa8	8	0.0516129
GO:0060047	BP	GO:0060047	heart contraction	6/155	221/23328	0.00366315	0.0388294	0.0295393	Cdc42/Flna/Cav1/Gpx1/Tpm1/Atp5j	6	0.0387097
GO:0051492	BP	GO:0051492	regulation of stress fiber assembly	4/155	95/23328	0.00373626	0.0391711	0.0297993	S100a10/Tpm1/Pfn1/Actg1	4	0.0258065
GO:0030324	BP	GO:0030324	lung development	6/155	222/23328	0.0037447	0.0391711	0.0297993	Cdc42/Hmga2/Mgp/Hmgb1/Ppp1ca/Bmp4	6	0.0387097
GO:0003197	BP	GO:0003197	endocardial cushion development	3/155	47/23328	0.00376586	0.0391711	0.0297993	Msx1/Tmem100/Bmp4	3	0.0193548
GO:0048755	BP	GO:0048755	branching morphogenesis of a nerve	2/155	14/23328	0.00378777	0.0391711	0.0297993	Bcl11a/Hnrnpk	2	0.0129032
GO:0070365	BP	GO:0070365	hepatocyte differentiation	2/155	14/23328	0.00378777	0.0391711	0.0297993	Anxa1/Bmp4	2	0.0129032
GO:0071803	BP	GO:0071803	positive regulation of podosome assembly	2/155	14/23328	0.00378777	0.0391711	0.0297993	Fscn1/Arpc2	2	0.0129032
GO:2000052	BP	GO:2000052	positive regulation of non-canonical Wnt signaling pathway	2/155	14/23328	0.00378777	0.0391711	0.0297993	Nkd1/Mllt3	2	0.0129032
GO:0006936	BP	GO:0006936	muscle contraction	7/155	298/23328	0.00386064	0.0396983	0.0302003	Tpm2/Flna/Cav1/Myl6/Tpm1/Tpm4/Acta2	7	0.0451613
GO:0030838	BP	GO:0030838	positive regulation of actin filament polymerization	4/155	96/23328	0.00387888	0.0396983	0.0302003	Pfn1/Arf1/Arpc5/Arpc2	4	0.0258065
GO:0060998	BP	GO:0060998	regulation of dendritic spine development	4/155	96/23328	0.00387888	0.0396983	0.0302003	Cfl1/Eif4g2/Arf1/Hnrnpk	4	0.0258065
GO:0030323	BP	GO:0030323	respiratory tube development	6/155	225/23328	0.00399745	0.0406326	0.0309111	Cdc42/Hmga2/Mgp/Hmgb1/Ppp1ca/Bmp4	6	0.0387097
GO:1903115	BP	GO:1903115	regulation of actin filament-based movement	3/155	48/23328	0.00399755	0.0406326	0.0309111	Flna/Cav1/Acta2	3	0.0193548
GO:1903707	BP	GO:1903707	negative regulation of hemopoiesis	5/155	157/23328	0.00402921	0.0408146	0.0310496	Nme1/Twist2/Anxa1/Prmt1/Bmp4	5	0.0322581
GO:0030510	BP	GO:0030510	regulation of BMP signaling pathway	4/155	98/23328	0.00417507	0.0421483	0.0320642	Msx1/Ilk/Cav1/Bmp4	4	0.0258065
GO:0090342	BP	GO:0090342	regulation of cell aging	3/155	49/23328	0.00423773	0.0423452	0.032214	Lmna/Hmga2/B2m	3	0.0193548
GO:2000725	BP	GO:2000725	regulation of cardiac muscle cell differentiation	3/155	49/23328	0.00423773	0.0423452	0.032214	Slc25a4/Fdps/Bmp4	3	0.0193548
GO:0071383	BP	GO:0071383	cellular response to steroid hormone stimulus	5/155	159/23328	0.00425098	0.0423452	0.032214	Anxa1/Hmga2/Calr/Ywhah/Bmp4	5	0.0322581
GO:0030111	BP	GO:0030111	regulation of Wnt signaling pathway	7/155	304/23328	0.00430179	0.0423452	0.032214	Nkd2/Ilk/Cav1/Nkd1/Wif1/Hmga2/Mllt3	7	0.0451613
GO:0006862	BP	GO:0006862	nucleotide transport	2/155	15/23328	0.00435151	0.0423452	0.032214	Slc25a4/Slc25a5	2	0.0129032
GO:0007379	BP	GO:0007379	segment specification	2/155	15/23328	0.00435151	0.0423452	0.032214	Irx3/Mllt3	2	0.0129032
GO:0031340	BP	GO:0031340	positive regulation of vesicle fusion	2/155	15/23328	0.00435151	0.0423452	0.032214	Anxa1/Anxa2	2	0.0129032
GO:0060546	BP	GO:0060546	negative regulation of necroptotic process	2/155	15/23328	0.00435151	0.0423452	0.032214	Cav1/Slc25a4	2	0.0129032
GO:0061051	BP	GO:0061051	positive regulation of cell growth involved in cardiac muscle cell development	2/155	15/23328	0.00435151	0.0423452	0.032214	Slc25a4/Fdps	2	0.0129032
GO:0062099	BP	GO:0062099	negative regulation of programmed necrotic cell death	2/155	15/23328	0.00435151	0.0423452	0.032214	Cav1/Slc25a4	2	0.0129032
GO:2000095	BP	GO:2000095	regulation of Wnt signaling pathway, planar cell polarity pathway	2/155	15/23328	0.00435151	0.0423452	0.032214	Nkd1/Mllt3	2	0.0129032
GO:0048285	BP	GO:0048285	organelle fission	9/155	472/23328	0.00440153	0.042692	0.0324777	Msx1/Cdc42/Flna/Zwint/Calr/Ubb/Ywhah/Bmp4/Ranbp1	9	0.0580645
GO:0060562	BP	GO:0060562	epithelial tube morphogenesis	8/155	387/23328	0.00444137	0.0429381	0.032665	Cfl1/Irx3/Ilk/Hmga2/Pfn1/Mgp/Ppp1ca/Bmp4	8	0.0516129
GO:0032092	BP	GO:0032092	positive regulation of protein binding	4/155	101/23328	0.00464744	0.0447844	0.0340696	Cav1/Anxa2/B2m/Bmp4	4	0.0258065
GO:0048608	BP	GO:0048608	reproductive structure development	9/155	477/23328	0.00471051	0.0451282	0.0343311	Flna/Anxa1/Ccnd1/Hmga2/Ubb/Eif2s2/Bmp4/H3f3b/Hnrnpk	9	0.0580645
GO:0097191	BP	GO:0097191	extrinsic apoptotic signaling pathway	6/155	233/23328	0.0047332	0.0451282	0.0343311	Lmna/Bex3/Cav1/Gpx1/Ppp1ca/Bmp4	6	0.0387097
GO:0045010	BP	GO:0045010	actin nucleation	3/155	51/23328	0.00474393	0.0451282	0.0343311	Arf1/Arpc5/Arpc2	3	0.0193548
GO:0060428	BP	GO:0060428	lung epithelium development	3/155	51/23328	0.00474393	0.0451282	0.0343311	Cdc42/Hmga2/Bmp4	3	0.0193548
GO:0010632	BP	GO:0010632	regulation of epithelial cell migration	6/155	235/23328	0.00493175	0.0460601	0.03504	Svbp/Anxa1/Anxa3/Pfn1/Calr/Bmp4	6	0.0387097
GO:0031334	BP	GO:0031334	positive regulation of protein-containing complex assembly	6/155	235/23328	0.00493175	0.0460601	0.03504	Cav1/Pfn1/Fscn1/Arf1/Arpc5/Arpc2	6	0.0387097
GO:1903779	BP	GO:1903779	regulation of cardiac conduction	2/155	16/23328	0.00495156	0.0460601	0.03504	Flna/Cav1	2	0.0129032
GO:0006606	BP	GO:0006606	protein import into nucleus	5/155	165/23328	0.00496849	0.0460601	0.03504	Cfl1/Lmna/Flna/Bmp4/Hspa8	5	0.0322581
GO:2001236	BP	GO:2001236	regulation of extrinsic apoptotic signaling pathway	5/155	165/23328	0.00496849	0.0460601	0.03504	Lmna/Cav1/Gpx1/Ppp1ca/Bmp4	5	0.0322581
GO:0061458	BP	GO:0061458	reproductive system development	9/155	481/23328	0.00496967	0.0460601	0.03504	Flna/Anxa1/Ccnd1/Hmga2/Ubb/Eif2s2/Bmp4/H3f3b/Hnrnpk	9	0.0580645
GO:0010522	BP	GO:0010522	regulation of calcium ion transport into cytosol	4/155	103/23328	0.00498156	0.0460601	0.03504	Dbi/Ramp3/Cav1/Bmp4	4	0.0258065
GO:0010595	BP	GO:0010595	positive regulation of endothelial cell migration	4/155	103/23328	0.00498156	0.0460601	0.03504	Anxa1/Anxa3/Calr/Bmp4	4	0.0258065
GO:0050772	BP	GO:0050772	positive regulation of axonogenesis	4/155	103/23328	0.00498156	0.0460601	0.03504	Ilk/Eif4g2/Bcl11a/Atp5g1	4	0.0258065
GO:0060612	BP	GO:0060612	adipose tissue development	3/155	52/23328	0.00501013	0.0461803	0.0351315	Lmna/Hmga2/Ubb	3	0.0193548
GO:0010594	BP	GO:0010594	regulation of endothelial cell migration	5/155	166/23328	0.00509592	0.0468256	0.0356224	Svbp/Anxa1/Anxa3/Calr/Bmp4	5	0.0322581
GO:0030509	BP	GO:0030509	BMP signaling pathway	5/155	167/23328	0.00522565	0.0477222	0.0363045	Msx1/Tmem100/Ilk/Cav1/Bmp4	5	0.0322581
GO:2001242	BP	GO:2001242	regulation of intrinsic apoptotic signaling pathway	5/155	167/23328	0.00522565	0.0477222	0.0363045	Msx1/Cav1/Gpx1/Ubb/Hnrnpk	5	0.0322581
GO:0046902	BP	GO:0046902	regulation of mitochondrial membrane permeability	3/155	53/23328	0.00528517	0.0481177	0.0366054	Atpif1/Slc25a4/Slc25a5	3	0.0193548
GO:0006898	BP	GO:0006898	receptor-mediated endocytosis	6/155	240/23328	0.00545487	0.0486317	0.0369964	Ramp3/Cav1/Anxa2/B2m/Arf1/Hnrnpk	6	0.0387097
GO:0051170	BP	GO:0051170	import into nucleus	5/155	169/23328	0.0054921	0.0486317	0.0369964	Cfl1/Lmna/Flna/Bmp4/Hspa8	5	0.0322581
GO:0031532	BP	GO:0031532	actin cytoskeleton reorganization	4/155	106/23328	0.00551239	0.0486317	0.0369964	Flna/Anxa1/Arhgdia/Arpc2	4	0.0258065
GO:0015672	BP	GO:0015672	monovalent inorganic cation transport	9/155	489/23328	0.00552118	0.0486317	0.0369964	Flna/Cav1/Slc25a4/Ywhah/Slc38a4/Atp5g1/Atp5j/Arf1/Ywhae	9	0.0580645
GO:0010823	BP	GO:0010823	negative regulation of mitochondrion organization	3/155	54/23328	0.00556912	0.0486317	0.0369964	Lmna/Gpx1/Slc25a5	3	0.0193548
GO:0042743	BP	GO:0042743	hydrogen peroxide metabolic process	3/155	54/23328	0.00556912	0.0486317	0.0369964	Prdx1/Gpx1/Cycs	3	0.0193548
GO:0055025	BP	GO:0055025	positive regulation of cardiac muscle tissue development	3/155	54/23328	0.00556912	0.0486317	0.0369964	Slc25a4/Fdps/Bmp4	3	0.0193548
GO:1900271	BP	GO:1900271	regulation of long-term synaptic potentiation	3/155	54/23328	0.00556912	0.0486317	0.0369964	Nsg1/Nrgn/Hnrnpk	3	0.0193548
GO:0003198	BP	GO:0003198	epithelial to mesenchymal transition involved in endocardial cushion formation	2/155	17/23328	0.00558741	0.0486317	0.0369964	Msx1/Tmem100	2	0.0129032
GO:0032780	BP	GO:0032780	negative regulation of ATPase activity	2/155	17/23328	0.00558741	0.0486317	0.0369964	Atpif1/Cnn3	2	0.0129032
GO:0044794	BP	GO:0044794	positive regulation by host of viral process	2/155	17/23328	0.00558741	0.0486317	0.0369964	Cfl1/Hspa8	2	0.0129032
GO:0055012	BP	GO:0055012	ventricular cardiac muscle cell differentiation	2/155	17/23328	0.00558741	0.0486317	0.0369964	Lmna/Myh10	2	0.0129032
GO:0098760	BP	GO:0098760	response to interleukin-7	2/155	17/23328	0.00558741	0.0486317	0.0369964	Hmgb1/Eno1	2	0.0129032
GO:0098761	BP	GO:0098761	cellular response to interleukin-7	2/155	17/23328	0.00558741	0.0486317	0.0369964	Hmgb1/Eno1	2	0.0129032
GO:1905331	BP	GO:1905331	negative regulation of morphogenesis of an epithelium	2/155	17/23328	0.00558741	0.0486317	0.0369964	Nkd1/Bmp4	2	0.0129032
GO:0110020	BP	GO:0110020	regulation of actomyosin structure organization	4/155	107/23328	0.00569739	0.049444	0.0376144	S100a10/Tpm1/Pfn1/Actg1	4	0.0258065

## Sheet: XEN-like module 2 cell GO terms
	ONTOLOGY	ID	Description	GeneRatio	BgRatio	pvalue	p.adjust	qvalue	geneID	Count	ratio
GO:0001503	BP	GO:0001503	ossification	24/226	394/23328	9.21002e-13	3.21061e-09	2.30638e-09	Fzd1/Igfbp5/Ifitm1/Igfbp3/Mmp2/Tac1/Col1a1/Col1a2/Ptn/Gpm6b/Mmp14/Mmp13/Spp1/Ecm1/Ptgs2/Id3/Twist1/Fgfr1/Id1/Gnas/Id2/Snai2/Stc1/Cthrc1	24	0.106195
GO:2001233	BP	GO:2001233	regulation of apoptotic signaling pathway	21/226	413/23328	7.22757e-10	1.25977e-06	9.04968e-07	Cttn/Chchd10/Tpt1/Itm2c/Serinc3/Inhbb/Agtr2/Ier3/Gas1/Thbs1/Mdm2/Pmaip1/Ptgs2/Gsn/Fgfr1/Lgals3/Tnfrsf12a/Snai1/Snai2/Bax/Bcap31	21	0.0929204
GO:0052547	BP	GO:0052547	regulation of peptidase activity	20/226	421/23328	5.95186e-09	5.76366e-06	4.14039e-06	Cck/Vcp/Ctsd/Pcsk1n/Rps27l/Timp2/Thbs1/Mdm2/Pmaip1/Ecm1/Ptgs2/Gsn/Serpine2/Cdkn2a/Pebp1/Serpinf1/Dap/Bax/Bcap31/Arl6ip5	20	0.0884956
GO:0031667	BP	GO:0031667	response to nutrient levels	18/226	346/23328	8.76087e-09	5.76366e-06	4.14039e-06	Cck/Gatm/Rnase4/Rbp1/Hspa5/Lamp2/Gabarap/Pcsk1n/Angptl4/Inhbb/Map1lc3a/Cdkn2b/Cdkn1a/Spp1/Dap/Fstl1/Snai2/Map1lc3b	18	0.079646
GO:0052548	BP	GO:0052548	regulation of endopeptidase activity	18/226	346/23328	8.76087e-09	5.76366e-06	4.14039e-06	Cck/Vcp/Ctsd/Pcsk1n/Rps27l/Timp2/Thbs1/Mdm2/Pmaip1/Ptgs2/Gsn/Serpine2/Cdkn2a/Serpinf1/Dap/Bax/Bcap31/Arl6ip5	18	0.079646
GO:0032963	BP	GO:0032963	collagen metabolic process	11/226	111/23328	1.11957e-08	5.76366e-06	4.14039e-06	Mmp3/Ctsl/Mmp2/Ctsb/Col1a1/Col1a2/Mmp14/Mmp13/Id1/Prdx5/Mmp11	11	0.0486726
GO:0050673	BP	GO:0050673	epithelial cell proliferation	20/226	438/23328	1.15736e-08	5.76366e-06	4.14039e-06	Igfbp5/Ccnd2/Ctsl/Igfbp3/Igfbp4/Htra1/Ptn/Gas1/Cdkn2b/Thbs1/Ecm1/Cdkn2a/Twist1/Fgfr1/Id1/Serpinf1/Id2/Snai2/Bax/Rtn4	20	0.0884956
GO:0043281	BP	GO:0043281	regulation of cysteine-type endopeptidase activity involved in apoptotic process	14/226	209/23328	1.80739e-08	7.87572e-06	5.65762e-06	Cck/Vcp/Ctsd/Rps27l/Thbs1/Mdm2/Pmaip1/Ptgs2/Gsn/Cdkn2a/Dap/Bax/Bcap31/Arl6ip5	14	0.0619469
GO:0009991	BP	GO:0009991	response to extracellular stimulus	18/226	378/23328	3.40662e-08	1.3195e-05	9.47876e-06	Cck/Gatm/Rnase4/Rbp1/Hspa5/Lamp2/Gabarap/Pcsk1n/Angptl4/Inhbb/Map1lc3a/Cdkn2b/Cdkn1a/Spp1/Dap/Fstl1/Snai2/Map1lc3b	18	0.079646
GO:0043280	BP	GO:0043280	positive regulation of cysteine-type endopeptidase activity involved in apoptotic process	11/226	125/23328	3.89649e-08	1.35832e-05	9.75764e-06	Cck/Vcp/Ctsd/Rps27l/Pmaip1/Gsn/Cdkn2a/Dap/Bax/Bcap31/Arl6ip5	11	0.0486726
GO:0030574	BP	GO:0030574	collagen catabolic process	7/226	37/23328	5.86891e-08	1.85991e-05	1.33609e-05	Mmp3/Ctsl/Mmp2/Ctsb/Mmp14/Mmp13/Mmp11	7	0.0309735
GO:2000116	BP	GO:2000116	regulation of cysteine-type endopeptidase activity	14/226	234/23328	7.4577e-08	2.16646e-05	1.5563e-05	Cck/Vcp/Ctsd/Rps27l/Thbs1/Mdm2/Pmaip1/Ptgs2/Gsn/Cdkn2a/Dap/Bax/Bcap31/Arl6ip5	14	0.0619469
GO:0001649	BP	GO:0001649	osteoblast differentiation	13/226	205/23328	1.1211e-07	3.00628e-05	2.1596e-05	Fzd1/Igfbp5/Igfbp3/Col1a1/Spp1/Id3/Twist1/Fgfr1/Id1/Gnas/Id2/Snai2/Cthrc1	13	0.0575221
GO:2001056	BP	GO:2001056	positive regulation of cysteine-type endopeptidase activity	11/226	142/23328	1.45049e-07	3.43497e-05	2.46755e-05	Cck/Vcp/Ctsd/Rps27l/Pmaip1/Gsn/Cdkn2a/Dap/Bax/Bcap31/Arl6ip5	11	0.0486726
GO:0030330	BP	GO:0030330	DNA damage response, signal transduction by p53 class mediator	8/226	62/23328	1.47804e-07	3.43497e-05	2.46755e-05	Rps27l/Cdkn1a/Mdm2/Pmaip1/Cdkn2a/Twist1/Snai1/Snai2	8	0.0353982
GO:0007162	BP	GO:0007162	negative regulation of cell adhesion	15/226	290/23328	1.7004e-07	3.70474e-05	2.66135e-05	Mmp2/Tnc/Fbln1/Col1a1/Enpp2/Ass1/Mmp14/Thbs1/Gpnmb/Serpine2/Cdkn2a/Lgals3/Snai2/Prkar1a/Gstp1	15	0.0663717
GO:0097193	BP	GO:0097193	intrinsic apoptotic signaling pathway	15/226	295/23328	2.11912e-07	4.34545e-05	3.12161e-05	Tpt1/Serinc3/Rps27l/Ier3/Cdkn1a/Mdm2/Pmaip1/Ptgs2/Phlda3/Selenok/Snai1/Snai2/Bax/Bcap31/Arl6ip5	15	0.0663717
GO:0030198	BP	GO:0030198	extracellular matrix organization	15/226	302/23328	2.86233e-07	5.47824e-05	3.93536e-05	Mmp3/Col18a1/Mmp2/Fbln1/Lum/Col1a1/Col3a1/Col1a2/Col5a2/Aebp1/Gpm6b/Mmp14/Mmp13/Lgals3/Mmp11	15	0.0663717
GO:0043062	BP	GO:0043062	extracellular structure organization	15/226	303/23328	2.98585e-07	5.47824e-05	3.93536e-05	Mmp3/Col18a1/Mmp2/Fbln1/Lum/Col1a1/Col3a1/Col1a2/Col5a2/Aebp1/Gpm6b/Mmp14/Mmp13/Lgals3/Mmp11	15	0.0663717
GO:0031669	BP	GO:0031669	cellular response to nutrient levels	12/226	188/23328	3.24606e-07	5.65789e-05	4.06441e-05	Rnase4/Hspa5/Lamp2/Gabarap/Angptl4/Inhbb/Map1lc3a/Cdkn2b/Cdkn1a/Dap/Snai2/Map1lc3b	12	0.0530973
GO:0016485	BP	GO:0016485	protein processing	13/226	229/23328	4.01879e-07	6.6712e-05	4.79233e-05	Cpxm1/Ctsl/Pcsk1n/Gas1/Aebp1/Mmp14/Thbs1/Mdm2/Gsn/Tmem59/Serpine2/Plat/Cpe	13	0.0575221
GO:0010950	BP	GO:0010950	positive regulation of endopeptidase activity	11/226	160/23328	4.84619e-07	7.67901e-05	5.51631e-05	Cck/Vcp/Ctsd/Rps27l/Pmaip1/Gsn/Cdkn2a/Dap/Bax/Bcap31/Arl6ip5	11	0.0486726
GO:0001893	BP	GO:0001893	maternal placenta development	6/226	32/23328	5.67947e-07	8.60811e-05	6.18374e-05	Tmed2/Ctsl/Ldoc1/Ctsb/Ptn/Ptgs2	6	0.0265487
GO:0051216	BP	GO:0051216	cartilage development	12/226	200/23328	6.29719e-07	9.14666e-05	6.57062e-05	Efemp1/Col1a1/Thbs1/Mmp13/Ecm1/Fgfr1/Prrx2/Prrx1/Gnas/Snai1/Snai2/Stc1	12	0.0530973
GO:0090287	BP	GO:0090287	regulation of cellular response to growth factor stimulus	14/226	281/23328	6.93327e-07	9.6194e-05	6.91021e-05	Dcn/Fzd1/Hspa5/Cd63/Nbl1/Agtr2/Htra1/Cdkn2b/Thbs1/Fgfr1/Nedd4/Fstl1/Tcf4/Sdcbp	14	0.0619469
GO:0030278	BP	GO:0030278	regulation of ossification	13/226	241/23328	7.17454e-07	9.6194e-05	6.91021e-05	Igfbp5/Tac1/Ptn/Gpm6b/Ecm1/Id3/Twist1/Fgfr1/Id1/Gnas/Id2/Snai2/Cthrc1	13	0.0575221
GO:0050678	BP	GO:0050678	regulation of epithelial cell proliferation	16/226	372/23328	7.83082e-07	0.000101105	7.26297e-05	Ccnd2/Ctsl/Htra1/Ptn/Gas1/Cdkn2b/Thbs1/Ecm1/Cdkn2a/Twist1/Fgfr1/Id1/Serpinf1/Snai2/Bax/Rtn4	16	0.0707965
GO:0072331	BP	GO:0072331	signal transduction by p53 class mediator	10/226	135/23328	8.17807e-07	0.000101817	7.31415e-05	Rps27l/Cdkn1a/Mdm2/Pmaip1/Phlda3/Cdkn2a/Twist1/Snai1/Snai2/Bax	10	0.0442478
GO:0010952	BP	GO:0010952	positive regulation of peptidase activity	11/226	171/23328	9.39038e-07	0.000112879	8.10879e-05	Cck/Vcp/Ctsd/Rps27l/Pmaip1/Gsn/Cdkn2a/Dap/Bax/Bcap31/Arl6ip5	11	0.0486726
GO:0043516	BP	GO:0043516	regulation of DNA damage response, signal transduction by p53 class mediator	6/226	35/23328	9.92912e-07	0.000115376	8.2882e-05	Mdm2/Pmaip1/Cdkn2a/Twist1/Snai1/Snai2	6	0.0265487
GO:2000146	BP	GO:2000146	negative regulation of cell motility	14/226	291/23328	1.05092e-06	0.000118178	8.48945e-05	Dcn/Igfbp5/Cd63/Igfbp3/Fbln1/Nbl1/Thy1/Col3a1/Ptn/Thbs1/Serpinf1/Arhgdib/Pfn2/Stc1	14	0.0619469
GO:0043271	BP	GO:0043271	negative regulation of ion transport	11/226	174/23328	1.11498e-06	0.000119464	8.58183e-05	Agtr2/Rgs2/Gpm6b/Thbs1/Ptgs2/Serpine2/Twist1/Nedd4/Sri/Stc1/Arl6ip5	11	0.0486726
GO:0030199	BP	GO:0030199	collagen fibril organization	7/226	56/23328	1.1309e-06	0.000119464	8.58183e-05	Lum/Col1a1/Col3a1/Col1a2/Col5a2/Aebp1/Mmp11	7	0.0309735
GO:0051604	BP	GO:0051604	protein maturation	14/226	294/23328	1.18651e-06	0.000121652	8.73902e-05	Cpxm1/Ctsl/Pcsk1n/Gas1/Aebp1/Mmp14/Thbs1/Mdm2/Gsn/Tmem59/Serpine2/Plat/Cpe/Glrx3	14	0.0619469
GO:0008630	BP	GO:0008630	intrinsic apoptotic signaling pathway in response to DNA damage	9/226	111/23328	1.37603e-06	0.000135022	9.69944e-05	Tpt1/Rps27l/Ier3/Cdkn1a/Pmaip1/Phlda3/Snai1/Snai2/Bax	9	0.039823
GO:0042594	BP	GO:0042594	response to starvation	11/226	178/23328	1.39437e-06	0.000135022	9.69944e-05	Rnase4/Hspa5/Lamp2/Gabarap/Angptl4/Inhbb/Map1lc3a/Cdkn1a/Dap/Fstl1/Map1lc3b	11	0.0486726
GO:0031668	BP	GO:0031668	cellular response to extracellular stimulus	12/226	217/23328	1.49061e-06	0.00014044	0.000100887	Rnase4/Hspa5/Lamp2/Gabarap/Angptl4/Inhbb/Map1lc3a/Cdkn2b/Cdkn1a/Dap/Snai2/Map1lc3b	12	0.0530973
GO:2001235	BP	GO:2001235	positive regulation of apoptotic signaling pathway	11/226	184/23328	1.92881e-06	0.000176943	0.000127109	Chchd10/Itm2c/Serinc3/Inhbb/Agtr2/Thbs1/Pmaip1/Gsn/Tnfrsf12a/Bax/Bcap31	11	0.0486726
GO:0042770	BP	GO:0042770	signal transduction in response to DNA damage	8/226	89/23328	2.46727e-06	0.000220536	0.000158425	Rps27l/Cdkn1a/Mdm2/Pmaip1/Cdkn2a/Twist1/Snai1/Snai2	8	0.0353982
GO:0050900	BP	GO:0050900	leukocyte migration	15/226	360/23328	2.57955e-06	0.000224808	0.000161494	Ccl8/Rpl13a/Nbl1/Thy1/Ptn/Ccl7/Pla2g7/Mmp14/Thbs1/Cd81/Spp1/Ecm1/Lgals3/Selenok/Rtn4	15	0.0663717
GO:1902807	BP	GO:1902807	negative regulation of cell cycle G1/S phase transition	7/226	64/23328	2.83672e-06	0.00024119	0.000173262	Rps27l/Gas1/Cdkn2b/Cdkn1a/Mdm2/Cdk2ap2/Gpnmb	7	0.0309735
GO:0009267	BP	GO:0009267	cellular response to starvation	10/226	156/23328	3.04942e-06	0.000251059	0.000180351	Rnase4/Hspa5/Lamp2/Gabarap/Angptl4/Inhbb/Map1lc3a/Cdkn1a/Dap/Map1lc3b	10	0.0442478
GO:0097191	BP	GO:0097191	extrinsic apoptotic signaling pathway	12/226	233/23328	3.12334e-06	0.000251059	0.000180351	Cttn/Itm2c/Itm2b/Gabarap/Agtr2/Gas1/Thbs1/Fgfr1/Lgals3/Tnfrsf12a/Snai2/Bax	12	0.0530973
GO:0045765	BP	GO:0045765	regulation of angiogenesis	14/226	320/23328	3.1964e-06	0.000251059	0.000180351	Dcn/Ptn/Enpp2/Thbs2/Thbs1/Ecm1/Ptgs2/Id1/Lgals3/Serpinf1/Tnfrsf12a/Rtn4/Tcf4/Pkm	14	0.0619469
GO:0061448	BP	GO:0061448	connective tissue development	13/226	276/23328	3.24086e-06	0.000251059	0.000180351	Efemp1/Col1a1/Thbs1/Mmp13/Ecm1/Fgfr1/Prrx2/Prrx1/Gnas/Id2/Snai1/Snai2/Stc1	13	0.0575221
GO:0010632	BP	GO:0010632	regulation of epithelial cell migration	12/226	235/23328	3.41103e-06	0.000258483	0.000185684	Dcn/Cd63/Tac1/Enpp2/Thbs1/Ptgs2/Fgfr1/Serpinf1/Pfn2/Snai2/Stc1/Rtn4	12	0.0530973
GO:0030336	BP	GO:0030336	negative regulation of cell migration	13/226	278/23328	3.50718e-06	0.000258483	0.000185684	Dcn/Igfbp5/Cd63/Igfbp3/Nbl1/Thy1/Col3a1/Ptn/Thbs1/Serpinf1/Arhgdib/Pfn2/Stc1	13	0.0575221
GO:0048771	BP	GO:0048771	tissue remodeling	11/226	196/23328	3.55915e-06	0.000258483	0.000185684	Car2/Igfbp5/Mmp2/Ptn/Mmp14/Mdm2/Spp1/Gpnmb/Cdkn2a/Bax/Cthrc1	11	0.0486726
GO:0071496	BP	GO:0071496	cellular response to external stimulus	13/226	280/23328	3.79271e-06	0.00026051	0.000187141	Rnase4/Hspa5/Lamp2/Gabarap/Angptl4/Inhbb/Col1a1/Map1lc3a/Cdkn2b/Cdkn1a/Dap/Snai2/Map1lc3b	13	0.0575221
GO:0070613	BP	GO:0070613	regulation of protein processing	7/226	67/23328	3.87462e-06	0.00026051	0.000187141	Gas1/Mmp14/Thbs1/Mdm2/Gsn/Tmem59/Serpine2	7	0.0309735
GO:0045666	BP	GO:0045666	positive regulation of neuron differentiation	17/226	472/23328	3.94169e-06	0.00026051	0.000187141	Fzd1/Brinp3/Hspa5/Mmd/Timp2/Nbl1/Ptn/Rgs2/Serpine2/Fgfr1/Serpinf1/Crabp2/Tnfrsf12a/Fez1/Tcf12/Rtn4/Tcf4	17	0.0752212
GO:0040013	BP	GO:0040013	negative regulation of locomotion	14/226	326/23328	3.96071e-06	0.00026051	0.000187141	Dcn/Igfbp5/Cd63/Igfbp3/Fbln1/Nbl1/Thy1/Col3a1/Ptn/Thbs1/Serpinf1/Arhgdib/Pfn2/Stc1	14	0.0619469
GO:0051271	BP	GO:0051271	negative regulation of cellular component movement	14/226	326/23328	3.96071e-06	0.00026051	0.000187141	Dcn/Igfbp5/Cd63/Igfbp3/Fbln1/Nbl1/Thy1/Col3a1/Ptn/Thbs1/Serpinf1/Arhgdib/Pfn2/Stc1	14	0.0619469
GO:2001236	BP	GO:2001236	regulation of extrinsic apoptotic signaling pathway	10/226	165/23328	5.03579e-06	0.000325088	0.000233531	Cttn/Itm2c/Agtr2/Gas1/Thbs1/Fgfr1/Lgals3/Tnfrsf12a/Snai2/Bax	10	0.0442478
GO:1903317	BP	GO:1903317	regulation of protein maturation	7/226	70/23328	5.21122e-06	0.000330296	0.000237272	Gas1/Mmp14/Thbs1/Mdm2/Gsn/Tmem59/Serpine2	7	0.0309735
GO:0018149	BP	GO:0018149	peptide cross-linking	5/226	27/23328	5.53911e-06	0.000344809	0.000247698	Dcn/Tgm5/Bgn/Col3a1/Thbs1	5	0.0221239
GO:0003197	BP	GO:0003197	endocardial cushion development	6/226	47/23328	5.96139e-06	0.000354858	0.000254917	Thbs1/Mdm2/Twist1/Nedd4/Snai1/Snai2	6	0.0265487
GO:0060135	BP	GO:0060135	maternal process involved in female pregnancy	6/226	47/23328	5.96139e-06	0.000354858	0.000254917	Tmed2/Ctsl/Ldoc1/Ctsb/Ptn/Ptgs2	6	0.0265487
GO:0035265	BP	GO:0035265	organ growth	11/226	207/23328	6.00592e-06	0.000354858	0.000254917	Psap/Agtr2/Rgs2/Ly6e/Thbs1/Mmp13/Ecm1/Fgfr1/Dusp6/Stc1/Prkar1a	11	0.0486726
GO:0044070	BP	GO:0044070	regulation of anion transport	9/226	133/23328	6.16548e-06	0.000358215	0.000257328	Cck/Car2/Agtr2/Rgs2/Thbs1/Fgfr1/Ptges/Stc1/Arl6ip5	9	0.039823
GO:0001558	BP	GO:0001558	regulation of cell growth	16/226	438/23328	6.39635e-06	0.000365535	0.000262587	Igfbp7/Igfbp5/Cttn/Igfbp3/Igfbp4/Rgs2/Gas1/Mmp14/Cdkn1a/Cd81/Serpine2/Cdkn2a/Crabp2/Tnfrsf12a/Rtn4/Sdcbp	16	0.0707965
GO:1902806	BP	GO:1902806	regulation of cell cycle G1/S phase transition	9/226	134/23328	6.55442e-06	0.000368527	0.000264736	Ccnd2/Rps27l/Gas1/Cdkn2b/Cdkn1a/Mdm2/Cdk2ap2/Gpnmb/Id2	9	0.039823
GO:0007050	BP	GO:0007050	cell cycle arrest	9/226	137/23328	7.84984e-06	0.000434358	0.000312026	Brinp3/Gas1/Ak1/Cdkn2b/Thbs1/Cdkn1a/Mdm2/Cdkn2a/Id2	9	0.039823
GO:0060326	BP	GO:0060326	cell chemotaxis	13/226	303/23328	8.89792e-06	0.000462328	0.000332119	Ccl8/Saa3/Rpl13a/Nbl1/Ptn/Ccl7/Enpp2/Pla2g7/Thbs1/Spp1/Fgfr1/Lgals3/Snai2	13	0.0575221
GO:0045861	BP	GO:0045861	negative regulation of proteolysis	14/226	350/23328	8.90331e-06	0.000462328	0.000332119	Pcsk1n/Timp2/Gas1/Thbs1/Mdm2/Ecm1/Ptgs2/Tmem59/Serpine2/Cdkn2a/Pebp1/Serpinf1/Plat/Sdcbp	14	0.0619469
GO:0006919	BP	GO:0006919	activation of cysteine-type endopeptidase activity involved in apoptotic process	7/226	76/23328	9.04757e-06	0.000462328	0.000332119	Cck/Vcp/Rps27l/Pmaip1/Cdkn2a/Dap/Bax	7	0.0309735
GO:0031589	BP	GO:0031589	cell-substrate adhesion	14/226	351/23328	9.19464e-06	0.000462328	0.000332119	Cttn/Cd63/Fbln1/Thy1/Col1a1/Col3a1/Ptn/Enpp2/Gpm6b/Mmp14/Thbs1/Spp1/Cdkn2a/Tnfrsf12a	14	0.0619469
GO:0045786	BP	GO:0045786	negative regulation of cell cycle	16/226	451/23328	9.21603e-06	0.000462328	0.000332119	Brinp3/Rps27l/Timp2/Ier3/Gas1/Ak1/Cdkn2b/Thbs1/Cdkn1a/Mdm2/Cdk2ap2/Ptgs2/Gpnmb/Cdkn2a/Id2/Ccng1	16	0.0707965
GO:0002685	BP	GO:0002685	regulation of leukocyte migration	11/226	217/23328	9.39313e-06	0.000462328	0.000332119	Nbl1/Thy1/Ptn/Pla2g7/Mmp14/Thbs1/Cd81/Ecm1/Lgals3/Selenok/Rtn4	11	0.0486726
GO:0006929	BP	GO:0006929	substrate-dependent cell migration	5/226	30/23328	9.54895e-06	0.000462328	0.000332119	Cttn/Fbln1/Fgfr1/Tnfrsf12a/Snai2	5	0.0221239
GO:0010955	BP	GO:0010955	negative regulation of protein processing	5/226	30/23328	9.54895e-06	0.000462328	0.000332119	Gas1/Thbs1/Mdm2/Tmem59/Serpine2	5	0.0221239
GO:1903318	BP	GO:1903318	negative regulation of protein maturation	5/226	30/23328	9.54895e-06	0.000462328	0.000332119	Gas1/Thbs1/Mdm2/Tmem59/Serpine2	5	0.0221239
GO:0097529	BP	GO:0097529	myeloid leukocyte migration	11/226	219/23328	1.02411e-05	0.00048905	0.000351315	Ccl8/Rpl13a/Nbl1/Ccl7/Pla2g7/Mmp14/Thbs1/Cd81/Spp1/Lgals3/Rtn4	11	0.0486726
GO:0007039	BP	GO:0007039	protein catabolic process in the vacuole	4/226	15/23328	1.07675e-05	0.000494542	0.00035526	Psap/Lamp2/Laptm4b/Cd81	4	0.0176991
GO:0010561	BP	GO:0010561	negative regulation of glycoprotein biosynthetic process	4/226	15/23328	1.07675e-05	0.000494542	0.00035526	Itm2c/Itm2b/Itm2a/Tmem59	4	0.0176991
GO:1901342	BP	GO:1901342	regulation of vasculature development	14/226	356/23328	1.07818e-05	0.000494542	0.00035526	Dcn/Ptn/Enpp2/Thbs2/Thbs1/Ecm1/Ptgs2/Id1/Lgals3/Serpinf1/Tnfrsf12a/Rtn4/Tcf4/Pkm	14	0.0619469
GO:0048701	BP	GO:0048701	embryonic cranial skeleton morphogenesis	6/226	53/23328	1.21434e-05	0.000549763	0.000394929	Gas1/Mmp14/Twist1/Prrx2/Prrx1/Gnas	6	0.0265487
GO:0051881	BP	GO:0051881	regulation of mitochondrial membrane potential	7/226	81/23328	1.3813e-05	0.000612014	0.000439648	Dcn/Cck/Vcp/Pmaip1/Cdkn2a/Bax/Arl6ip5	7	0.0309735
GO:0045667	BP	GO:0045667	regulation of osteoblast differentiation	9/226	147/23328	1.38695e-05	0.000612014	0.000439648	Igfbp5/Id3/Twist1/Fgfr1/Id1/Gnas/Id2/Snai2/Cthrc1	9	0.039823
GO:0043518	BP	GO:0043518	negative regulation of DNA damage response, signal transduction by p53 class mediator	4/226	16/23328	1.42477e-05	0.000620844	0.000445991	Mdm2/Twist1/Snai1/Snai2	4	0.0176991
GO:0031099	BP	GO:0031099	regeneration	9/226	150/23328	1.63067e-05	0.000701791	0.00050414	Mmp2/Tnc/Thy1/Ptn/Cdkn1a/Cd81/Prrx1/Rtn4/Pkm	9	0.039823
GO:2000045	BP	GO:2000045	regulation of G1/S transition of mitotic cell cycle	8/226	116/23328	1.77449e-05	0.000754377	0.000541916	Ccnd2/Rps27l/Cdkn2b/Cdkn1a/Mdm2/Cdk2ap2/Gpnmb/Id2	8	0.0353982
GO:0003007	BP	GO:0003007	heart morphogenesis	12/226	277/23328	1.79658e-05	0.000754563	0.00054205	Fzd1/Tmed2/Ly6e/Thbs1/Mdm2/Twist1/Nedd4/Id2/Snai1/Snai2/Cpe/Rtn4	12	0.0530973
GO:0022612	BP	GO:0022612	gland morphogenesis	9/226	154/23328	2.01164e-05	0.000834829	0.000599709	Igfbp5/Mmp2/Tnc/Ptn/Cdkn2a/Fgfr1/Snai2/Bax/Rtn4	9	0.039823
GO:0045930	BP	GO:0045930	negative regulation of mitotic cell cycle	11/226	236/23328	2.05746e-05	0.0008438	0.000606154	Brinp3/Rps27l/Timp2/Ier3/Gas1/Cdkn2b/Cdkn1a/Mdm2/Cdk2ap2/Gpnmb/Ccng1	11	0.0486726
GO:0048147	BP	GO:0048147	negative regulation of fibroblast proliferation	5/226	35/23328	2.09118e-05	0.000847656	0.000608924	Fth1/Agtr2/Pmaip1/Bax/Gstp1	5	0.0221239
GO:1903019	BP	GO:1903019	negative regulation of glycoprotein metabolic process	4/226	18/23328	2.35928e-05	0.000939652	0.000675011	Itm2c/Itm2b/Itm2a/Tmem59	4	0.0176991
GO:0044706	BP	GO:0044706	multi-multicellular organism process	10/226	197/23328	2.37204e-05	0.000939652	0.000675011	Igfbp5/Tmed2/Ctsl/Ldoc1/Mmp2/Ctsb/Ptn/Ptgs2/Serpine2/Arhgdib	10	0.0442478
GO:0006775	BP	GO:0006775	fat-soluble vitamin metabolic process	5/226	36/23328	2.4094e-05	0.000943727	0.000677938	Rbp1/Crabp1/Fgfr1/Snai1/Snai2	5	0.0221239
GO:1901988	BP	GO:1901988	negative regulation of cell cycle phase transition	9/226	158/23328	2.46578e-05	0.000948355	0.000681262	Rps27l/Ier3/Gas1/Cdkn2b/Cdkn1a/Mdm2/Cdk2ap2/Gpnmb/Ccng1	9	0.039823
GO:1905517	BP	GO:1905517	macrophage migration	6/226	60/23328	2.50283e-05	0.000948355	0.000681262	Rpl13a/Mmp14/Thbs1/Cd81/Lgals3/Rtn4	6	0.0265487
GO:2000134	BP	GO:2000134	negative regulation of G1/S transition of mitotic cell cycle	6/226	60/23328	2.50283e-05	0.000948355	0.000681262	Rps27l/Cdkn2b/Cdkn1a/Mdm2/Cdk2ap2/Gpnmb	6	0.0265487
GO:0010812	BP	GO:0010812	negative regulation of cell-substrate adhesion	6/226	61/23328	2.75359e-05	0.00102315	0.000734994	Fbln1/Col1a1/Enpp2/Mmp14/Thbs1/Cdkn2a	6	0.0265487
GO:0051047	BP	GO:0051047	positive regulation of secretion	15/226	440/23328	2.79565e-05	0.00102315	0.000734994	Cck/Lamp1/Inhbb/Tac1/Agtr2/Mmp13/Spp1/Fgfr1/Lgals3/Ptges/Sdc1/Sri/Map1lc3b/Rtn4/Sdcbp	15	0.0663717
GO:1903532	BP	GO:1903532	positive regulation of secretion by cell	14/226	388/23328	2.80064e-05	0.00102315	0.000734994	Cck/Lamp1/Inhbb/Tac1/Agtr2/Mmp13/Spp1/Fgfr1/Lgals3/Ptges/Sdc1/Sri/Rtn4/Sdcbp	14	0.0619469
GO:0044843	BP	GO:0044843	cell cycle G1/S phase transition	10/226	201/23328	2.81763e-05	0.00102315	0.000734994	Ccnd2/Rps27l/Gas1/Cdkn2b/Cdkn1a/Mdm2/Cdk2ap2/Gpnmb/Cdkn2a/Id2	10	0.0442478
GO:0045837	BP	GO:0045837	negative regulation of membrane potential	4/226	19/23328	2.96576e-05	0.00104378	0.000749815	Ptn/Pmaip1/Bax/Arl6ip5	4	0.0176991
GO:0031214	BP	GO:0031214	biomineral tissue development	9/226	162/23328	3.00416e-05	0.00104378	0.000749815	Col1a1/Col1a2/Ptn/Gpm6b/Mmp13/Spp1/Ecm1/Ptgs2/Twist1	9	0.039823
GO:0110148	BP	GO:0110148	biomineralization	9/226	162/23328	3.00416e-05	0.00104378	0.000749815	Col1a1/Col1a2/Ptn/Gpm6b/Mmp13/Spp1/Ecm1/Ptgs2/Twist1	9	0.039823
GO:0031102	BP	GO:0031102	neuron projection regeneration	6/226	62/23328	3.02416e-05	0.00104378	0.000749815	Mmp2/Tnc/Thy1/Ptn/Prrx1/Rtn4	6	0.0265487
GO:0060350	BP	GO:0060350	endochondral bone morphogenesis	6/226	62/23328	3.02416e-05	0.00104378	0.000749815	Col1a1/Mmp14/Thbs1/Mmp13/Gnas/Stc1	6	0.0265487
GO:0010631	BP	GO:0010631	epithelial cell migration	12/226	295/23328	3.33356e-05	0.00113929	0.000818425	Dcn/Cd63/Tac1/Enpp2/Thbs1/Ptgs2/Fgfr1/Serpinf1/Pfn2/Snai2/Stc1/Rtn4	12	0.0530973
GO:0045862	BP	GO:0045862	positive regulation of proteolysis	13/226	344/23328	3.37589e-05	0.00114256	0.000820772	Cck/Vcp/Ctsd/Rps27l/Mmp14/Mdm2/Pmaip1/Gsn/Cdkn2a/Dap/Bax/Bcap31/Arl6ip5	13	0.0575221
GO:0090132	BP	GO:0090132	epithelium migration	12/226	297/23328	3.55998e-05	0.00118191	0.000849041	Dcn/Cd63/Tac1/Enpp2/Thbs1/Ptgs2/Fgfr1/Serpinf1/Pfn2/Snai2/Stc1/Rtn4	12	0.0530973
GO:1901987	BP	GO:1901987	regulation of cell cycle phase transition	12/226	297/23328	3.55998e-05	0.00118191	0.000849041	Ccnd2/Rps27l/Ier3/Gas1/Cdkn2b/Cdkn1a/Mdm2/Cdk2ap2/Gpnmb/Cdkn2a/Id2/Ccng1	12	0.0530973
GO:0045668	BP	GO:0045668	negative regulation of osteoblast differentiation	6/226	64/23328	3.62933e-05	0.00118558	0.000851676	Igfbp5/Id3/Twist1/Fgfr1/Id1/Id2	6	0.0265487
GO:0007565	BP	GO:0007565	female pregnancy	9/226	166/23328	3.63904e-05	0.00118558	0.000851676	Igfbp5/Tmed2/Ctsl/Ldoc1/Mmp2/Ctsb/Ptn/Ptgs2/Arhgdib	9	0.039823
GO:0090130	BP	GO:0090130	tissue migration	12/226	299/23328	3.79963e-05	0.00122644	0.000881026	Dcn/Cd63/Tac1/Enpp2/Thbs1/Ptgs2/Fgfr1/Serpinf1/Pfn2/Snai2/Stc1/Rtn4	12	0.0530973
GO:0048705	BP	GO:0048705	skeletal system morphogenesis	11/226	253/23328	3.89402e-05	0.00124537	0.000894629	Mmp2/Col1a1/Gas1/Mmp14/Thbs1/Mmp13/Twist1/Prrx2/Prrx1/Gnas/Stc1	11	0.0486726
GO:2000027	BP	GO:2000027	regulation of animal organ morphogenesis	10/226	210/23328	4.08915e-05	0.00129589	0.000930917	Fzd1/Agtr2/Ptn/Cdkn2a/Twist1/Fgfr1/Snai2/Bax/Rtn4/Cthrc1	10	0.0442478
GO:0046697	BP	GO:0046697	decidualization	4/226	21/23328	4.51032e-05	0.00141648	0.00101755	Ctsl/Ctsb/Ptn/Ptgs2	4	0.0176991
GO:0030279	BP	GO:0030279	negative regulation of ossification	7/226	98/23328	4.78207e-05	0.00147929	0.00106267	Igfbp5/Ecm1/Id3/Twist1/Fgfr1/Id1/Id2	7	0.0309735
GO:0010810	BP	GO:0010810	regulation of cell-substrate adhesion	10/226	214/23328	4.79518e-05	0.00147929	0.00106267	Fbln1/Thy1/Col1a1/Ptn/Enpp2/Gpm6b/Mmp14/Thbs1/Spp1/Cdkn2a	10	0.0442478
GO:0032970	BP	GO:0032970	regulation of actin filament-based process	14/226	410/23328	5.09312e-05	0.00154719	0.00111144	Tmsb10/Cttn/Ctsl/Tac1/Gpm6b/Gsn/Id1/Arpc1b/Arhgdib/Capzb/Pfn2/Sri/Stc1/Rnd3	14	0.0619469
GO:0045185	BP	GO:0045185	maintenance of protein location	7/226	99/23328	5.10403e-05	0.00154719	0.00111144	Tmsb10/Hspa5/Chchd10/Nbl1/Gsn/Cops9/Sri	7	0.0309735
GO:0046597	BP	GO:0046597	negative regulation of viral entry into host cell	4/226	22/23328	5.47084e-05	0.00164408	0.00118105	Ifitm1/Ifitm3/Ifitm2/Gsn	4	0.0176991
GO:1901990	BP	GO:1901990	regulation of mitotic cell cycle phase transition	11/226	265/23328	5.91934e-05	0.00176366	0.00126695	Ccnd2/Rps27l/Ier3/Cdkn2b/Cdkn1a/Mdm2/Cdk2ap2/Gpnmb/Cdkn2a/Id2/Ccng1	11	0.0486726
GO:0042326	BP	GO:0042326	negative regulation of phosphorylation	15/226	471/23328	6.05877e-05	0.00177486	0.00127499	Tmed2/Igfbp3/Fbln1/Thy1/Ier3/Rgs2/Cdkn2b/Cdkn1a/Cdkn2a/Pebp1/Twist1/Dusp6/Bax/Prkar1a/Gstp1	15	0.0663717
GO:0048732	BP	GO:0048732	gland development	15/226	471/23328	6.05877e-05	0.00177486	0.00127499	Igfbp5/Psap/Mmp2/Tnc/Ptn/Ly6e/Serpine2/Cdkn2a/Fgfr1/Serpinf1/Id2/Snai2/Bax/Rtn4/Pkm	15	0.0663717
GO:1901796	BP	GO:1901796	regulation of signal transduction by p53 class mediator	6/226	71/23328	6.55312e-05	0.00190368	0.00136753	Mdm2/Pmaip1/Cdkn2a/Twist1/Snai1/Snai2	6	0.0265487
GO:0060349	BP	GO:0060349	bone morphogenesis	7/226	104/23328	6.99177e-05	0.00200986	0.00144381	Col1a1/Mmp14/Thbs1/Mmp13/Twist1/Gnas/Stc1	7	0.0309735
GO:0010633	BP	GO:0010633	negative regulation of epithelial cell migration	6/226	72/23328	7.09158e-05	0.00200986	0.00144381	Dcn/Cd63/Thbs1/Serpinf1/Pfn2/Stc1	6	0.0265487
GO:1904888	BP	GO:1904888	cranial skeletal system development	6/226	72/23328	7.09158e-05	0.00200986	0.00144381	Gas1/Mmp14/Twist1/Prrx2/Prrx1/Gnas	6	0.0265487
GO:0010464	BP	GO:0010464	regulation of mesenchymal cell proliferation	5/226	45/23328	7.2743e-05	0.00204502	0.00146906	Ptn/Gas1/Fgfr1/Prrx2/Prrx1	5	0.0221239
GO:1901991	BP	GO:1901991	negative regulation of mitotic cell cycle phase transition	8/226	142/23328	7.55698e-05	0.00210749	0.00151394	Rps27l/Ier3/Cdkn2b/Cdkn1a/Mdm2/Cdk2ap2/Gpnmb/Ccng1	8	0.0353982
GO:0000082	BP	GO:0000082	G1/S transition of mitotic cell cycle	9/226	183/23328	7.75559e-05	0.00211262	0.00151762	Ccnd2/Rps27l/Cdkn2b/Cdkn1a/Mdm2/Cdk2ap2/Gpnmb/Cdkn2a/Id2	9	0.039823
GO:0042474	BP	GO:0042474	middle ear morphogenesis	4/226	24/23328	7.82719e-05	0.00211262	0.00151762	Gas1/Fgfr1/Prrx2/Prrx1	4	0.0176991
GO:0001667	BP	GO:0001667	ameboidal-type cell migration	14/226	427/23328	7.85607e-05	0.00211262	0.00151762	Dcn/Cd63/Tac1/Enpp2/Thbs1/Ptgs2/Twist1/Fgfr1/Serpinf1/Arhgdib/Pfn2/Snai2/Stc1/Rtn4	14	0.0619469
GO:0110110	BP	GO:0110110	positive regulation of animal organ morphogenesis	7/226	106/23328	7.89092e-05	0.00211262	0.00151762	Agtr2/Ptn/Cdkn2a/Twist1/Fgfr1/Bax/Rtn4	7	0.0309735
GO:0030326	BP	GO:0030326	embryonic limb morphogenesis	8/226	143/23328	7.93898e-05	0.00211262	0.00151762	Gas1/Twist1/Fgfr1/Prrx2/Prrx1/Crabp2/Gnas/Bax	8	0.0353982
GO:0035113	BP	GO:0035113	embryonic appendage morphogenesis	8/226	143/23328	7.93898e-05	0.00211262	0.00151762	Gas1/Twist1/Fgfr1/Prrx2/Prrx1/Crabp2/Gnas/Bax	8	0.0353982
GO:0048145	BP	GO:0048145	regulation of fibroblast proliferation	7/226	107/23328	8.37463e-05	0.00221166	0.00158877	Fth1/Fbln1/Agtr2/Cdkn1a/Pmaip1/Bax/Gstp1	7	0.0309735
GO:2001234	BP	GO:2001234	negative regulation of apoptotic signaling pathway	10/226	231/23328	9.07484e-05	0.00237856	0.00170867	Cttn/Tpt1/Ier3/Gas1/Mdm2/Ptgs2/Lgals3/Snai1/Snai2/Bax	10	0.0442478
GO:0048144	BP	GO:0048144	fibroblast proliferation	7/226	109/23328	9.41463e-05	0.00244921	0.00175942	Fth1/Fbln1/Agtr2/Cdkn1a/Pmaip1/Bax/Gstp1	7	0.0309735
GO:0009611	BP	GO:0009611	response to wounding	15/226	492/23328	9.84392e-05	0.00254192	0.00182602	Mmp2/Tnc/Fbln1/Col1a1/Col3a1/Ptn/Thbs1/Cdkn1a/Serpine2/Gnas/Tnfrsf12a/Sdc1/Snai2/Bax/Rtn4	15	0.0663717
GO:0022411	BP	GO:0022411	cellular component disassembly	13/226	383/23328	0.000100325	0.00256808	0.00184481	Cttn/Vcp/Lamp2/Igfbp3/Gabarap/Map1lc3a/Mmp13/Gsn/Cdkn2a/Capzb/Snai2/Bax/Map1lc3b	13	0.0575221
GO:0050680	BP	GO:0050680	negative regulation of epithelial cell proliferation	8/226	148/23328	0.000100977	0.00256808	0.00184481	Ctsl/Ptn/Gas1/Cdkn2b/Thbs1/Cdkn2a/Serpinf1/Snai2	8	0.0353982
GO:0006995	BP	GO:0006995	cellular response to nitrogen starvation	3/226	10/23328	0.000102399	0.00256808	0.00184481	Gabarap/Map1lc3a/Map1lc3b	3	0.0132743
GO:0043562	BP	GO:0043562	cellular response to nitrogen levels	3/226	10/23328	0.000102399	0.00256808	0.00184481	Gabarap/Map1lc3a/Map1lc3b	3	0.0132743
GO:0033002	BP	GO:0033002	muscle cell proliferation	10/226	236/23328	0.000108267	0.00269585	0.0019366	Igfbp5/Igfbp3/Mmp2/Thbs1/Cdkn1a/Mdm2/Ptgs2/Fgfr1/Id2/Prkar1a	10	0.0442478
GO:0072332	BP	GO:0072332	intrinsic apoptotic signaling pathway by p53 class mediator	6/226	78/23328	0.000111094	0.00274661	0.00197306	Rps27l/Cdkn1a/Mdm2/Pmaip1/Phlda3/Bax	6	0.0265487
GO:0090288	BP	GO:0090288	negative regulation of cellular response to growth factor stimulus	8/226	152/23328	0.000121557	0.00298413	0.00214368	Dcn/Fzd1/Hspa5/Nbl1/Agtr2/Htra1/Thbs1/Nedd4	8	0.0353982
GO:1905475	BP	GO:1905475	regulation of protein localization to membrane	9/226	195/23328	0.000125869	0.00306838	0.00220421	Ptn/Mmp14/Cd81/Pmaip1/Gsn/Tmem59/Lgals3/Pgrmc1/Ap2m1	9	0.039823
GO:0042445	BP	GO:0042445	hormone metabolic process	9/226	196/23328	0.000130834	0.00316727	0.00227524	Rbp1/Ctsl/Pcsk1n/Ctsb/Crym/Crabp1/Spp1/Crabp2/Cpe	9	0.039823
GO:0031648	BP	GO:0031648	protein destabilization	5/226	51/23328	0.000133419	0.00318561	0.00228842	Serf2/Mdm2/Gsn/Cdkn2a/Id1	5	0.0221239
GO:0072132	BP	GO:0072132	mesenchyme morphogenesis	5/226	51/23328	0.000133419	0.00318561	0.00228842	Mdm2/Twist1/Fgfr1/Snai1/Snai2	5	0.0221239
GO:0009636	BP	GO:0009636	response to toxic substance	7/226	116/23328	0.000139146	0.00327058	0.00234946	Ephx1/Mt2/Ass1/Mt1/Akr1b8/Esd/Bax	7	0.0309735
GO:0043568	BP	GO:0043568	positive regulation of insulin-like growth factor receptor signaling pathway	3/226	11/23328	0.000139792	0.00327058	0.00234946	Igfbp5/Igfbp3/Igfbp4	3	0.0132743
GO:0060056	BP	GO:0060056	mammary gland involution	3/226	11/23328	0.000139792	0.00327058	0.00234946	Igfbp5/Cdkn2a/Bax	3	0.0132743
GO:0002687	BP	GO:0002687	positive regulation of leukocyte migration	8/226	156/23328	0.000145485	0.00338107	0.00242883	Thy1/Ptn/Pla2g7/Mmp14/Thbs1/Lgals3/Selenok/Rtn4	8	0.0353982
GO:0140353	BP	GO:0140353	lipid export from cell	5/226	52/23328	0.000146458	0.00338113	0.00242888	Igfbp3/Tac1/Agtr2/Spp1/Ptges	5	0.0221239
GO:1903522	BP	GO:1903522	regulation of blood circulation	10/226	248/23328	0.000162325	0.0037228	0.00267432	Mmp2/Tac1/Agtr2/Rgs2/Mdm2/Ptgs2/Pebp1/Sri/Stc1/Glrx3	10	0.0442478
GO:0003416	BP	GO:0003416	endochondral bone growth	4/226	29/23328	0.000168433	0.0038127	0.0027389	Thbs1/Mmp13/Ecm1/Stc1	4	0.0176991
GO:0097345	BP	GO:0097345	mitochondrial outer membrane permeabilization	4/226	29/23328	0.000168433	0.0038127	0.0027389	Chchd10/Ier3/Pmaip1/Bax	4	0.0176991
GO:0030282	BP	GO:0030282	bone mineralization	7/226	120/23328	0.000171826	0.00386443	0.00277606	Col1a2/Ptn/Gpm6b/Mmp13/Ecm1/Ptgs2/Twist1	7	0.0309735
GO:0045687	BP	GO:0045687	positive regulation of glial cell differentiation	5/226	54/23328	0.000175438	0.00392037	0.00281624	Ptn/Enpp2/Serpine2/Id2/Rtn4	5	0.0221239
GO:0070663	BP	GO:0070663	regulation of leukocyte proliferation	10/226	251/23328	0.000178926	0.00397283	0.00285393	Tac1/Cdkn1a/Cd81/Gpnmb/Cdkn2a/Lgals3/Selenok/Prkar1a/Tnfsf9/Gstp1	10	0.0442478
GO:0010459	BP	GO:0010459	negative regulation of heart rate	3/226	12/23328	0.000185058	0.00403195	0.0028964	Tac1/Agtr2/Sri	3	0.0132743
GO:0060536	BP	GO:0060536	cartilage morphogenesis	3/226	12/23328	0.000185058	0.00403195	0.0028964	Snai1/Snai2/Stc1	3	0.0132743
GO:1902510	BP	GO:1902510	regulation of apoptotic DNA fragmentation	3/226	12/23328	0.000185058	0.00403195	0.0028964	Igfbp3/Cdkn2a/Bax	3	0.0132743
GO:0006979	BP	GO:0006979	response to oxidative stress	13/226	409/23328	0.000191578	0.00414808	0.00297983	Fzd1/Mgst1/Mmp3/Psap/Mmp2/Thbs1/Ptgs2/Cdkn2a/Selenok/Prdx5/Gpx8/Gstp1/Arl6ip5	13	0.0575221
GO:0060317	BP	GO:0060317	cardiac epithelial to mesenchymal transition	4/226	30/23328	0.000192876	0.00415041	0.0029815	Twist1/Snai1/Snai2/Rtn4	4	0.0176991
GO:0050679	BP	GO:0050679	positive regulation of epithelial cell proliferation	9/226	208/23328	0.000204358	0.00437051	0.00313961	Ccnd2/Htra1/Ptn/Gas1/Ecm1/Twist1/Fgfr1/Id1/Rtn4	9	0.039823
GO:0044060	BP	GO:0044060	regulation of endocrine process	5/226	56/23328	0.000208601	0.00443405	0.00318526	Inhbb/Tac1/Agtr2/Fgfr1/Gnas	5	0.0221239
GO:0006575	BP	GO:0006575	cellular modified amino acid metabolic process	8/226	165/23328	0.000213728	0.00448829	0.00322422	Mgst1/Gatm/Ctsl/Serinc3/Ctsb/Crym/Ass1/Gstp1	8	0.0353982
GO:0048660	BP	GO:0048660	regulation of smooth muscle cell proliferation	8/226	165/23328	0.000213728	0.00448829	0.00322422	Igfbp5/Igfbp3/Mmp2/Thbs1/Cdkn1a/Mdm2/Ptgs2/Id2	8	0.0353982
GO:0001958	BP	GO:0001958	endochondral ossification	4/226	31/23328	0.000219777	0.00453339	0.00325662	Col1a1/Mmp14/Mmp13/Gnas	4	0.0176991
GO:0036075	BP	GO:0036075	replacement ossification	4/226	31/23328	0.000219777	0.00453339	0.00325662	Col1a1/Mmp14/Mmp13/Gnas	4	0.0176991
GO:0044062	BP	GO:0044062	regulation of excretion	4/226	31/23328	0.000219777	0.00453339	0.00325662	Tac1/Agtr2/Gnas/Stc1	4	0.0176991
GO:0032956	BP	GO:0032956	regulation of actin cytoskeleton organization	12/226	361/23328	0.000224485	0.00459812	0.00330311	Tmsb10/Cttn/Ctsl/Tac1/Gpm6b/Gsn/Id1/Arpc1b/Arhgdib/Capzb/Pfn2/Rnd3	12	0.0530973
GO:0002548	BP	GO:0002548	monocyte chemotaxis	5/226	57/23328	0.000226872	0.00459812	0.00330311	Ccl8/Nbl1/Ccl7/Pla2g7/Lgals3	5	0.0221239
GO:0010463	BP	GO:0010463	mesenchymal cell proliferation	5/226	57/23328	0.000226872	0.00459812	0.00330311	Ptn/Gas1/Fgfr1/Prrx2/Prrx1	5	0.0221239
GO:0071674	BP	GO:0071674	mononuclear cell migration	6/226	89/23328	0.000230097	0.00462617	0.00332327	Ccl8/Nbl1/Ccl7/Pla2g7/Thbs1/Lgals3	6	0.0265487
GO:2001242	BP	GO:2001242	regulation of intrinsic apoptotic signaling pathway	8/226	167/23328	0.000231993	0.00462617	0.00332327	Tpt1/Serinc3/Mdm2/Ptgs2/Snai1/Snai2/Bax/Bcap31	8	0.0353982
GO:2000181	BP	GO:2000181	negative regulation of blood vessel morphogenesis	7/226	126/23328	0.000232238	0.00462617	0.00332327	Dcn/Ptn/Thbs2/Thbs1/Serpinf1/Rtn4/Tcf4	7	0.0309735
GO:1905146	BP	GO:1905146	lysosomal protein catabolic process	3/226	13/23328	0.000238857	0.00473101	0.00339858	Psap/Lamp2/Laptm4b	3	0.0132743
GO:0048608	BP	GO:0048608	reproductive structure development	14/226	477/23328	0.000247769	0.00485462	0.00348738	Tmed2/Ctsl/Psap/Ldoc1/Mmp2/Ctsb/Tnc/Htra1/Ptn/Ptgs2/Serpine2/Serpinf1/Snai1/Bax	14	0.0619469
GO:1901797	BP	GO:1901797	negative regulation of signal transduction by p53 class mediator	4/226	32/23328	0.000249276	0.00485462	0.00348738	Mdm2/Twist1/Snai1/Snai2	4	0.0176991
GO:1902110	BP	GO:1902110	positive regulation of mitochondrial membrane permeability involved in apoptotic process	4/226	32/23328	0.000249276	0.00485462	0.00348738	Chchd10/Ier3/Pmaip1/Bax	4	0.0176991
GO:0007160	BP	GO:0007160	cell-matrix adhesion	9/226	214/23328	0.000252385	0.00488785	0.00351124	Cttn/Cd63/Thy1/Col3a1/Enpp2/Gpm6b/Mmp14/Thbs1/Cdkn2a	9	0.039823
GO:0032890	BP	GO:0032890	regulation of organic acid transport	6/226	91/23328	0.000259735	0.0050024	0.00359354	Cck/Agtr2/Rgs2/Thbs1/Ptges/Arl6ip5	6	0.0265487
GO:0048659	BP	GO:0048659	smooth muscle cell proliferation	8/226	170/23328	0.000261775	0.00501399	0.00360186	Igfbp5/Igfbp3/Mmp2/Thbs1/Cdkn1a/Mdm2/Ptgs2/Id2	8	0.0353982
GO:0007588	BP	GO:0007588	excretion	5/226	59/23328	0.000267041	0.00503879	0.00361968	Psap/Tac1/Agtr2/Gnas/Stc1	5	0.0221239
GO:0044773	BP	GO:0044773	mitotic DNA damage checkpoint	5/226	59/23328	0.000267041	0.00503879	0.00361968	Rps27l/Ier3/Cdkn1a/Mdm2/Ccng1	5	0.0221239
GO:0007178	BP	GO:0007178	transmembrane receptor protein serine/threonine kinase signaling pathway	12/226	368/23328	0.000267406	0.00503879	0.00361968	Fzd1/Hspa5/Inhbb/Nbl1/Htra1/Col3a1/Col1a2/Cdkn2b/Thbs1/Id1/Fstl1/Sdcbp	12	0.0530973
GO:0061458	BP	GO:0061458	reproductive system development	14/226	481/23328	0.000269642	0.00505361	0.00363032	Tmed2/Ctsl/Psap/Ldoc1/Mmp2/Ctsb/Tnc/Htra1/Ptn/Ptgs2/Serpine2/Serpinf1/Snai1/Bax	14	0.0619469
GO:0001933	BP	GO:0001933	negative regulation of protein phosphorylation	13/226	425/23328	0.00027757	0.00517439	0.00371708	Tmed2/Igfbp3/Fbln1/Thy1/Rgs2/Cdkn1a/Cdkn2a/Pebp1/Twist1/Dusp6/Bax/Prkar1a/Gstp1	13	0.0575221
GO:0032891	BP	GO:0032891	negative regulation of organic acid transport	4/226	33/23328	0.000281517	0.00519243	0.00373004	Agtr2/Rgs2/Thbs1/Arl6ip5	4	0.0176991
GO:0033598	BP	GO:0033598	mammary gland epithelial cell proliferation	4/226	33/23328	0.000281517	0.00519243	0.00373004	Cdkn2a/Id2/Bax/Rtn4	4	0.0176991
GO:0072594	BP	GO:0072594	establishment of protein localization to organelle	13/226	426/23328	0.000283895	0.00520873	0.00374176	Sec62/Hspa5/Lamp1/Lamp2/Agtr2/Cdkn1a/Pmaip1/Ptgs2/Pmm1/Cdkn2a/Nedd4/Bax/Ap2m1	13	0.0575221
GO:2001238	BP	GO:2001238	positive regulation of extrinsic apoptotic signaling pathway	5/226	60/23328	0.000289043	0.00527541	0.00378965	Itm2c/Agtr2/Thbs1/Tnfrsf12a/Bax	5	0.0221239
GO:0030595	BP	GO:0030595	leukocyte chemotaxis	9/226	219/23328	0.000299237	0.00538674	0.00386963	Ccl8/Rpl13a/Nbl1/Ptn/Ccl7/Pla2g7/Thbs1/Spp1/Lgals3	9	0.039823
GO:0042983	BP	GO:0042983	amyloid precursor protein biosynthetic process	3/226	14/23328	0.00030183	0.00538674	0.00386963	Itm2c/Itm2b/Itm2a	3	0.0132743
GO:0042984	BP	GO:0042984	regulation of amyloid precursor protein biosynthetic process	3/226	14/23328	0.00030183	0.00538674	0.00386963	Itm2c/Itm2b/Itm2a	3	0.0132743
GO:1903624	BP	GO:1903624	regulation of DNA catabolic process	3/226	14/23328	0.00030183	0.00538674	0.00386963	Igfbp3/Cdkn2a/Bax	3	0.0132743
GO:0001890	BP	GO:0001890	placenta development	8/226	174/23328	0.000306281	0.00538674	0.00386963	Tmed2/Ctsl/Ldoc1/Ctsb/Htra1/Ptn/Ptgs2/Snai1	8	0.0353982
GO:0051235	BP	GO:0051235	maintenance of location	11/226	320/23328	0.000307752	0.00538674	0.00386963	Tmsb10/Hspa5/Chchd10/Fth1/Nbl1/Thy1/Plin2/Gsn/Cops9/Bax/Sri	11	0.0486726
GO:0007584	BP	GO:0007584	response to nutrient	5/226	61/23328	0.000312392	0.00538674	0.00386963	Gatm/Rbp1/Cdkn2b/Spp1/Snai2	5	0.0221239
GO:0060986	BP	GO:0060986	endocrine hormone secretion	5/226	61/23328	0.000312392	0.00538674	0.00386963	Inhbb/Tac1/Agtr2/Fgfr1/Gnas	5	0.0221239
GO:0003203	BP	GO:0003203	endocardial cushion morphogenesis	4/226	34/23328	0.000316644	0.00538674	0.00386963	Mdm2/Twist1/Snai1/Snai2	4	0.0176991
GO:0071634	BP	GO:0071634	regulation of transforming growth factor beta production	4/226	34/23328	0.000316644	0.00538674	0.00386963	Laptm4b/Lum/Thbs1/Ptgs2	4	0.0176991
GO:0097352	BP	GO:0097352	autophagosome maturation	4/226	34/23328	0.000316644	0.00538674	0.00386963	Vcp/Lamp2/Map1lc3a/Map1lc3b	4	0.0176991
GO:0098868	BP	GO:0098868	bone growth	4/226	34/23328	0.000316644	0.00538674	0.00386963	Thbs1/Mmp13/Ecm1/Stc1	4	0.0176991
GO:1902686	BP	GO:1902686	mitochondrial outer membrane permeabilization involved in programmed cell death	4/226	34/23328	0.000316644	0.00538674	0.00386963	Chchd10/Ier3/Pmaip1/Bax	4	0.0176991
GO:0035107	BP	GO:0035107	appendage morphogenesis	8/226	175/23328	0.000318322	0.00538674	0.00386963	Gas1/Twist1/Fgfr1/Prrx2/Prrx1/Crabp2/Gnas/Bax	8	0.0353982
GO:0035108	BP	GO:0035108	limb morphogenesis	8/226	175/23328	0.000318322	0.00538674	0.00386963	Gas1/Twist1/Fgfr1/Prrx2/Prrx1/Crabp2/Gnas/Bax	8	0.0353982
GO:0010948	BP	GO:0010948	negative regulation of cell cycle process	9/226	221/23328	0.00031989	0.00538713	0.00386991	Rps27l/Ier3/Gas1/Cdkn2b/Cdkn1a/Mdm2/Cdk2ap2/Gpnmb/Ccng1	9	0.039823
GO:2001020	BP	GO:2001020	regulation of response to DNA damage stimulus	9/226	222/23328	0.00033065	0.00554157	0.00398085	Tpt1/Ier3/Mdm2/Pmaip1/Cdkn2a/Twist1/Prrx1/Snai1/Snai2	9	0.039823
GO:0043254	BP	GO:0043254	regulation of protein-containing complex assembly	13/226	438/23328	0.000369942	0.00615462	0.00442125	Cck/Mmp3/Rpl13a/Tmsb10/Cttn/Vcp/Lamp2/Gsn/Lgals3/Arpc1b/Capzb/Pfn2/Bax	13	0.0575221
GO:0043588	BP	GO:0043588	skin development	10/226	275/23328	0.00037076	0.00615462	0.00442125	Igfbp5/Ctsl/Psap/Col1a1/Col3a1/Col1a2/Col5a2/Ptgs2/Gnas/Snai1	10	0.0442478
GO:0010917	BP	GO:0010917	negative regulation of mitochondrial membrane potential	3/226	15/23328	0.000374596	0.00618883	0.00444582	Pmaip1/Bax/Arl6ip5	3	0.0132743
GO:0034341	BP	GO:0034341	response to interferon-gamma	7/226	137/23328	0.000386816	0.00633702	0.00455227	Ccl8/Ifitm1/Rpl13a/Ifitm3/Ifitm2/Ccl7/Gsn	7	0.0309735
GO:1903008	BP	GO:1903008	organelle disassembly	6/226	98/23328	0.000387789	0.00633702	0.00455227	Cttn/Vcp/Gabarap/Map1lc3a/Cdkn2a/Map1lc3b	6	0.0265487
GO:0032386	BP	GO:0032386	regulation of intracellular transport	11/226	329/23328	0.000389019	0.00633702	0.00455227	Lamp1/Agtr2/Ier3/Gas1/Cd81/Mdm2/Pmaip1/Ptgs2/Cdkn2a/Fez1/Bcap31	11	0.0486726
GO:0060351	BP	GO:0060351	cartilage development involved in endochondral bone morphogenesis	4/226	36/23328	0.000396141	0.00636382	0.00457153	Col1a1/Thbs1/Mmp13/Stc1	4	0.0176991
GO:0071158	BP	GO:0071158	positive regulation of cell cycle arrest	4/226	36/23328	0.000396141	0.00636382	0.00457153	Cdkn1a/Mdm2/Cdkn2a/Id2	4	0.0176991
GO:0071604	BP	GO:0071604	transforming growth factor beta production	4/226	36/23328	0.000396141	0.00636382	0.00457153	Laptm4b/Lum/Thbs1/Ptgs2	4	0.0176991
GO:0071900	BP	GO:0071900	regulation of protein serine/threonine kinase activity	13/226	442/23328	0.000403165	0.00644694	0.00463124	Ccnd2/Thy1/Rgs2/Cdkn2b/Thbs1/Cdkn1a/Cd81/Cdkn2a/Fgfr1/Dusp6/Prkar1a/Ccng1/Gstp1	13	0.0575221
GO:0044774	BP	GO:0044774	mitotic DNA integrity checkpoint	5/226	65/23328	0.000420347	0.00662922	0.00476218	Rps27l/Ier3/Cdkn1a/Mdm2/Ccng1	5	0.0221239
GO:0090398	BP	GO:0090398	cellular senescence	5/226	65/23328	0.000420347	0.00662922	0.00476218	Cdkn2b/Cdkn1a/Cdkn2a/Twist1/Id2	5	0.0221239
GO:0010721	BP	GO:0010721	negative regulation of cell development	12/226	387/23328	0.000420589	0.00662922	0.00476218	Itm2c/Efemp1/Fbln1/Thy1/Col3a1/Ptn/Rgs2/Cdkn2b/Mdm2/Id1/Id2/Rtn4	12	0.0530973
GO:1901343	BP	GO:1901343	negative regulation of vasculature development	7/226	139/23328	0.000422171	0.00662922	0.00476218	Dcn/Ptn/Thbs2/Thbs1/Serpinf1/Rtn4/Tcf4	7	0.0309735
GO:0008016	BP	GO:0008016	regulation of heart contraction	8/226	183/23328	0.000429247	0.00671011	0.00482029	Tac1/Agtr2/Rgs2/Mdm2/Pebp1/Sri/Stc1/Glrx3	8	0.0353982
GO:0060485	BP	GO:0060485	mesenchyme development	10/226	281/23328	0.000439157	0.00678236	0.00487219	Col1a1/Thbs1/Mdm2/Twist1/Fgfr1/Nedd4/Snai1/Snai2/Rtn4/Sdcbp	10	0.0442478
GO:0002053	BP	GO:0002053	positive regulation of mesenchymal cell proliferation	4/226	37/23328	0.000440808	0.00678236	0.00487219	Gas1/Fgfr1/Prrx2/Prrx1	4	0.0176991
GO:0035794	BP	GO:0035794	positive regulation of mitochondrial membrane permeability	4/226	37/23328	0.000440808	0.00678236	0.00487219	Chchd10/Ier3/Pmaip1/Bax	4	0.0176991
GO:0050670	BP	GO:0050670	regulation of lymphocyte proliferation	9/226	231/23328	0.000441651	0.00678236	0.00487219	Tac1/Cdkn1a/Cd81/Gpnmb/Cdkn2a/Lgals3/Selenok/Prkar1a/Tnfsf9	9	0.039823
GO:0070972	BP	GO:0070972	protein localization to endoplasmic reticulum	5/226	66/23328	0.000451254	0.00686931	0.00493465	Sec62/Hspa5/Pmm1/Bcap31/Rtn4	5	0.0221239
GO:0090559	BP	GO:0090559	regulation of membrane permeability	5/226	66/23328	0.000451254	0.00686931	0.00493465	Chchd10/Laptm4b/Ier3/Pmaip1/Bax	5	0.0221239
GO:0042359	BP	GO:0042359	vitamin D metabolic process	3/226	16/23328	0.000457754	0.00687814	0.004941	Fgfr1/Snai1/Snai2	3	0.0132743
GO:0071498	BP	GO:0071498	cellular response to fluid shear stress	3/226	16/23328	0.000457754	0.00687814	0.004941	Ass1/Spp1/Ptgs2	3	0.0132743
GO:2000647	BP	GO:2000647	negative regulation of stem cell proliferation	3/226	16/23328	0.000457754	0.00687814	0.004941	Fbln1/Ptn/Snai2	3	0.0132743
GO:0010821	BP	GO:0010821	regulation of mitochondrion organization	7/226	142/23328	0.000479998	0.00712684	0.00511965	Dcn/Cttn/Chchd10/Ier3/Pmaip1/Cdkn2a/Bax	7	0.0309735
GO:0048706	BP	GO:0048706	embryonic skeletal system development	7/226	142/23328	0.000479998	0.00712684	0.00511965	Col1a1/Gas1/Mmp14/Twist1/Prrx2/Prrx1/Gnas	7	0.0309735
GO:0001704	BP	GO:0001704	formation of primary germ layer	6/226	102/23328	0.000480438	0.00712684	0.00511965	Col12a1/Col5a2/Fgfr1/Hsbp1/Snai1/Prkar1a	6	0.0265487
GO:0060688	BP	GO:0060688	regulation of morphogenesis of a branching structure	5/226	67/23328	0.000483842	0.00713143	0.00512295	Agtr2/Fgfr1/Snai2/Cpe/Rtn4	5	0.0221239
GO:0032944	BP	GO:0032944	regulation of mononuclear cell proliferation	9/226	234/23328	0.000484839	0.00713143	0.00512295	Tac1/Cdkn1a/Cd81/Gpnmb/Cdkn2a/Lgals3/Selenok/Prkar1a/Tnfsf9	9	0.039823
GO:0001953	BP	GO:0001953	negative regulation of cell-matrix adhesion	4/226	38/23328	0.000488953	0.00716172	0.00514471	Enpp2/Mmp14/Thbs1/Cdkn2a	4	0.0176991
GO:0031334	BP	GO:0031334	positive regulation of protein-containing complex assembly	9/226	235/23328	0.000499983	0.00729264	0.00523876	Cck/Mmp3/Cttn/Vcp/Gsn/Lgals3/Arpc1b/Pfn2/Bax	9	0.039823
GO:0031647	BP	GO:0031647	regulation of protein stability	10/226	287/23328	0.000517736	0.00746423	0.00536202	Lamp1/Lamp2/Serf2/Cd81/Mdm2/Gsn/Cdkn2a/Id1/Pfn2/Rtn4	10	0.0442478
GO:0000422	BP	GO:0000422	autophagy of mitochondrion	5/226	68/23328	0.000518171	0.00746423	0.00536202	Cttn/Gabarap/Map1lc3a/Cdkn2a/Map1lc3b	5	0.0221239
GO:0061726	BP	GO:0061726	mitochondrion disassembly	5/226	68/23328	0.000518171	0.00746423	0.00536202	Cttn/Gabarap/Map1lc3a/Cdkn2a/Map1lc3b	5	0.0221239
GO:0001837	BP	GO:0001837	epithelial to mesenchymal transition	7/226	144/23328	0.000521936	0.00748753	0.00537876	Col1a1/Twist1/Fgfr1/Snai1/Snai2/Rtn4/Sdcbp	7	0.0309735
GO:0034766	BP	GO:0034766	negative regulation of ion transmembrane transport	6/226	104/23328	0.000532793	0.00761196	0.00546814	Rgs2/Thbs1/Twist1/Nedd4/Sri/Arl6ip5	6	0.0265487
GO:0061462	BP	GO:0061462	protein localization to lysosome	4/226	39/23328	0.000540726	0.00763146	0.00548215	Lamp2/Cd81/Nedd4/Rtn4	4	0.0176991
GO:1902108	BP	GO:1902108	regulation of mitochondrial membrane permeability involved in apoptotic process	4/226	39/23328	0.000540726	0.00763146	0.00548215	Chchd10/Ier3/Pmaip1/Bax	4	0.0176991
GO:1905710	BP	GO:1905710	positive regulation of membrane permeability	4/226	39/23328	0.000540726	0.00763146	0.00548215	Chchd10/Ier3/Pmaip1/Bax	4	0.0176991
GO:0001886	BP	GO:0001886	endothelial cell morphogenesis	3/226	17/23328	0.000551881	0.00772634	0.00555031	Col18a1/Id1/Stc1	3	0.0132743
GO:0071636	BP	GO:0071636	positive regulation of transforming growth factor beta production	3/226	17/23328	0.000551881	0.00772634	0.00555031	Lum/Thbs1/Ptgs2	3	0.0132743
GO:0048678	BP	GO:0048678	response to axon injury	5/226	69/23328	0.000554298	0.00772913	0.00555232	Mmp2/Tnc/Ptn/Bax/Rtn4	5	0.0221239
GO:0070661	BP	GO:0070661	leukocyte proliferation	11/226	344/23328	0.000564317	0.00783749	0.00563016	Tac1/Cdkn1a/Cd81/Gpnmb/Cdkn2a/Lgals3/Selenok/Bax/Prkar1a/Tnfsf9/Gstp1	11	0.0486726
GO:0006766	BP	GO:0006766	vitamin metabolic process	5/226	70/23328	0.000592284	0.00818358	0.00587877	Rbp1/Crabp1/Fgfr1/Snai1/Snai2	5	0.0221239
GO:0034105	BP	GO:0034105	positive regulation of tissue remodeling	4/226	40/23328	0.000596279	0.00818358	0.00587877	Car2/Spp1/Cdkn2a/Bax	4	0.0176991
GO:0070570	BP	GO:0070570	regulation of neuron projection regeneration	4/226	40/23328	0.000596279	0.00818358	0.00587877	Thy1/Ptn/Prrx1/Rtn4	4	0.0176991
GO:0051346	BP	GO:0051346	negative regulation of hydrolase activity	12/226	405/23328	0.000628469	0.00859154	0.00617184	Tmed2/Pcsk1n/Angptl4/Timp2/Rgs2/Thbs1/Mdm2/Ecm1/Ptgs2/Serpine2/Pebp1/Serpinf1	12	0.0530973
GO:0007613	BP	GO:0007613	memory	7/226	149/23328	0.000639633	0.00871	0.00625694	Cck/Ccnd2/Tac1/Ptn/Ptgs2/Serpinf1/Pgrmc1	7	0.0309735
GO:0048661	BP	GO:0048661	positive regulation of smooth muscle cell proliferation	6/226	108/23328	0.000650742	0.0087823	0.00630888	Igfbp5/Mmp2/Thbs1/Mdm2/Ptgs2/Id2	6	0.0265487
GO:0048704	BP	GO:0048704	embryonic skeletal system morphogenesis	6/226	108/23328	0.000650742	0.0087823	0.00630888	Gas1/Mmp14/Twist1/Prrx2/Prrx1/Gnas	6	0.0265487
GO:0098801	BP	GO:0098801	regulation of renal system process	4/226	41/23328	0.000655764	0.0087823	0.00630888	Tac1/Agtr2/Gnas/Stc1	4	0.0176991
GO:0031571	BP	GO:0031571	mitotic G1 DNA damage checkpoint	3/226	18/23328	0.000657539	0.0087823	0.00630888	Rps27l/Cdkn1a/Mdm2	3	0.0132743
GO:1990000	BP	GO:1990000	amyloid fibril formation	3/226	18/23328	0.000657539	0.0087823	0.00630888	Mdm2/Gsn/Cdkn2a	3	0.0132743
GO:0010634	BP	GO:0010634	positive regulation of epithelial cell migration	7/226	150/23328	0.000665517	0.00885493	0.00636104	Tac1/Enpp2/Thbs1/Ptgs2/Fgfr1/Snai2/Rtn4	7	0.0309735
GO:0003012	BP	GO:0003012	muscle system process	12/226	408/23328	0.000670354	0.00888538	0.00638292	Gatm/Igfbp5/Cttn/Agtr2/Rgs2/Ptgs2/Gsn/Hsbp1/Sri/Stc1/Glrx3/Cald1	12	0.0530973
GO:0010466	BP	GO:0010466	negative regulation of peptidase activity	9/226	246/23328	0.000693761	0.00916079	0.00658077	Pcsk1n/Timp2/Thbs1/Mdm2/Ecm1/Ptgs2/Serpine2/Pebp1/Serpinf1	9	0.039823
GO:0090092	BP	GO:0090092	regulation of transmembrane receptor protein serine/threonine kinase signaling pathway	9/226	247/23328	0.000714055	0.00939319	0.00674771	Fzd1/Hspa5/Inhbb/Nbl1/Htra1/Cdkn2b/Thbs1/Fstl1/Sdcbp	9	0.039823
GO:0008637	BP	GO:0008637	apoptotic mitochondrial changes	6/226	111/23328	0.000751754	0.00981984	0.0070542	Cck/Chchd10/Ier3/Pmaip1/Cdkn2a/Bax	6	0.0265487
GO:0015850	BP	GO:0015850	organic hydroxy compound transport	9/226	249/23328	0.000756098	0.00981984	0.0070542	Igfbp3/Tac1/Agtr2/Ly6e/Gpm6b/Spp1/Lgals3/Npc2/Rtn4	9	0.039823
GO:0034976	BP	GO:0034976	response to endoplasmic reticulum stress	9/226	249/23328	0.000756098	0.00981984	0.0070542	Tmed2/Hspa5/Vcp/Serinc3/Thbs1/Pmaip1/Selenok/Bax/Bcap31	9	0.039823
GO:2001021	BP	GO:2001021	negative regulation of response to DNA damage stimulus	5/226	74/23328	0.000764038	0.00981984	0.0070542	Tpt1/Mdm2/Twist1/Snai1/Snai2	5	0.0221239
GO:0006309	BP	GO:0006309	apoptotic DNA fragmentation	3/226	19/23328	0.000775267	0.00981984	0.0070542	Igfbp3/Cdkn2a/Bax	3	0.0132743
GO:0044783	BP	GO:0044783	G1 DNA damage checkpoint	3/226	19/23328	0.000775267	0.00981984	0.0070542	Rps27l/Cdkn1a/Mdm2	3	0.0132743
GO:0071605	BP	GO:0071605	monocyte chemotactic protein-1 production	3/226	19/23328	0.000775267	0.00981984	0.0070542	Twist1/Selenok/Gstp1	3	0.0132743
GO:0071637	BP	GO:0071637	regulation of monocyte chemotactic protein-1 production	3/226	19/23328	0.000775267	0.00981984	0.0070542	Twist1/Selenok/Gstp1	3	0.0132743
GO:1903960	BP	GO:1903960	negative regulation of anion transmembrane transport	3/226	19/23328	0.000775267	0.00981984	0.0070542	Rgs2/Thbs1/Arl6ip5	3	0.0132743
GO:0044770	BP	GO:0044770	cell cycle phase transition	12/226	415/23328	0.000777271	0.00981984	0.0070542	Ccnd2/Rps27l/Ier3/Gas1/Cdkn2b/Cdkn1a/Mdm2/Cdk2ap2/Gpnmb/Cdkn2a/Id2/Ccng1	12	0.0530973
GO:0014013	BP	GO:0014013	regulation of gliogenesis	7/226	154/23328	0.000777474	0.00981984	0.0070542	Efemp1/Ptn/Enpp2/Cdkn2b/Serpine2/Id2/Rtn4	7	0.0309735
GO:0042771	BP	GO:0042771	intrinsic apoptotic signaling pathway in response to DNA damage by p53 class mediator	4/226	43/23328	0.000787139	0.00987039	0.00709051	Rps27l/Cdkn1a/Pmaip1/Phlda3	4	0.0176991
GO:1903792	BP	GO:1903792	negative regulation of anion transport	4/226	43/23328	0.000787139	0.00987039	0.00709051	Agtr2/Rgs2/Thbs1/Arl6ip5	4	0.0176991
GO:0048736	BP	GO:0048736	appendage development	8/226	202/23328	0.000821336	0.0102256	0.0073457	Gas1/Twist1/Fgfr1/Prrx2/Prrx1/Crabp2/Gnas/Bax	8	0.0353982
GO:0060173	BP	GO:0060173	limb development	8/226	202/23328	0.000821336	0.0102256	0.0073457	Gas1/Twist1/Fgfr1/Prrx2/Prrx1/Crabp2/Gnas/Bax	8	0.0353982
GO:0003014	BP	GO:0003014	renal system process	6/226	113/23328	0.000825547	0.0102415	0.00735709	Psap/Tac1/Agtr2/Gsn/Gnas/Stc1	6	0.0265487
GO:0031346	BP	GO:0031346	positive regulation of cell projection organization	13/226	478/23328	0.000834277	0.0103131	0.00740853	Fzd1/Hspa5/Efemp1/Ptn/Rgs2/Enpp2/Serpine2/Fgfr1/Serpinf1/Crabp2/Tnfrsf12a/Fez1/Rtn4	13	0.0575221
GO:0050808	BP	GO:0050808	synapse organization	13/226	479/23328	0.00085034	0.0104745	0.00752448	Fzd1/Sparcl1/Cttn/Vcp/Chchd10/Malat1/Tnc/Ptn/Thbs2/Pgrmc1/Nedd4/Pfn2/Sdcbp	13	0.0575221
GO:0010559	BP	GO:0010559	regulation of glycoprotein biosynthetic process	4/226	44/23328	0.000859336	0.010511	0.00755073	Itm2c/Itm2b/Itm2a/Tmem59	4	0.0176991
GO:1903523	BP	GO:1903523	negative regulation of blood circulation	4/226	44/23328	0.000859336	0.010511	0.00755073	Mmp2/Tac1/Agtr2/Sri	4	0.0176991
GO:0000079	BP	GO:0000079	regulation of cyclin-dependent protein serine/threonine kinase activity	5/226	76/23328	0.000862673	0.010515	0.00755355	Ccnd2/Cdkn2b/Cdkn1a/Cdkn2a/Ccng1	5	0.0221239
GO:0007005	BP	GO:0007005	mitochondrion organization	13/226	481/23328	0.000883245	0.0107282	0.00770673	Dcn/Cck/Cttn/Chchd10/Gabarap/Ier3/Map1lc3a/Pmaip1/Cdkn2a/Fez1/Ndufa1/Bax/Map1lc3b	13	0.0575221
GO:0016236	BP	GO:0016236	macroautophagy	8/226	205/23328	0.000903545	0.0107377	0.00771353	Dcn/Vcp/Ctsd/Lamp2/Gabarap/Map1lc3a/Fez1/Map1lc3b	8	0.0353982
GO:0033599	BP	GO:0033599	regulation of mammary gland epithelial cell proliferation	3/226	20/23328	0.000905586	0.0107377	0.00771353	Cdkn2a/Bax/Rtn4	3	0.0132743
GO:0044819	BP	GO:0044819	mitotic G1/S transition checkpoint	3/226	20/23328	0.000905586	0.0107377	0.00771353	Rps27l/Cdkn1a/Mdm2	3	0.0132743
GO:0048245	BP	GO:0048245	eosinophil chemotaxis	3/226	20/23328	0.000905586	0.0107377	0.00771353	Ccl8/Ccl7/Lgals3	3	0.0132743
GO:1900746	BP	GO:1900746	regulation of vascular endothelial growth factor signaling pathway	3/226	20/23328	0.000905586	0.0107377	0.00771353	Dcn/Cd63/Tcf4	3	0.0132743
GO:1901028	BP	GO:1901028	regulation of mitochondrial outer membrane permeabilization involved in apoptotic signaling pathway	3/226	20/23328	0.000905586	0.0107377	0.00771353	Chchd10/Ier3/Pmaip1	3	0.0132743
GO:1903909	BP	GO:1903909	regulation of receptor clustering	3/226	20/23328	0.000905586	0.0107377	0.00771353	Ptn/Cd81/Gsn	3	0.0132743
GO:1903037	BP	GO:1903037	regulation of leukocyte cell-cell adhesion	10/226	309/23328	0.000912298	0.0107806	0.00774436	Thy1/Ass1/Cd81/Gpnmb/Cdkn2a/Lgals3/Selenok/Prkar1a/Tnfsf9/Gstp1	10	0.0442478
GO:0051961	BP	GO:0051961	negative regulation of nervous system development	11/226	365/23328	0.000916675	0.0107957	0.00775523	Itm2c/Efemp1/Thy1/Col3a1/Ptn/Cdkn2b/Mdm2/Id1/Id2/Cpe/Rtn4	11	0.0486726
GO:0006914	BP	GO:0006914	autophagy	12/226	425/23328	0.000954483	0.0111655	0.00802089	Dcn/Cttn/Vcp/Ctsd/Lamp2/Gabarap/Map1lc3a/Tmem59/Cdkn2a/Dap/Fez1/Map1lc3b	12	0.0530973
GO:0061919	BP	GO:0061919	process utilizing autophagic mechanism	12/226	425/23328	0.000954483	0.0111655	0.00802089	Dcn/Cttn/Vcp/Ctsd/Lamp2/Gabarap/Map1lc3a/Tmem59/Cdkn2a/Dap/Fez1/Map1lc3b	12	0.0530973
GO:0090596	BP	GO:0090596	sensory organ morphogenesis	10/226	311/23328	0.000957927	0.0111683	0.00802291	Thy1/Ptn/Col5a2/Gas1/Twist1/Fgfr1/Prrx2/Prrx1/Bax/Cthrc1	10	0.0442478
GO:0031345	BP	GO:0031345	negative regulation of cell projection organization	8/226	207/23328	0.000961925	0.0111776	0.00802955	Itm2c/Efemp1/Thy1/Mdm2/Id1/Capzb/Pfn2/Rtn4	8	0.0353982
GO:0046718	BP	GO:0046718	viral entry into host cell	5/226	78/23328	0.000970491	0.0112396	0.00807413	Ifitm1/Ifitm3/Ctsb/Ifitm2/Gsn	5	0.0221239
GO:0071901	BP	GO:0071901	negative regulation of protein serine/threonine kinase activity	6/226	117/23328	0.0009898	0.0114253	0.00820751	Rgs2/Cdkn1a/Cdkn2a/Dusp6/Prkar1a/Gstp1	6	0.0265487
GO:1905521	BP	GO:1905521	regulation of macrophage migration	4/226	46/23328	0.00101752	0.0117065	0.00840948	Mmp14/Thbs1/Cd81/Rtn4	4	0.0176991
GO:0008217	BP	GO:0008217	regulation of blood pressure	8/226	209/23328	0.00102329	0.0117342	0.00842939	Npy/Tac1/Agtr2/Ier3/Col1a2/Ptgs2/Gnas/Id2	8	0.0353982
GO:0003417	BP	GO:0003417	growth plate cartilage development	3/226	21/23328	0.001049	0.0119896	0.00861284	Thbs1/Mmp13/Stc1	3	0.0132743
GO:0009914	BP	GO:0009914	hormone transport	11/226	372/23328	0.00106845	0.0121323	0.00871539	Igfbp3/Inhbb/Crym/Tac1/Agtr2/Spp1/Fgfr1/Hmgn3/Gnas/Sri/Cpe	11	0.0486726
GO:0010976	BP	GO:0010976	positive regulation of neuron projection development	11/226	372/23328	0.00106845	0.0121323	0.00871539	Fzd1/Hspa5/Ptn/Rgs2/Serpine2/Fgfr1/Serpinf1/Crabp2/Tnfrsf12a/Fez1/Rtn4	11	0.0486726
GO:0001952	BP	GO:0001952	regulation of cell-matrix adhesion	6/226	119/23328	0.0010808	0.0121565	0.00873274	Thy1/Enpp2/Gpm6b/Mmp14/Thbs1/Cdkn2a	6	0.0265487
GO:0038034	BP	GO:0038034	signal transduction in absence of ligand	5/226	80/23328	0.00108801	0.0121565	0.00873274	Itm2b/Gas1/Fgfr1/Snai2/Bax	5	0.0221239
GO:0048041	BP	GO:0048041	focal adhesion assembly	5/226	80/23328	0.00108801	0.0121565	0.00873274	Cttn/Thy1/Enpp2/Gpm6b/Mmp14	5	0.0221239
GO:0097192	BP	GO:0097192	extrinsic apoptotic signaling pathway in absence of ligand	5/226	80/23328	0.00108801	0.0121565	0.00873274	Itm2b/Gas1/Fgfr1/Snai2/Bax	5	0.0221239
GO:1904029	BP	GO:1904029	regulation of cyclin-dependent protein kinase activity	5/226	80/23328	0.00108801	0.0121565	0.00873274	Ccnd2/Cdkn2b/Cdkn1a/Cdkn2a/Ccng1	5	0.0221239
GO:0010718	BP	GO:0010718	positive regulation of epithelial to mesenchymal transition	4/226	47/23328	0.0011038	0.012203	0.00876614	Col1a1/Twist1/Snai1/Sdcbp	4	0.0176991
GO:2001239	BP	GO:2001239	regulation of extrinsic apoptotic signaling pathway in absence of ligand	4/226	47/23328	0.0011038	0.012203	0.00876614	Gas1/Fgfr1/Snai2/Bax	4	0.0176991
GO:0046651	BP	GO:0046651	lymphocyte proliferation	10/226	317/23328	0.00110618	0.012203	0.00876614	Tac1/Cdkn1a/Cd81/Gpnmb/Cdkn2a/Lgals3/Selenok/Bax/Prkar1a/Tnfsf9	10	0.0442478
GO:1903829	BP	GO:1903829	positive regulation of cellular protein localization	10/226	317/23328	0.00110618	0.012203	0.00876614	Ptn/Cd81/Mdm2/Pmaip1/Ptgs2/Cdkn2a/Lgals3/Pgrmc1/Bcap31/Rtn4	10	0.0442478
GO:0043433	BP	GO:0043433	negative regulation of DNA-binding transcription factor activity	7/226	164/23328	0.00112313	0.0123509	0.00887244	Cdkn2a/Id3/Twist1/Id1/Dap/Id2/Sri	7	0.0309735
GO:0042098	BP	GO:0042098	T cell proliferation	8/226	213/23328	0.00115541	0.0126262	0.00907021	Cd81/Gpnmb/Cdkn2a/Lgals3/Selenok/Bax/Prkar1a/Tnfsf9	8	0.0353982
GO:0051651	BP	GO:0051651	maintenance of location in cell	8/226	213/23328	0.00115541	0.0126262	0.00907021	Tmsb10/Hspa5/Chchd10/Fth1/Thy1/Gsn/Bax/Sri	8	0.0353982
GO:1905952	BP	GO:1905952	regulation of lipid localization	7/226	165/23328	0.00116342	0.0126421	0.00908159	Igfbp3/Tac1/Agtr2/Thbs1/Spp1/Plin2/Ptges	7	0.0309735
GO:0044772	BP	GO:0044772	mitotic cell cycle phase transition	11/226	376/23328	0.00116412	0.0126421	0.00908159	Ccnd2/Rps27l/Ier3/Cdkn2b/Cdkn1a/Mdm2/Cdk2ap2/Gpnmb/Cdkn2a/Id2/Ccng1	11	0.0486726
GO:0032943	BP	GO:0032943	mononuclear cell proliferation	10/226	320/23328	0.00118705	0.0128511	0.00923177	Tac1/Cdkn1a/Cd81/Gpnmb/Cdkn2a/Lgals3/Selenok/Bax/Prkar1a/Tnfsf9	10	0.0442478
GO:0046596	BP	GO:0046596	regulation of viral entry into host cell	4/226	48/23328	0.0011951	0.0128848	0.00925597	Ifitm1/Ifitm3/Ifitm2/Gsn	4	0.0176991
GO:0010594	BP	GO:0010594	regulation of endothelial cell migration	7/226	166/23328	0.00120484	0.0128848	0.00925597	Dcn/Thbs1/Ptgs2/Fgfr1/Serpinf1/Snai2/Stc1	7	0.0309735
GO:1902547	BP	GO:1902547	regulation of cellular response to vascular endothelial growth factor stimulus	3/226	22/23328	0.00120599	0.0128848	0.00925597	Dcn/Cd63/Tcf4	3	0.0132743
GO:2001026	BP	GO:2001026	regulation of endothelial cell chemotaxis	3/226	22/23328	0.00120599	0.0128848	0.00925597	Thbs1/Fgfr1/Snai2	3	0.0132743
GO:1901615	BP	GO:1901615	organic hydroxy compound metabolic process	13/226	498/23328	0.00120865	0.0128848	0.00925597	Rbp1/Ctsl/Ephx1/Ctsb/Crym/Agtr2/Plpp1/Ly6e/Fgfr1/Akr1b8/Npc2/Snai1/Snai2	13	0.0575221
GO:0044409	BP	GO:0044409	entry into host	5/226	82/23328	0.00121577	0.0129212	0.00928213	Ifitm1/Ifitm3/Ctsb/Ifitm2/Gsn	5	0.0221239
GO:1901888	BP	GO:1901888	regulation of cell junction assembly	8/226	215/23328	0.00122639	0.0129846	0.00932766	Fzd1/Thy1/Enpp2/Gpm6b/Thbs2/Mmp14/Snai1/Snai2	8	0.0353982
GO:0016525	BP	GO:0016525	negative regulation of angiogenesis	6/226	122/23328	0.00122918	0.0129846	0.00932766	Dcn/Ptn/Thbs2/Thbs1/Serpinf1/Tcf4	6	0.0265487
GO:1903018	BP	GO:1903018	regulation of glycoprotein metabolic process	4/226	49/23328	0.00129155	0.0136022	0.00977133	Itm2c/Itm2b/Itm2a/Tmem59	4	0.0176991
GO:0007179	BP	GO:0007179	transforming growth factor beta receptor signaling pathway	7/226	169/23328	0.00133605	0.0140286	0.0100776	Hspa5/Htra1/Col3a1/Col1a2/Cdkn2b/Thbs1/Sdcbp	7	0.0309735
GO:0034405	BP	GO:0034405	response to fluid shear stress	3/226	23/23328	0.00137703	0.0143294	0.0102937	Ass1/Spp1/Ptgs2	3	0.0132743
GO:0071276	BP	GO:0071276	cellular response to cadmium ion	3/226	23/23328	0.00137703	0.0143294	0.0102937	Mt2/Gsn/Mt1	3	0.0132743
GO:2000345	BP	GO:2000345	regulation of hepatocyte proliferation	3/226	23/23328	0.00137703	0.0143294	0.0102937	Ptn/Cdkn2a/Rtn4	3	0.0132743
GO:0010212	BP	GO:0010212	response to ionizing radiation	6/226	125/23328	0.00139267	0.0144489	0.0103795	Ccnd2/Cdkn1a/Mdm2/Pmaip1/Snai2/Bax	6	0.0265487
GO:0048562	BP	GO:0048562	embryonic organ morphogenesis	10/226	328/23328	0.0014266	0.014757	0.0106009	Tmed2/Gas1/Mmp14/Twist1/Fgfr1/Prrx2/Prrx1/Gnas/Id2/Cthrc1	10	0.0442478
GO:0060047	BP	GO:0060047	heart contraction	8/226	221/23328	0.00146042	0.0150622	0.0108201	Tac1/Agtr2/Rgs2/Mdm2/Pebp1/Sri/Stc1/Glrx3	8	0.0353982
GO:0098754	BP	GO:0098754	detoxification	4/226	51/23328	0.00150054	0.0154303	0.0110845	Mt2/Mt1/Akr1b8/Esd	4	0.0176991
GO:0071230	BP	GO:0071230	cellular response to amino acid stimulus	7/226	173/23328	0.0015281	0.0156527	0.0112443	Mmp3/Mmp2/Col1a1/Col3a1/Col1a2/Col5a2/Col6a1	7	0.0309735
GO:0034599	BP	GO:0034599	cellular response to oxidative stress	9/226	276/23328	0.00154964	0.0156527	0.0112443	Fzd1/Mgst1/Mmp3/Psap/Mmp2/Thbs1/Cdkn2a/Prdx5/Arl6ip5	9	0.039823
GO:0051098	BP	GO:0051098	regulation of binding	11/226	390/23328	0.00155622	0.0156527	0.0112443	Ldoc1/Cdkn1a/Cdkn2a/Twist1/Id1/Id2/Bax/Sri/Map1lc3b/Cthrc1/Cald1	11	0.0486726
GO:0062197	BP	GO:0062197	cellular response to chemical stress	10/226	332/23328	0.00156034	0.0156527	0.0112443	Fzd1/Mgst1/Mmp3/Psap/Mmp2/Thbs1/Ptgs2/Cdkn2a/Prdx5/Arl6ip5	10	0.0442478
GO:0030728	BP	GO:0030728	ovulation	3/226	24/23328	0.00156257	0.0156527	0.0112443	Inhbb/Ptgs2/Plat	3	0.0132743
GO:0031639	BP	GO:0031639	plasminogen activation	3/226	24/23328	0.00156257	0.0156527	0.0112443	Thbs1/Serpine2/Plat	3	0.0132743
GO:0035455	BP	GO:0035455	response to interferon-alpha	3/226	24/23328	0.00156257	0.0156527	0.0112443	Ifitm1/Ifitm3/Ifitm2	3	0.0132743
GO:0051882	BP	GO:0051882	mitochondrial depolarization	3/226	24/23328	0.00156257	0.0156527	0.0112443	Dcn/Cck/Cdkn2a	3	0.0132743
GO:0072677	BP	GO:0072677	eosinophil migration	3/226	24/23328	0.00156257	0.0156527	0.0112443	Ccl8/Ccl7/Lgals3	3	0.0132743
GO:0010811	BP	GO:0010811	positive regulation of cell-substrate adhesion	6/226	128/23328	0.00157224	0.0157044	0.0112814	Fbln1/Thy1/Ptn/Enpp2/Thbs1/Spp1	6	0.0265487
GO:0034103	BP	GO:0034103	regulation of tissue remodeling	5/226	87/23328	0.00158344	0.0157711	0.0113293	Car2/Spp1/Gpnmb/Cdkn2a/Bax	5	0.0221239
GO:0042129	BP	GO:0042129	regulation of T cell proliferation	7/226	175/23328	0.00163185	0.0162069	0.0116424	Cd81/Gpnmb/Cdkn2a/Lgals3/Selenok/Prkar1a/Tnfsf9	7	0.0309735
GO:0032368	BP	GO:0032368	regulation of lipid transport	6/226	130/23328	0.00170139	0.0168496	0.0121041	Igfbp3/Tac1/Agtr2/Thbs1/Spp1/Ptges	6	0.0265487
GO:0042176	BP	GO:0042176	regulation of protein catabolic process	11/226	395/23328	0.0017201	0.0168651	0.0121152	Vcp/Timp2/Laptm4b/Ier3/Cd81/Mdm2/Serpine2/Cdkn2a/Nedd4/Bcap31/Sdcbp	11	0.0486726
GO:0010596	BP	GO:0010596	negative regulation of endothelial cell migration	4/226	53/23328	0.00173198	0.0168651	0.0121152	Dcn/Thbs1/Serpinf1/Stc1	4	0.0176991
GO:0030850	BP	GO:0030850	prostate gland development	4/226	53/23328	0.00173198	0.0168651	0.0121152	Psap/Mmp2/Tnc/Serpinf1	4	0.0176991
GO:0031103	BP	GO:0031103	axon regeneration	4/226	53/23328	0.00173198	0.0168651	0.0121152	Mmp2/Tnc/Ptn/Rtn4	4	0.0176991
GO:0046902	BP	GO:0046902	regulation of mitochondrial membrane permeability	4/226	53/23328	0.00173198	0.0168651	0.0121152	Chchd10/Ier3/Pmaip1/Bax	4	0.0176991
GO:0052372	BP	GO:0052372	modulation by symbiont of entry into host	4/226	53/23328	0.00173198	0.0168651	0.0121152	Ifitm1/Ifitm3/Ifitm2/Gsn	4	0.0176991
GO:0050768	BP	GO:0050768	negative regulation of neurogenesis	10/226	337/23328	0.00174166	0.016912	0.0121489	Itm2c/Efemp1/Thy1/Col3a1/Ptn/Cdkn2b/Mdm2/Id1/Id2/Rtn4	10	0.0442478
GO:0007095	BP	GO:0007095	mitotic G2 DNA damage checkpoint	3/226	25/23328	0.00176304	0.016931	0.0121626	Ier3/Cdkn1a/Ccng1	3	0.0132743
GO:0035813	BP	GO:0035813	regulation of renal sodium excretion	3/226	25/23328	0.00176304	0.016931	0.0121626	Tac1/Agtr2/Gnas	3	0.0132743
GO:0043567	BP	GO:0043567	regulation of insulin-like growth factor receptor signaling pathway	3/226	25/23328	0.00176304	0.016931	0.0121626	Igfbp5/Igfbp3/Igfbp4	3	0.0132743
GO:1902230	BP	GO:1902230	negative regulation of intrinsic apoptotic signaling pathway in response to DNA damage	3/226	25/23328	0.00176304	0.016931	0.0121626	Tpt1/Snai1/Snai2	3	0.0132743
GO:0007093	BP	GO:0007093	mitotic cell cycle checkpoint	6/226	131/23328	0.00176891	0.0169408	0.0121696	Rps27l/Ier3/Cdkn2b/Cdkn1a/Mdm2/Ccng1	6	0.0265487
GO:0034763	BP	GO:0034763	negative regulation of transmembrane transport	6/226	132/23328	0.00183845	0.0175242	0.0125887	Rgs2/Thbs1/Twist1/Nedd4/Sri/Arl6ip5	6	0.0265487
GO:0007044	BP	GO:0007044	cell-substrate junction assembly	5/226	90/23328	0.00183989	0.0175242	0.0125887	Cttn/Thy1/Enpp2/Gpm6b/Mmp14	5	0.0221239
GO:0071826	BP	GO:0071826	ribonucleoprotein complex subunit organization	7/226	179/23328	0.00185576	0.0175387	0.0125991	mt-Rnr1/Rpl13a/Eif5/Vcp/Rpl10/Rps27l/mt-Rnr2	7	0.0309735
GO:1904705	BP	GO:1904705	regulation of vascular associated smooth muscle cell proliferation	4/226	54/23328	0.00185651	0.0175387	0.0125991	Igfbp5/Mmp2/Cdkn1a/Mdm2	4	0.0176991
GO:1990874	BP	GO:1990874	vascular associated smooth muscle cell proliferation	4/226	54/23328	0.00185651	0.0175387	0.0125991	Igfbp5/Mmp2/Cdkn1a/Mdm2	4	0.0176991
GO:0003015	BP	GO:0003015	heart process	8/226	231/23328	0.00192801	0.0180368	0.0129569	Tac1/Agtr2/Rgs2/Mdm2/Pebp1/Sri/Stc1/Glrx3	8	0.0353982
GO:0043393	BP	GO:0043393	regulation of protein binding	8/226	231/23328	0.00192801	0.0180368	0.0129569	Ldoc1/Cdkn1a/Cdkn2a/Id1/Bax/Map1lc3b/Cthrc1/Cald1	8	0.0353982
GO:0002683	BP	GO:0002683	negative regulation of immune system process	12/226	462/23328	0.0019285	0.0180368	0.0129569	Nbl1/Thy1/Htra1/Col3a1/Tmem176b/Thbs1/Gpnmb/Cdkn2a/Lgals3/Id2/Wdr61/Prkar1a	12	0.0530973
GO:0014015	BP	GO:0014015	positive regulation of gliogenesis	5/226	91/23328	0.00193176	0.0180368	0.0129569	Ptn/Enpp2/Serpine2/Id2/Rtn4	5	0.0221239
GO:0009314	BP	GO:0009314	response to radiation	11/226	401/23328	0.0019351	0.0180368	0.0129569	Cck/Ccnd2/Col3a1/Cdkn1a/Mdm2/Pmaip1/Dynlrb1/Cops9/Id2/Snai2/Bax	11	0.0486726
GO:0000737	BP	GO:0000737	DNA catabolic process, endonucleolytic	3/226	26/23328	0.00197885	0.0182459	0.0131072	Igfbp3/Cdkn2a/Bax	3	0.0132743
GO:0007263	BP	GO:0007263	nitric oxide mediated signal transduction	3/226	26/23328	0.00197885	0.0182459	0.0131072	Mt2/Thbs1/Mt1	3	0.0132743
GO:0042573	BP	GO:0042573	retinoic acid metabolic process	3/226	26/23328	0.00197885	0.0182459	0.0131072	Rbp1/Crabp1/Crabp2	3	0.0132743
GO:0044342	BP	GO:0044342	type B pancreatic cell proliferation	3/226	26/23328	0.00197885	0.0182459	0.0131072	Igfbp5/Igfbp3/Igfbp4	3	0.0132743
GO:1903038	BP	GO:1903038	negative regulation of leukocyte cell-cell adhesion	6/226	134/23328	0.00198371	0.0182459	0.0131072	Ass1/Gpnmb/Cdkn2a/Lgals3/Prkar1a/Gstp1	6	0.0265487
GO:0000045	BP	GO:0000045	autophagosome assembly	5/226	92/23328	0.00202693	0.0185457	0.0133225	Ctsd/Gabarap/Map1lc3a/Fez1/Map1lc3b	5	0.0221239
GO:0045685	BP	GO:0045685	regulation of glial cell differentiation	5/226	92/23328	0.00202693	0.0185457	0.0133225	Ptn/Enpp2/Serpine2/Id2/Rtn4	5	0.0221239
GO:0010951	BP	GO:0010951	negative regulation of endopeptidase activity	7/226	182/23328	0.00203879	0.0186053	0.0133653	Pcsk1n/Timp2/Thbs1/Mdm2/Ptgs2/Serpine2/Serpinf1	7	0.0309735
GO:0051701	BP	GO:0051701	interaction with host	6/226	135/23328	0.00205952	0.0187454	0.013466	Ifitm1/Ifitm3/Ctsb/Fbln1/Ifitm2/Gsn	6	0.0265487
GO:0007159	BP	GO:0007159	leukocyte cell-cell adhesion	10/226	345/23328	0.00206697	0.0187642	0.0134795	Thy1/Ass1/Cd81/Gpnmb/Cdkn2a/Lgals3/Selenok/Prkar1a/Tnfsf9/Gstp1	10	0.0442478
GO:0001523	BP	GO:0001523	retinoid metabolic process	4/226	56/23328	0.0021239	0.0189986	0.0136479	Rbp1/Crabp1/Akr1b8/Crabp2	4	0.0176991
GO:0021587	BP	GO:0021587	cerebellum morphogenesis	4/226	56/23328	0.0021239	0.0189986	0.0136479	Hspa5/Psap/Gas1/Serpine2	4	0.0176991
GO:0051930	BP	GO:0051930	regulation of sensory perception of pain	4/226	56/23328	0.0021239	0.0189986	0.0136479	Cck/Tac1/Fgfr1/Rtn4	4	0.0176991
GO:0071675	BP	GO:0071675	regulation of mononuclear cell migration	4/226	56/23328	0.0021239	0.0189986	0.0136479	Nbl1/Pla2g7/Thbs1/Lgals3	4	0.0176991
GO:0008589	BP	GO:0008589	regulation of smoothened signaling pathway	5/226	93/23328	0.00212549	0.0189986	0.0136479	Vcp/Gas1/Serpine2/Prrx2/Prrx1	5	0.0221239
GO:0150115	BP	GO:0150115	cell-substrate junction organization	5/226	93/23328	0.00212549	0.0189986	0.0136479	Cttn/Thy1/Enpp2/Gpm6b/Mmp14	5	0.0221239
GO:0035812	BP	GO:0035812	renal sodium excretion	3/226	27/23328	0.00221041	0.0197072	0.0141569	Tac1/Agtr2/Gnas	3	0.0132743
GO:0071229	BP	GO:0071229	cellular response to acid chemical	7/226	185/23328	0.0022355	0.0198799	0.014281	Mmp3/Mmp2/Col1a1/Col3a1/Col1a2/Col5a2/Col6a1	7	0.0309735
GO:0042060	BP	GO:0042060	wound healing	10/226	349/23328	0.00224709	0.0199322	0.0143185	Fbln1/Col1a1/Col3a1/Thbs1/Cdkn1a/Serpine2/Gnas/Tnfrsf12a/Sdc1/Snai2	10	0.0442478
GO:0051931	BP	GO:0051931	regulation of sensory perception	4/226	57/23328	0.00226708	0.0200584	0.0144092	Cck/Tac1/Fgfr1/Rtn4	4	0.0176991
GO:2001243	BP	GO:2001243	negative regulation of intrinsic apoptotic signaling pathway	5/226	95/23328	0.00233303	0.0205898	0.0147909	Tpt1/Mdm2/Ptgs2/Snai1/Snai2	5	0.0221239
GO:0043200	BP	GO:0043200	response to amino acid	7/226	187/23328	0.00237456	0.0209033	0.0150161	Mmp3/Mmp2/Col1a1/Col3a1/Col1a2/Col5a2/Col6a1	7	0.0309735
GO:0016101	BP	GO:0016101	diterpenoid metabolic process	4/226	58/23328	0.00241676	0.0212212	0.0152445	Rbp1/Crabp1/Akr1b8/Crabp2	4	0.0176991
GO:0060021	BP	GO:0060021	roof of mouth development	5/226	96/23328	0.00244215	0.0213903	0.015366	Fzd1/Gas1/Prrx1/Snai1/Snai2	5	0.0221239
GO:0032469	BP	GO:0032469	endoplasmic reticulum calcium ion homeostasis	3/226	28/23328	0.00245811	0.0214224	0.015389	Selenok/Bax/Bcap31	3	0.0132743
GO:0035987	BP	GO:0035987	endodermal cell differentiation	3/226	28/23328	0.00245811	0.0214224	0.015389	Col12a1/Col5a2/Hsbp1	3	0.0132743
GO:0006417	BP	GO:0006417	regulation of translation	10/226	355/23328	0.00254076	0.0220875	0.0158668	Igfbp5/Rpl13a/Eif5/Eif5b/Tmed2/Rpl10/Rps27l/Rgs2/Thbs1/Pkm	10	0.0442478
GO:1905037	BP	GO:1905037	autophagosome organization	5/226	97/23328	0.00255493	0.0221555	0.0159157	Ctsd/Gabarap/Map1lc3a/Fez1/Map1lc3b	5	0.0221239
GO:0071156	BP	GO:0071156	regulation of cell cycle arrest	4/226	59/23328	0.0025731	0.0222577	0.0159891	Cdkn1a/Mdm2/Cdkn2a/Id2	4	0.0176991
GO:0032103	BP	GO:0032103	positive regulation of response to external stimulus	11/226	418/23328	0.00266577	0.0229845	0.0165112	Lamp1/Mmp2/Tac1/Ptn/Pla2g7/Thbs1/Cd81/Ptgs2/Fgfr1/Snai2/Rtn4	11	0.0486726
GO:0090257	BP	GO:0090257	regulation of muscle system process	8/226	244/23328	0.00270413	0.0229845	0.0165112	Igfbp5/Cttn/Rgs2/Ptgs2/Sri/Stc1/Glrx3/Cald1	8	0.0353982
GO:0003085	BP	GO:0003085	negative regulation of systemic arterial blood pressure	3/226	29/23328	0.0027223	0.0229845	0.0165112	Tac1/Agtr2/Ier3	3	0.0132743
GO:0030262	BP	GO:0030262	apoptotic nuclear changes	3/226	29/23328	0.0027223	0.0229845	0.0165112	Igfbp3/Cdkn2a/Bax	3	0.0132743
GO:0030511	BP	GO:0030511	positive regulation of transforming growth factor beta receptor signaling pathway	3/226	29/23328	0.0027223	0.0229845	0.0165112	Cdkn2b/Thbs1/Sdcbp	3	0.0132743
GO:0033273	BP	GO:0033273	response to vitamin	3/226	29/23328	0.0027223	0.0229845	0.0165112	Rbp1/Spp1/Snai2	3	0.0132743
GO:0042403	BP	GO:0042403	thyroid hormone metabolic process	3/226	29/23328	0.0027223	0.0229845	0.0165112	Ctsl/Ctsb/Crym	3	0.0132743
GO:0045822	BP	GO:0045822	negative regulation of heart contraction	3/226	29/23328	0.0027223	0.0229845	0.0165112	Tac1/Agtr2/Sri	3	0.0132743
GO:1903846	BP	GO:1903846	positive regulation of cellular response to transforming growth factor beta stimulus	3/226	29/23328	0.0027223	0.0229845	0.0165112	Cdkn2b/Thbs1/Sdcbp	3	0.0132743
GO:0021575	BP	GO:0021575	hindbrain morphogenesis	4/226	60/23328	0.00273625	0.0229845	0.0165112	Hspa5/Psap/Gas1/Serpine2	4	0.0176991
GO:0051893	BP	GO:0051893	regulation of focal adhesion assembly	4/226	60/23328	0.00273625	0.0229845	0.0165112	Thy1/Enpp2/Gpm6b/Mmp14	4	0.0176991
GO:0090109	BP	GO:0090109	regulation of cell-substrate junction assembly	4/226	60/23328	0.00273625	0.0229845	0.0165112	Thy1/Enpp2/Gpm6b/Mmp14	4	0.0176991
GO:0022408	BP	GO:0022408	negative regulation of cell-cell adhesion	7/226	192/23328	0.00275143	0.0230565	0.0165629	Ass1/Gpnmb/Serpine2/Cdkn2a/Lgals3/Prkar1a/Gstp1	7	0.0309735
GO:0006446	BP	GO:0006446	regulation of translational initiation	4/226	61/23328	0.00290635	0.0241831	0.0173722	Rpl13a/Eif5/Eif5b/Tmed2	4	0.0176991
GO:0045776	BP	GO:0045776	negative regulation of blood pressure	4/226	61/23328	0.00290635	0.0241831	0.0173722	Tac1/Agtr2/Ier3/Gnas	4	0.0176991
GO:0046883	BP	GO:0046883	regulation of hormone secretion	9/226	303/23328	0.00290669	0.0241831	0.0173722	Igfbp3/Inhbb/Tac1/Agtr2/Spp1/Fgfr1/Hmgn3/Gnas/Sri	9	0.039823
GO:0006921	BP	GO:0006921	cellular component disassembly involved in execution phase of apoptosis	3/226	30/23328	0.00300335	0.0248686	0.0178646	Igfbp3/Cdkn2a/Bax	3	0.0132743
GO:0035767	BP	GO:0035767	endothelial cell chemotaxis	3/226	30/23328	0.00300335	0.0248686	0.0178646	Thbs1/Fgfr1/Snai2	3	0.0132743
GO:0006869	BP	GO:0006869	lipid transport	10/226	364/23328	0.00303825	0.0249785	0.0179436	Psap/Igfbp3/Tac1/Agtr2/Thbs1/Spp1/Plin2/Ptges/Npc2/Nme4	10	0.0442478
GO:0046879	BP	GO:0046879	hormone secretion	10/226	364/23328	0.00303825	0.0249785	0.0179436	Igfbp3/Inhbb/Tac1/Agtr2/Spp1/Fgfr1/Hmgn3/Gnas/Sri/Cpe	10	0.0442478
GO:0007041	BP	GO:0007041	lysosomal transport	5/226	101/23328	0.00304408	0.0249785	0.0179436	Vcp/Lamp1/Psap/Lamp2/Nedd4	5	0.0221239
GO:0019233	BP	GO:0019233	sensory perception of pain	6/226	146/23328	0.00304528	0.0249785	0.0179436	Cck/Penk/Tac1/Ptgs2/Fgfr1/Rtn4	6	0.0265487
GO:0034329	BP	GO:0034329	cell junction assembly	11/226	426/23328	0.00307942	0.0251149	0.0180416	Fzd1/Cttn/Thy1/Enpp2/Gpm6b/Thbs2/Mmp14/Cdh11/Snai1/Snai2/Sdcbp	11	0.0486726
GO:0050854	BP	GO:0050854	regulation of antigen receptor-mediated signaling pathway	4/226	62/23328	0.00308353	0.0251149	0.0180416	Thy1/Cd81/Lgals3/Cmtm3	4	0.0176991
GO:0072665	BP	GO:0072665	protein localization to vacuole	4/226	62/23328	0.00308353	0.0251149	0.0180416	Lamp2/Cd81/Nedd4/Rtn4	4	0.0176991
GO:0022407	BP	GO:0022407	regulation of cell-cell adhesion	11/226	427/23328	0.00313457	0.0254712	0.0182975	Thy1/Ass1/Cd81/Gpnmb/Serpine2/Cdkn2a/Lgals3/Selenok/Prkar1a/Tnfsf9/Gstp1	11	0.0486726
GO:0031333	BP	GO:0031333	negative regulation of protein-containing complex assembly	6/226	147/23328	0.00314975	0.0255349	0.0183433	Rpl13a/Tmsb10/Lamp2/Gsn/Capzb/Pfn2	6	0.0265487
GO:0006721	BP	GO:0006721	terpenoid metabolic process	4/226	63/23328	0.00326795	0.026277	0.0188764	Rbp1/Crabp1/Akr1b8/Crabp2	4	0.0176991
GO:0071479	BP	GO:0071479	cellular response to ionizing radiation	4/226	63/23328	0.00326795	0.026277	0.0188764	Ccnd2/Cdkn1a/Mdm2/Snai2	4	0.0176991
GO:0150116	BP	GO:0150116	regulation of cell-substrate junction organization	4/226	63/23328	0.00326795	0.026277	0.0188764	Thy1/Enpp2/Gpm6b/Mmp14	4	0.0176991
GO:0045932	BP	GO:0045932	negative regulation of muscle contraction	3/226	31/23328	0.00330159	0.026277	0.0188764	Rgs2/Ptgs2/Sri	3	0.0132743
GO:0072574	BP	GO:0072574	hepatocyte proliferation	3/226	31/23328	0.00330159	0.026277	0.0188764	Ptn/Cdkn2a/Rtn4	3	0.0132743
GO:0072575	BP	GO:0072575	epithelial cell proliferation involved in liver morphogenesis	3/226	31/23328	0.00330159	0.026277	0.0188764	Ptn/Cdkn2a/Rtn4	3	0.0132743
GO:1900117	BP	GO:1900117	regulation of execution phase of apoptosis	3/226	31/23328	0.00330159	0.026277	0.0188764	Igfbp3/Cdkn2a/Bax	3	0.0132743
GO:1905523	BP	GO:1905523	positive regulation of macrophage migration	3/226	31/23328	0.00330159	0.026277	0.0188764	Mmp14/Thbs1/Rtn4	3	0.0132743
GO:0006839	BP	GO:0006839	mitochondrial transport	7/226	200/23328	0.00344797	0.0270419	0.0194259	Chchd10/Crym/Ier3/Pmaip1/Cdkn2a/Smdt1/Bax	7	0.0309735
GO:0015844	BP	GO:0015844	monoamine transport	5/226	104/23328	0.00345285	0.0270419	0.0194259	Agtr2/Ly6e/Gpm6b/Lgals3/Rtn4	5	0.0221239
GO:0045778	BP	GO:0045778	positive regulation of ossification	5/226	104/23328	0.00345285	0.0270419	0.0194259	Tac1/Ptn/Gpm6b/Gnas/Cthrc1	5	0.0221239
GO:0046916	BP	GO:0046916	cellular transition metal ion homeostasis	5/226	104/23328	0.00345285	0.0270419	0.0194259	Fth1/Mt2/Mt1/Atp6v1g1/Glrx3	5	0.0221239
GO:0048525	BP	GO:0048525	negative regulation of viral process	5/226	104/23328	0.00345285	0.0270419	0.0194259	Ifitm1/Ifitm3/Fbln1/Ifitm2/Gsn	5	0.0221239
GO:0050886	BP	GO:0050886	endocrine process	5/226	104/23328	0.00345285	0.0270419	0.0194259	Inhbb/Tac1/Agtr2/Fgfr1/Gnas	5	0.0221239
GO:0052126	BP	GO:0052126	movement in host environment	5/226	104/23328	0.00345285	0.0270419	0.0194259	Ifitm1/Ifitm3/Ctsb/Ifitm2/Gsn	5	0.0221239
GO:0070059	BP	GO:0070059	intrinsic apoptotic signaling pathway in response to endoplasmic reticulum stress	4/226	64/23328	0.00345975	0.0270419	0.0194259	Serinc3/Pmaip1/Selenok/Bax	4	0.0176991
GO:0000077	BP	GO:0000077	DNA damage checkpoint	5/226	105/23328	0.00359746	0.0280554	0.0201539	Rps27l/Ier3/Cdkn1a/Mdm2/Ccng1	5	0.0221239
GO:0010043	BP	GO:0010043	response to zinc ion	3/226	32/23328	0.00361734	0.0281475	0.0202201	Mt2/Ass1/Mt1	3	0.0132743
GO:0042246	BP	GO:0042246	tissue regeneration	4/226	65/23328	0.00365905	0.0284086	0.0204076	Ptn/Cdkn1a/Cd81/Pkm	4	0.0176991
GO:0071478	BP	GO:0071478	cellular response to radiation	6/226	153/23328	0.0038337	0.0296984	0.0213342	Ccnd2/Cdkn1a/Mdm2/Cops9/Snai2/Bax	6	0.0265487
GO:0042255	BP	GO:0042255	ribosome assembly	4/226	66/23328	0.003866	0.0298822	0.0214663	mt-Rnr1/Rpl10/Rps27l/mt-Rnr2	4	0.0176991
GO:0032369	BP	GO:0032369	negative regulation of lipid transport	3/226	33/23328	0.00395093	0.0300788	0.0216074	Igfbp3/Agtr2/Thbs1	3	0.0132743
GO:0044818	BP	GO:0044818	mitotic G2/M transition checkpoint	3/226	33/23328	0.00395093	0.0300788	0.0216074	Ier3/Cdkn1a/Ccng1	3	0.0132743
GO:0072576	BP	GO:0072576	liver morphogenesis	3/226	33/23328	0.00395093	0.0300788	0.0216074	Ptn/Cdkn2a/Rtn4	3	0.0132743
GO:0003149	BP	GO:0003149	membranous septum morphogenesis	2/226	10/23328	0.00399497	0.0300788	0.0216074	Fzd1/Id2	2	0.00884956
GO:0006977	BP	GO:0006977	DNA damage response, signal transduction by p53 class mediator resulting in cell cycle arrest	2/226	10/23328	0.00399497	0.0300788	0.0216074	Cdkn1a/Mdm2	2	0.00884956
GO:0019732	BP	GO:0019732	antifungal humoral response	2/226	10/23328	0.00399497	0.0300788	0.0216074	Npy/Tac1	2	0.00884956
GO:0032908	BP	GO:0032908	regulation of transforming growth factor beta1 production	2/226	10/23328	0.00399497	0.0300788	0.0216074	Laptm4b/Lum	2	0.00884956
GO:0090269	BP	GO:0090269	fibroblast growth factor production	2/226	10/23328	0.00399497	0.0300788	0.0216074	Ptgs2/Fgfr1	2	0.00884956
GO:0090270	BP	GO:0090270	regulation of fibroblast growth factor production	2/226	10/23328	0.00399497	0.0300788	0.0216074	Ptgs2/Fgfr1	2	0.00884956
GO:0110096	BP	GO:0110096	cellular response to aldehyde	2/226	10/23328	0.00399497	0.0300788	0.0216074	Akr1b8/Esd	2	0.00884956
GO:2000192	BP	GO:2000192	negative regulation of fatty acid transport	2/226	10/23328	0.00399497	0.0300788	0.0216074	Agtr2/Thbs1	2	0.00884956
GO:2001269	BP	GO:2001269	positive regulation of cysteine-type endopeptidase activity involved in apoptotic signaling pathway	2/226	10/23328	0.00399497	0.0300788	0.0216074	Gsn/Bax	2	0.00884956
GO:0006940	BP	GO:0006940	regulation of smooth muscle contraction	4/226	67/23328	0.00408075	0.0305545	0.0219492	Cttn/Rgs2/Ptgs2/Cald1	4	0.0176991
GO:0021695	BP	GO:0021695	cerebellar cortex development	4/226	67/23328	0.00408075	0.0305545	0.0219492	Hspa5/Psap/Agtr2/Serpine2	4	0.0176991
GO:0097530	BP	GO:0097530	granulocyte migration	6/226	155/23328	0.00408444	0.0305545	0.0219492	Ccl8/Ccl7/Thbs1/Spp1/Lgals3/Rtn4	6	0.0265487
GO:0001101	BP	GO:0001101	response to acid chemical	7/226	207/23328	0.00416114	0.0309291	0.0222183	Mmp3/Mmp2/Col1a1/Col3a1/Col1a2/Col5a2/Col6a1	7	0.0309735
GO:0006469	BP	GO:0006469	negative regulation of protein kinase activity	7/226	207/23328	0.00416114	0.0309291	0.0222183	Thy1/Rgs2/Cdkn1a/Cdkn2a/Dusp6/Prkar1a/Gstp1	7	0.0309735
GO:2000377	BP	GO:2000377	regulation of reactive oxygen species metabolic process	7/226	207/23328	0.00416114	0.0309291	0.0222183	Mmp3/Ier3/Ass1/Thbs1/Cdkn1a/Ptgs2/Gstp1	7	0.0309735
GO:0006937	BP	GO:0006937	regulation of muscle contraction	6/226	156/23328	0.00421427	0.0311641	0.0223871	Cttn/Rgs2/Ptgs2/Sri/Stc1/Cald1	6	0.0265487
GO:0021549	BP	GO:0021549	cerebellum development	5/226	109/23328	0.00421959	0.0311641	0.0223871	Hspa5/Psap/Agtr2/Gas1/Serpine2	5	0.0221239
GO:1905477	BP	GO:1905477	positive regulation of protein localization to membrane	5/226	109/23328	0.00421959	0.0311641	0.0223871	Ptn/Cd81/Pmaip1/Lgals3/Pgrmc1	5	0.0221239
GO:0050863	BP	GO:0050863	regulation of T cell activation	9/226	321/23328	0.00424152	0.0312599	0.0224559	Thy1/Cd81/Gpnmb/Gsn/Cdkn2a/Lgals3/Selenok/Prkar1a/Tnfsf9	9	0.039823
GO:0071560	BP	GO:0071560	cellular response to transforming growth factor beta stimulus	7/226	208/23328	0.0042715	0.0313187	0.0224982	Hspa5/Htra1/Col3a1/Col1a2/Cdkn2b/Thbs1/Sdcbp	7	0.0309735
GO:0014741	BP	GO:0014741	negative regulation of muscle hypertrophy	3/226	34/23328	0.00430263	0.0313187	0.0224982	Igfbp5/Rgs2/Glrx3	3	0.0132743
GO:0099563	BP	GO:0099563	modification of synaptic structure	3/226	34/23328	0.00430263	0.0313187	0.0224982	Cttn/Pgrmc1/Pfn2	3	0.0132743
GO:0030837	BP	GO:0030837	negative regulation of actin filament polymerization	4/226	68/23328	0.00430341	0.0313187	0.0224982	Tmsb10/Gsn/Capzb/Pfn2	4	0.0176991
GO:0032507	BP	GO:0032507	maintenance of protein location in cell	4/226	68/23328	0.00430341	0.0313187	0.0224982	Tmsb10/Hspa5/Chchd10/Gsn	4	0.0176991
GO:0043949	BP	GO:0043949	regulation of cAMP-mediated signaling	4/226	68/23328	0.00430341	0.0313187	0.0224982	Rgs2/Pebp1/Gnas/Prkar1a	4	0.0176991
GO:0045926	BP	GO:0045926	negative regulation of growth	8/226	264/23328	0.00435206	0.0316068	0.0227052	Igfbp5/Rgs2/Gas1/Cdkn1a/Serpine2/Cdkn2a/Gnas/Rtn4	8	0.0353982
GO:0017015	BP	GO:0017015	regulation of transforming growth factor beta receptor signaling pathway	5/226	110/23328	0.00438638	0.0317899	0.0228366	Hspa5/Htra1/Cdkn2b/Thbs1/Sdcbp	5	0.0221239
GO:0032102	BP	GO:0032102	negative regulation of response to external stimulus	10/226	384/23328	0.00442307	0.0319893	0.0229799	Cck/Nbl1/Htra1/Ier3/Thbs1/Serpine2/Serpinf1/Snai2/Rtn4/Gstp1	10	0.0442478
GO:0031638	BP	GO:0031638	zymogen activation	4/226	69/23328	0.00453412	0.0327245	0.0235081	Mmp14/Thbs1/Serpine2/Plat	4	0.0176991
GO:0006308	BP	GO:0006308	DNA catabolic process	3/226	35/23328	0.00467274	0.033448	0.0240278	Igfbp3/Cdkn2a/Bax	3	0.0132743
GO:0045879	BP	GO:0045879	negative regulation of smoothened signaling pathway	3/226	35/23328	0.00467274	0.033448	0.0240278	Vcp/Gas1/Serpine2	3	0.0132743
GO:0046686	BP	GO:0046686	response to cadmium ion	3/226	35/23328	0.00467274	0.033448	0.0240278	Mt2/Gsn/Mt1	3	0.0132743
GO:1905898	BP	GO:1905898	positive regulation of response to endoplasmic reticulum stress	3/226	35/23328	0.00467274	0.033448	0.0240278	Serinc3/Bax/Bcap31	3	0.0132743
GO:1903844	BP	GO:1903844	regulation of cellular response to transforming growth factor beta stimulus	5/226	112/23328	0.00473399	0.0335574	0.0241064	Hspa5/Htra1/Cdkn2b/Thbs1/Sdcbp	5	0.0221239
GO:0043542	BP	GO:0043542	endothelial cell migration	7/226	212/23328	0.00473523	0.0335574	0.0241064	Dcn/Thbs1/Ptgs2/Fgfr1/Serpinf1/Snai2/Stc1	7	0.0309735
GO:0071559	BP	GO:0071559	response to transforming growth factor beta	7/226	212/23328	0.00473523	0.0335574	0.0241064	Hspa5/Htra1/Col3a1/Col1a2/Cdkn2b/Thbs1/Sdcbp	7	0.0309735
GO:0008300	BP	GO:0008300	isoprenoid catabolic process	2/226	11/23328	0.00485168	0.0335574	0.0241064	Crabp1/Akr1b8	2	0.00884956
GO:0014889	BP	GO:0014889	muscle atrophy	2/226	11/23328	0.00485168	0.0335574	0.0241064	Gatm/Gsn	2	0.00884956
GO:0032905	BP	GO:0032905	transforming growth factor beta1 production	2/226	11/23328	0.00485168	0.0335574	0.0241064	Laptm4b/Lum	2	0.00884956
GO:0042368	BP	GO:0042368	vitamin D biosynthetic process	2/226	11/23328	0.00485168	0.0335574	0.0241064	Snai1/Snai2	2	0.00884956
GO:0051901	BP	GO:0051901	positive regulation of mitochondrial depolarization	2/226	11/23328	0.00485168	0.0335574	0.0241064	Dcn/Cck	2	0.00884956
GO:0060346	BP	GO:0060346	bone trabecula formation	2/226	11/23328	0.00485168	0.0335574	0.0241064	Mmp2/Col1a1	2	0.00884956
GO:0060693	BP	GO:0060693	regulation of branching involved in salivary gland morphogenesis	2/226	11/23328	0.00485168	0.0335574	0.0241064	Fgfr1/Snai2	2	0.00884956
GO:0072431	BP	GO:0072431	signal transduction involved in mitotic G1 DNA damage checkpoint	2/226	11/23328	0.00485168	0.0335574	0.0241064	Cdkn1a/Mdm2	2	0.00884956
GO:1901030	BP	GO:1901030	positive regulation of mitochondrial outer membrane permeabilization involved in apoptotic signaling pathway	2/226	11/23328	0.00485168	0.0335574	0.0241064	Chchd10/Pmaip1	2	0.00884956
GO:1902400	BP	GO:1902400	intracellular signal transduction involved in G1 DNA damage checkpoint	2/226	11/23328	0.00485168	0.0335574	0.0241064	Cdkn1a/Mdm2	2	0.00884956
GO:1903365	BP	GO:1903365	regulation of fear response	2/226	11/23328	0.00485168	0.0335574	0.0241064	Cck/Penk	2	0.00884956
GO:1903911	BP	GO:1903911	positive regulation of receptor clustering	2/226	11/23328	0.00485168	0.0335574	0.0241064	Ptn/Cd81	2	0.00884956
GO:1904058	BP	GO:1904058	positive regulation of sensory perception of pain	2/226	11/23328	0.00485168	0.0335574	0.0241064	Cck/Tac1	2	0.00884956
GO:2000822	BP	GO:2000822	regulation of behavioral fear response	2/226	11/23328	0.00485168	0.0335574	0.0241064	Cck/Penk	2	0.00884956
GO:0001942	BP	GO:0001942	hair follicle development	5/226	113/23328	0.00491494	0.0338606	0.0243242	Igfbp5/Ctsl/Ptgs2/Gnas/Snai1	5	0.0221239
GO:0031570	BP	GO:0031570	DNA integrity checkpoint	5/226	113/23328	0.00491494	0.0338606	0.0243242	Rps27l/Ier3/Cdkn1a/Mdm2/Ccng1	5	0.0221239
GO:0001885	BP	GO:0001885	endothelial cell development	4/226	71/23328	0.00502023	0.0343947	0.0247078	Col18a1/Id1/Stc1/Rtn4	4	0.0176991
GO:0043113	BP	GO:0043113	receptor clustering	4/226	71/23328	0.00502023	0.0343947	0.0247078	Thy1/Ptn/Cd81/Gsn	4	0.0176991
GO:0031069	BP	GO:0031069	hair follicle morphogenesis	3/226	36/23328	0.00506152	0.0343947	0.0247078	Igfbp5/Ctsl/Snai1	3	0.0132743
GO:0031572	BP	GO:0031572	G2 DNA damage checkpoint	3/226	36/23328	0.00506152	0.0343947	0.0247078	Ier3/Cdkn1a/Ccng1	3	0.0132743
GO:0048009	BP	GO:0048009	insulin-like growth factor receptor signaling pathway	3/226	36/23328	0.00506152	0.0343947	0.0247078	Igfbp5/Igfbp3/Igfbp4	3	0.0132743
GO:1904707	BP	GO:1904707	positive regulation of vascular associated smooth muscle cell proliferation	3/226	36/23328	0.00506152	0.0343947	0.0247078	Igfbp5/Mmp2/Mdm2	3	0.0132743
GO:2000191	BP	GO:2000191	regulation of fatty acid transport	3/226	36/23328	0.00506152	0.0343947	0.0247078	Agtr2/Thbs1/Ptges	3	0.0132743
GO:1903076	BP	GO:1903076	regulation of protein localization to plasma membrane	5/226	114/23328	0.00510074	0.0344596	0.0247545	Mmp14/Tmem59/Lgals3/Pgrmc1/Ap2m1	5	0.0221239
GO:1905330	BP	GO:1905330	regulation of morphogenesis of an epithelium	5/226	114/23328	0.00510074	0.0344596	0.0247545	Fzd1/Agtr2/Fgfr1/Snai2/Cthrc1	5	0.0221239
GO:2000379	BP	GO:2000379	positive regulation of reactive oxygen species metabolic process	5/226	114/23328	0.00510074	0.0344596	0.0247545	Ass1/Thbs1/Cdkn1a/Ptgs2/Gstp1	5	0.0221239
GO:0009100	BP	GO:0009100	glycoprotein metabolic process	9/226	332/23328	0.00526708	0.0355146	0.0255123	Dcn/Ctsl/Itm2c/Itm2b/Itm2a/Bgn/Pmm1/Tmem59/Phlda1	9	0.039823
GO:0006888	BP	GO:0006888	endoplasmic reticulum to Golgi vesicle-mediated transport	5/226	115/23328	0.00529146	0.0355415	0.0255317	Tmed9/Tmed2/Vcp/Gas1/Bcap31	5	0.0221239
GO:0018958	BP	GO:0018958	phenol-containing compound metabolic process	5/226	115/23328	0.00529146	0.0355415	0.0255317	Ctsl/Ctsb/Crym/Agtr2/Ly6e	5	0.0221239
GO:0110053	BP	GO:0110053	regulation of actin filament organization	8/226	273/23328	0.00530717	0.0355785	0.0255582	Tmsb10/Cttn/Tac1/Gsn/Id1/Arpc1b/Capzb/Pfn2	8	0.0353982
GO:0045047	BP	GO:0045047	protein targeting to ER	3/226	37/23328	0.00546923	0.0362966	0.0260741	Sec62/Hspa5/Pmm1	3	0.0132743
GO:1902229	BP	GO:1902229	regulation of intrinsic apoptotic signaling pathway in response to DNA damage	3/226	37/23328	0.00546923	0.0362966	0.0260741	Tpt1/Snai1/Snai2	3	0.0132743
GO:0043270	BP	GO:0043270	positive regulation of ion transport	9/226	334/23328	0.00547259	0.0362966	0.0260741	Cck/Thy1/Lgals3/Ptges/Gnas/Bax/Sri/Stc1/Rtn4	9	0.039823
GO:0022404	BP	GO:0022404	molting cycle process	5/226	116/23328	0.00548718	0.0362966	0.0260741	Igfbp5/Ctsl/Ptgs2/Gnas/Snai1	5	0.0221239
GO:0022405	BP	GO:0022405	hair cycle process	5/226	116/23328	0.00548718	0.0362966	0.0260741	Igfbp5/Ctsl/Ptgs2/Gnas/Snai1	5	0.0221239
GO:0051952	BP	GO:0051952	regulation of amine transport	5/226	116/23328	0.00548718	0.0362966	0.0260741	Cck/Agtr2/Rgs2/Rtn4/Arl6ip5	5	0.0221239
GO:0098773	BP	GO:0098773	skin epidermis development	5/226	116/23328	0.00548718	0.0362966	0.0260741	Igfbp5/Ctsl/Ptgs2/Gnas/Snai1	5	0.0221239
GO:0002090	BP	GO:0002090	regulation of receptor internalization	4/226	73/23328	0.00554012	0.0365774	0.0262758	Cd63/Nedd4/Ap2m1/Sdcbp	4	0.0176991
GO:0050890	BP	GO:0050890	cognition	9/226	336/23328	0.00568426	0.0373412	0.0268245	Cck/Gatm/Ccnd2/Tac1/Ptn/Ptgs2/Serpinf1/Pgrmc1/Gnas	9	0.039823
GO:0051896	BP	GO:0051896	regulation of protein kinase B signaling	6/226	166/23328	0.00568584	0.0373412	0.0268245	Mmp3/Igfbp5/Thbs1/Phlda3/Fgfr1/Rtn4	6	0.0265487
GO:0000086	BP	GO:0000086	G2/M transition of mitotic cell cycle	5/226	117/23328	0.00568795	0.0373412	0.0268245	Ier3/Cdkn2b/Cdkn1a/Cdkn2a/Ccng1	5	0.0221239
GO:0009896	BP	GO:0009896	positive regulation of catabolic process	11/226	463/23328	0.00571393	0.0374147	0.0268773	Dcn/Vcp/Igfbp3/Ier3/Cd81/Mdm2/Tmem59/Twist1/Nedd4/Bax/Bcap31	11	0.0486726
GO:0042692	BP	GO:0042692	muscle cell differentiation	10/226	399/23328	0.00575613	0.0374147	0.0268773	Igfbp5/Ccl8/Agtr2/Rgs2/Mmp14/Cd81/Mdm2/Id2/Capzb/Prkar1a	10	0.0442478
GO:0050807	BP	GO:0050807	regulation of synapse organization	8/226	277/23328	0.00577978	0.0374147	0.0268773	Fzd1/Sparcl1/Vcp/Malat1/Ptn/Thbs2/Pgrmc1/Nedd4	8	0.0353982
GO:0001878	BP	GO:0001878	response to yeast	2/226	12/23328	0.005785	0.0374147	0.0268773	Npy/Tac1	2	0.00884956
GO:0010755	BP	GO:0010755	regulation of plasminogen activation	2/226	12/23328	0.005785	0.0374147	0.0268773	Thbs1/Serpine2	2	0.00884956
GO:0042989	BP	GO:0042989	sequestering of actin monomers	2/226	12/23328	0.005785	0.0374147	0.0268773	Tmsb10/Gsn	2	0.00884956
GO:0071639	BP	GO:0071639	positive regulation of monocyte chemotactic protein-1 production	2/226	12/23328	0.005785	0.0374147	0.0268773	Twist1/Selenok	2	0.00884956
GO:1902513	BP	GO:1902513	regulation of organelle transport along microtubule	2/226	12/23328	0.005785	0.0374147	0.0268773	Lamp1/Fez1	2	0.00884956
GO:0051100	BP	GO:0051100	negative regulation of binding	6/226	167/23328	0.00585125	0.0376871	0.027073	Cdkn1a/Cdkn2a/Id1/Id2/Bax/Sri	6	0.0265487
GO:0060419	BP	GO:0060419	heart growth	5/226	118/23328	0.00589386	0.0376871	0.027073	Agtr2/Rgs2/Fgfr1/Dusp6/Prkar1a	5	0.0221239
GO:0001706	BP	GO:0001706	endoderm formation	3/226	38/23328	0.00589611	0.0376871	0.027073	Col12a1/Col5a2/Hsbp1	3	0.0132743
GO:0038084	BP	GO:0038084	vascular endothelial growth factor signaling pathway	3/226	38/23328	0.00589611	0.0376871	0.027073	Dcn/Cd63/Tcf4	3	0.0132743
GO:0051953	BP	GO:0051953	negative regulation of amine transport	3/226	38/23328	0.00589611	0.0376871	0.027073	Agtr2/Rgs2/Arl6ip5	3	0.0132743
GO:1904037	BP	GO:1904037	positive regulation of epithelial cell apoptotic process	3/226	38/23328	0.00589611	0.0376871	0.027073	Col18a1/Thbs1/Gsn	3	0.0132743
GO:0031349	BP	GO:0031349	positive regulation of defense response	8/226	278/23328	0.0059028	0.0376871	0.027073	Cck/Lamp1/Mmp2/Penk/Tac1/Cd81/Ptgs2/Fgfr1	8	0.0353982
GO:0060348	BP	GO:0060348	bone development	7/226	222/23328	0.00606033	0.0386221	0.0277447	Col1a1/Mmp14/Thbs1/Mmp13/Twist1/Gnas/Stc1	7	0.0309735
GO:0032642	BP	GO:0032642	regulation of chemokine production	4/226	75/23328	0.00609477	0.0387707	0.0278514	Twist1/Selenok/Snai2/Gstp1	4	0.0176991
GO:0048762	BP	GO:0048762	mesenchymal cell differentiation	7/226	225/23328	0.00650713	0.0413185	0.0296816	Col1a1/Twist1/Fgfr1/Snai1/Snai2/Rtn4/Sdcbp	7	0.0309735
GO:0015837	BP	GO:0015837	amine transport	5/226	121/23328	0.00654301	0.041353	0.0297064	Cck/Agtr2/Rgs2/Rtn4/Arl6ip5	5	0.0221239
GO:0022037	BP	GO:0022037	metencephalon development	5/226	121/23328	0.00654301	0.041353	0.0297064	Hspa5/Psap/Agtr2/Gas1/Serpine2	5	0.0221239
GO:0030833	BP	GO:0030833	regulation of actin filament polymerization	6/226	171/23328	0.00654815	0.041353	0.0297064	Tmsb10/Cttn/Gsn/Arpc1b/Capzb/Pfn2	6	0.0265487
GO:0060070	BP	GO:0060070	canonical Wnt signaling pathway	8/226	284/23328	0.00668324	0.0419901	0.0301641	Fzd1/Vcp/Col1a1/Dkk2/Sdc1/Notum/Snai2/Cthrc1	8	0.0353982
GO:0010822	BP	GO:0010822	positive regulation of mitochondrion organization	4/226	77/23328	0.00668517	0.0419901	0.0301641	Dcn/Chchd10/Pmaip1/Bax	4	0.0176991
GO:0048844	BP	GO:0048844	artery morphogenesis	4/226	77/23328	0.00668517	0.0419901	0.0301641	Col3a1/Prrx2/Prrx1/Rtn4	4	0.0176991
GO:0022618	BP	GO:0022618	ribonucleoprotein complex assembly	6/226	172/23328	0.0067314	0.0419941	0.030167	mt-Rnr1/Rpl13a/Eif5/Rpl10/Rps27l/mt-Rnr2	6	0.0265487
GO:0001731	BP	GO:0001731	formation of translation preinitiation complex	2/226	13/23328	0.00679339	0.0419941	0.030167	Rpl13a/Eif5	2	0.00884956
GO:0033280	BP	GO:0033280	response to vitamin D	2/226	13/23328	0.00679339	0.0419941	0.030167	Spp1/Snai2	2	0.00884956
GO:0043589	BP	GO:0043589	skin morphogenesis	2/226	13/23328	0.00679339	0.0419941	0.030167	Col1a1/Col1a2	2	0.00884956
GO:0048711	BP	GO:0048711	positive regulation of astrocyte differentiation	2/226	13/23328	0.00679339	0.0419941	0.030167	Serpine2/Id2	2	0.00884956
GO:0071294	BP	GO:0071294	cellular response to zinc ion	2/226	13/23328	0.00679339	0.0419941	0.030167	Mt2/Mt1	2	0.00884956
GO:1904181	BP	GO:1904181	positive regulation of membrane depolarization	2/226	13/23328	0.00679339	0.0419941	0.030167	Dcn/Cck	2	0.00884956
GO:0060337	BP	GO:0060337	type I interferon signaling pathway	3/226	40/23328	0.0068083	0.0419941	0.030167	Ifitm1/Ifitm3/Ifitm2	3	0.0132743
GO:0071357	BP	GO:0071357	cellular response to type I interferon	3/226	40/23328	0.0068083	0.0419941	0.030167	Ifitm1/Ifitm3/Ifitm2	3	0.0132743
GO:1903959	BP	GO:1903959	regulation of anion transmembrane transport	3/226	40/23328	0.0068083	0.0419941	0.030167	Rgs2/Thbs1/Arl6ip5	3	0.0132743
GO:0033673	BP	GO:0033673	negative regulation of kinase activity	7/226	227/23328	0.00681833	0.0419941	0.030167	Thy1/Rgs2/Cdkn1a/Cdkn2a/Dusp6/Prkar1a/Gstp1	7	0.0309735
GO:0034248	BP	GO:0034248	regulation of cellular amide metabolic process	10/226	410/23328	0.00691914	0.0425399	0.0305591	Igfbp5/Rpl13a/Eif5/Eif5b/Tmed2/Rpl10/Rps27l/Rgs2/Thbs1/Pkm	10	0.0442478
GO:0008625	BP	GO:0008625	extrinsic apoptotic signaling pathway via death domain receptors	4/226	78/23328	0.00699407	0.0427743	0.0307274	Gabarap/Thbs1/Lgals3/Bax	4	0.0176991
GO:0009142	BP	GO:0009142	nucleoside triphosphate biosynthetic process	4/226	78/23328	0.00699407	0.0427743	0.0307274	Vcp/Ak1/Nme4/Pkm	4	0.0176991
GO:0061180	BP	GO:0061180	mammary gland epithelium development	4/226	78/23328	0.00699407	0.0427743	0.0307274	Cdkn2a/Id2/Bax/Rtn4	4	0.0176991
GO:0007033	BP	GO:0007033	vacuole organization	6/226	174/23328	0.00710903	0.0434012	0.0311778	Ctsd/Gabarap/Laptm4b/Map1lc3a/Fez1/Map1lc3b	6	0.0265487
GO:0043500	BP	GO:0043500	muscle adaptation	5/226	124/23328	0.00724072	0.0439913	0.0316017	Gatm/Igfbp5/Rgs2/Gsn/Glrx3	5	0.0221239
GO:1990266	BP	GO:1990266	neutrophil migration	5/226	124/23328	0.00724072	0.0439913	0.0316017	Ccl8/Ccl7/Spp1/Lgals3/Rtn4	5	0.0221239
GO:0010876	BP	GO:0010876	lipid localization	10/226	413/23328	0.00726597	0.0439913	0.0316017	Psap/Igfbp3/Tac1/Agtr2/Thbs1/Spp1/Plin2/Ptges/Npc2/Nme4	10	0.0442478
GO:0032535	BP	GO:0032535	regulation of cellular component size	10/226	413/23328	0.00726597	0.0439913	0.0316017	Tmsb10/Cttn/Gsn/Crabp2/Arpc1b/Tnfrsf12a/Capzb/Pfn2/Rtn4/Ap2m1	10	0.0442478
GO:0048730	BP	GO:0048730	epidermis morphogenesis	3/226	41/23328	0.00729402	0.0439913	0.0316017	Igfbp5/Ctsl/Snai1	3	0.0132743
GO:0051281	BP	GO:0051281	positive regulation of release of sequestered calcium ion into cytosol	3/226	41/23328	0.00729402	0.0439913	0.0316017	Thy1/Bax/Sri	3	0.0132743
GO:0072599	BP	GO:0072599	establishment of protein localization to endoplasmic reticulum	3/226	41/23328	0.00729402	0.0439913	0.0316017	Sec62/Hspa5/Pmm1	3	0.0132743
GO:0032602	BP	GO:0032602	chemokine production	4/226	79/23328	0.00731226	0.0440251	0.031626	Twist1/Selenok/Snai2/Gstp1	4	0.0176991
GO:0050803	BP	GO:0050803	regulation of synapse structure or activity	8/226	289/23328	0.00739132	0.0444244	0.0319128	Fzd1/Sparcl1/Vcp/Malat1/Ptn/Thbs2/Pgrmc1/Nedd4	8	0.0353982
GO:0010769	BP	GO:0010769	regulation of cell morphogenesis involved in differentiation	9/226	351/23328	0.00748031	0.0448561	0.032223	Cttn/Fbln1/Thy1/Enpp2/Id1/Crabp2/Nedd4/Tnfrsf12a/Rtn4	9	0.039823
GO:0007369	BP	GO:0007369	gastrulation	6/226	176/23328	0.00750176	0.0448561	0.032223	Col12a1/Col5a2/Fgfr1/Hsbp1/Snai1/Prkar1a	6	0.0265487
GO:0010977	BP	GO:0010977	negative regulation of neuron projection development	6/226	176/23328	0.00750176	0.0448561	0.032223	Itm2c/Efemp1/Thy1/Mdm2/Id1/Rtn4	6	0.0265487
GO:0033157	BP	GO:0033157	regulation of intracellular protein transport	7/226	232/23328	0.00764464	0.0456322	0.0327805	Agtr2/Cd81/Mdm2/Pmaip1/Ptgs2/Cdkn2a/Bcap31	7	0.0309735
GO:0046822	BP	GO:0046822	regulation of nucleocytoplasmic transport	5/226	126/23328	0.00773371	0.0459086	0.032979	Agtr2/Ier3/Mdm2/Ptgs2/Cdkn2a	5	0.0221239
GO:0071621	BP	GO:0071621	granulocyte chemotaxis	5/226	126/23328	0.00773371	0.0459086	0.032979	Ccl8/Ccl7/Thbs1/Spp1/Lgals3	5	0.0221239
GO:0072593	BP	GO:0072593	reactive oxygen species metabolic process	8/226	292/23328	0.0078425	0.0459086	0.032979	Mmp3/Ier3/Ass1/Thbs1/Cdkn1a/Ptgs2/Prdx5/Gstp1	8	0.0353982
GO:0034638	BP	GO:0034638	phosphatidylcholine catabolic process	2/226	14/23328	0.00787531	0.0459086	0.032979	Enpp2/Pla2g7	2	0.00884956
GO:0035815	BP	GO:0035815	positive regulation of renal sodium excretion	2/226	14/23328	0.00787531	0.0459086	0.032979	Tac1/Agtr2	2	0.00884956
GO:0042362	BP	GO:0042362	fat-soluble vitamin biosynthetic process	2/226	14/23328	0.00787531	0.0459086	0.032979	Snai1/Snai2	2	0.00884956
GO:0043517	BP	GO:0043517	positive regulation of DNA damage response, signal transduction by p53 class mediator	2/226	14/23328	0.00787531	0.0459086	0.032979	Pmaip1/Cdkn2a	2	0.00884956
GO:0048672	BP	GO:0048672	positive regulation of collateral sprouting	2/226	14/23328	0.00787531	0.0459086	0.032979	Crabp2/Rtn4	2	0.00884956
GO:0048755	BP	GO:0048755	branching morphogenesis of a nerve	2/226	14/23328	0.00787531	0.0459086	0.032979	Cpe/Rtn4	2	0.00884956
GO:0070863	BP	GO:0070863	positive regulation of protein exit from endoplasmic reticulum	2/226	14/23328	0.00787531	0.0459086	0.032979	Cd81/Bcap31	2	0.00884956
GO:0072413	BP	GO:0072413	signal transduction involved in mitotic cell cycle checkpoint	2/226	14/23328	0.00787531	0.0459086	0.032979	Cdkn1a/Mdm2	2	0.00884956
GO:1902402	BP	GO:1902402	signal transduction involved in mitotic DNA damage checkpoint	2/226	14/23328	0.00787531	0.0459086	0.032979	Cdkn1a/Mdm2	2	0.00884956
GO:1902403	BP	GO:1902403	signal transduction involved in mitotic DNA integrity checkpoint	2/226	14/23328	0.00787531	0.0459086	0.032979	Cdkn1a/Mdm2	2	0.00884956
GO:2000347	BP	GO:2000347	positive regulation of hepatocyte proliferation	2/226	14/23328	0.00787531	0.0459086	0.032979	Ptn/Rtn4	2	0.00884956
GO:0010389	BP	GO:0010389	regulation of G2/M transition of mitotic cell cycle	4/226	81/23328	0.00797696	0.0463742	0.0333134	Ier3/Cdkn1a/Cdkn2a/Ccng1	4	0.0176991
GO:0090090	BP	GO:0090090	negative regulation of canonical Wnt signaling pathway	5/226	127/23328	0.00798876	0.0463742	0.0333134	Fzd1/Dkk2/Notum/Snai2/Cthrc1	5	0.0221239
GO:0060828	BP	GO:0060828	regulation of canonical Wnt signaling pathway	7/226	234/23328	0.00799509	0.0463742	0.0333134	Fzd1/Vcp/Col1a1/Dkk2/Notum/Snai2/Cthrc1	7	0.0309735
GO:0071214	BP	GO:0071214	cellular response to abiotic stimulus	8/226	294/23328	0.0081546	0.0471425	0.0338654	Ccnd2/Col1a1/Cdkn1a/Mdm2/Ptgs2/Cops9/Snai2/Bax	8	0.0353982
GO:0104004	BP	GO:0104004	cellular response to environmental stimulus	8/226	294/23328	0.0081546	0.0471425	0.0338654	Ccnd2/Col1a1/Cdkn1a/Mdm2/Ptgs2/Cops9/Snai2/Bax	8	0.0353982
GO:0030500	BP	GO:0030500	regulation of bone mineralization	4/226	82/23328	0.00832369	0.0479402	0.0344385	Ptn/Gpm6b/Ecm1/Twist1	4	0.0176991
GO:0045880	BP	GO:0045880	positive regulation of smoothened signaling pathway	3/226	43/23328	0.00832572	0.0479402	0.0344385	Gas1/Prrx2/Prrx1	3	0.0132743
GO:0000075	BP	GO:0000075	cell cycle checkpoint	6/226	180/23328	0.00833384	0.0479402	0.0344385	Rps27l/Ier3/Cdkn2b/Cdkn1a/Mdm2/Ccng1	6	0.0265487
GO:1903706	BP	GO:1903706	regulation of hemopoiesis	10/226	424/23328	0.00865412	0.0496863	0.0356928	Car2/Rbp1/Ptn/Tmem176b/Mmp14/Cdkn2a/Gnas/Id2/Wdr61/Tnfsf9	10	0.0442478
GO:0032272	BP	GO:0032272	negative regulation of protein polymerization	4/226	83/23328	0.00868014	0.0496863	0.0356928	Tmsb10/Gsn/Capzb/Pfn2	4	0.0176991
GO:1903901	BP	GO:1903901	negative regulation of viral life cycle	4/226	83/23328	0.00868014	0.0496863	0.0356928	Ifitm1/Ifitm3/Ifitm2/Gsn	4	0.0176991

## Sheet: XEN-like module 3 cell GO terms
	ONTOLOGY	ID	Description	GeneRatio	BgRatio	pvalue	p.adjust	qvalue	geneID	Count	ratio
GO:0002181	BP	GO:0002181	cytoplasmic translation	14/239	91/23328	5.08753e-13	1.6799e-09	1.32758e-09	Rpl17/Rpl8/Rpsa/Rpl18/Rpl22l1/Rpl6/Rpl29/Rpl9-ps6/Eef2/Rpl24/Rpl10a/Eif4a2/Rpl15/Eif4b	14	0.0585774
GO:0019216	BP	GO:0019216	regulation of lipid metabolic process	20/239	363/23328	1.24799e-09	2.06044e-06	1.6283e-06	Pik3ip1/Foxa2/Dkkl1/Lsr/Asah1/Apoe/Fabp3/Sod1/Fabp5/F2/Flt1/Atp1a1/Igf2/Adgrf5/Kit/Golm1/Insig1/Adora1/Slc45a3/Tcf7l2	20	0.083682
GO:0048608	BP	GO:0048608	reproductive structure development	20/239	477/23328	1.1929e-07	0.000112618	8.89988e-05	Cited1/Krt8/Spint2/Hes1/Krt19/Sod1/Rps6/Gata4/Fst/Peg10/Igf2/Tesc/Fndc3a/Socs3/Lrp2/Kit/Cited2/Tcf7l2/Gjb3/Epas1	20	0.083682
GO:0061458	BP	GO:0061458	reproductive system development	20/239	481/23328	1.36424e-07	0.000112618	8.89988e-05	Cited1/Krt8/Spint2/Hes1/Krt19/Sod1/Rps6/Gata4/Fst/Peg10/Igf2/Tesc/Fndc3a/Socs3/Lrp2/Kit/Cited2/Tcf7l2/Gjb3/Epas1	20	0.083682
GO:0001890	BP	GO:0001890	placenta development	12/239	174/23328	2.56526e-07	0.00016941	0.00013388	Cited1/Krt8/Spint2/Hes1/Krt19/Rps6/Peg10/Igf2/Socs3/Cited2/Gjb3/Epas1	12	0.0502092
GO:0018126	BP	GO:0018126	protein hydroxylation	6/239	29/23328	4.23523e-07	0.000220962	0.00017462	P4ha2/P4hb/Egln3/Plod3/P4ha1/Plod2	6	0.0251046
GO:0046890	BP	GO:0046890	regulation of lipid biosynthetic process	12/239	184/23328	4.68423e-07	0.000220962	0.00017462	Dkkl1/Asah1/Apoe/Fabp3/Sod1/Fabp5/Atp1a1/Igf2/Adgrf5/Insig1/Slc45a3/Tcf7l2	12	0.0502092
GO:1901342	BP	GO:1901342	regulation of vasculature development	16/239	356/23328	9.22831e-07	0.000380898	0.000301013	Klf5/Klf4/Foxo4/F3/Ramp2/S100a1/Flt1/Gata4/Igf2/Hk2/Kit/Chil1/Btg1/Creb3l1/Col4a2/Sparc	16	0.0669456
GO:0019218	BP	GO:0019218	regulation of steroid metabolic process	9/239	111/23328	2.18194e-06	0.00080053	0.000632635	Foxa2/Dkkl1/Asah1/Apoe/Sod1/Atp1a1/Igf2/Kit/Insig1	9	0.0376569
GO:0001892	BP	GO:0001892	embryonic placenta development	9/239	114/23328	2.72545e-06	0.000899944	0.000711199	Cited1/Krt8/Spint2/Hes1/Krt19/Igf2/Socs3/Cited2/Epas1	9	0.0376569
GO:0018401	BP	GO:0018401	peptidyl-proline hydroxylation to 4-hydroxy-L-proline	4/239	11/23328	3.35097e-06	0.0010059	0.000794933	P4ha2/P4hb/Egln3/P4ha1	4	0.0167364
GO:0010894	BP	GO:0010894	negative regulation of steroid biosynthetic process	5/239	25/23328	4.86473e-06	0.0011816	0.00093378	Dkkl1/Apoe/Sod1/Atp1a1/Insig1	5	0.0209205
GO:0045939	BP	GO:0045939	negative regulation of steroid metabolic process	5/239	25/23328	4.86473e-06	0.0011816	0.00093378	Dkkl1/Apoe/Sod1/Atp1a1/Insig1	5	0.0209205
GO:0050728	BP	GO:0050728	negative regulation of inflammatory response	10/239	156/23328	5.00979e-06	0.0011816	0.00093378	Wfdc1/Apoe/Lgals9/Gpx2/Sod1/F2/Socs3/Cd24a/Pglyrp1/Adora1	10	0.041841
GO:0045765	BP	GO:0045765	regulation of angiogenesis	14/239	320/23328	6.10119e-06	0.00134308	0.00106139	Klf4/Foxo4/F3/Ramp2/S100a1/Flt1/Gata4/Igf2/Hk2/Chil1/Btg1/Creb3l1/Col4a2/Sparc	14	0.0585774
GO:0019511	BP	GO:0019511	peptidyl-proline hydroxylation	4/239	14/23328	9.92137e-06	0.00189332	0.00149623	P4ha2/P4hb/Egln3/P4ha1	4	0.0167364
GO:0001666	BP	GO:0001666	response to hypoxia	11/239	208/23328	1.06647e-05	0.00189332	0.00149623	Bnip3/Dpp4/Atp1b1/P4hb/Aqp3/Flt1/Egln3/Cd24a/Adora1/Cited2/Epas1	11	0.0460251
GO:1904018	BP	GO:1904018	positive regulation of vasculature development	11/239	208/23328	1.06647e-05	0.00189332	0.00149623	Klf4/F3/Ramp2/S100a1/Flt1/Gata4/Igf2/Hk2/Kit/Chil1/Btg1	11	0.0460251
GO:0042273	BP	GO:0042273	ribosomal large subunit biogenesis	7/239	74/23328	1.08943e-05	0.00189332	0.00149623	Rpl7/Rpl12/Rpl6/Rpl7a/Rpl5/Rpl24/Rpl10a	7	0.0292887
GO:0071711	BP	GO:0071711	basement membrane organization	5/239	30/23328	1.25142e-05	0.0020661	0.00163278	Spint2/Ramp2/Lamb1/Col4a1/Plod3	5	0.0209205
GO:0035264	BP	GO:0035264	multicellular organism growth	11/239	216/23328	1.51905e-05	0.00222301	0.00175678	H19/Ihh/Plac8/H3f3a/Sod1/Rpl29/Lgmn/Igf2/Pls1/Meg3/Tcf7l2	11	0.0460251
GO:0050810	BP	GO:0050810	regulation of steroid biosynthetic process	7/239	78/23328	1.5448e-05	0.00222301	0.00175678	Dkkl1/Asah1/Apoe/Sod1/Atp1a1/Igf2/Insig1	7	0.0292887
GO:0030198	BP	GO:0030198	extracellular matrix organization	13/239	302/23328	1.56041e-05	0.00222301	0.00175678	Elf3/Spint2/Ihh/Dpp4/Ramp2/Lamb1/Col4a1/Plod3/P4ha1/Creb3l1/Col4a2/Lamc1/Serpinh1	13	0.0543933
GO:0043062	BP	GO:0043062	extracellular structure organization	13/239	303/23328	1.61575e-05	0.00222301	0.00175678	Elf3/Spint2/Ihh/Dpp4/Ramp2/Lamb1/Col4a1/Plod3/P4ha1/Creb3l1/Col4a2/Lamc1/Serpinh1	13	0.0543933
GO:0048638	BP	GO:0048638	regulation of developmental growth	15/239	409/23328	2.3095e-05	0.00305038	0.00241063	H19/Rpl4/Apoe/Plac8/Sod1/Naca/Lgmn/Gata4/Dusp9/Igf2/Afdn/Pls1/Cited2/Tcf7l2/Ntn1	15	0.0627615
GO:0031348	BP	GO:0031348	negative regulation of defense response	11/239	228/23328	2.50775e-05	0.00313327	0.00247613	Wfdc1/Apoe/Lgals9/Gpx2/Sod1/F2/Igf2/Socs3/Cd24a/Pglyrp1/Adora1	11	0.0460251
GO:0045766	BP	GO:0045766	positive regulation of angiogenesis	10/239	188/23328	2.56203e-05	0.00313327	0.00247613	Klf4/F3/Ramp2/S100a1/Flt1/Gata4/Igf2/Hk2/Chil1/Btg1	10	0.041841
GO:0019318	BP	GO:0019318	hexose metabolic process	11/239	231/23328	2.82809e-05	0.00333513	0.00263565	Chst1/Foxa2/Galk1/Aldoa/Fabp5/Tpi1/Igf2/Hk2/Grb10/Slc45a3/Tcf7l2	11	0.0460251
GO:0036293	BP	GO:0036293	response to decreased oxygen levels	11/239	234/23328	3.18318e-05	0.00362443	0.00286428	Bnip3/Dpp4/Atp1b1/P4hb/Aqp3/Flt1/Egln3/Cd24a/Adora1/Cited2/Epas1	11	0.0460251
GO:0006937	BP	GO:0006937	regulation of muscle contraction	9/239	156/23328	3.45632e-05	0.00380426	0.0030064	Atp2b1/Kcne3/Myl3/Atp1b1/Sod1/Gata4/Atp1a1/Kit/Adora1	9	0.0376569
GO:0042063	BP	GO:0042063	gliogenesis	13/239	338/23328	5.01993e-05	0.00534704	0.00422561	Hes1/Gsx2/Sod1/Clu/Cd9/F2/Ndrg1/Afdn/Lamb1/Lrp2/Slc45a3/Tcf7l2/Tspan2	13	0.0543933
GO:0045834	BP	GO:0045834	positive regulation of lipid metabolic process	9/239	167/23328	5.88296e-05	0.00606419	0.00479235	Apoe/Fabp3/F2/Flt1/Igf2/Adgrf5/Adora1/Slc45a3/Tcf7l2	9	0.0376569
GO:1901615	BP	GO:1901615	organic hydroxy compound metabolic process	16/239	498/23328	6.06051e-05	0.00606419	0.00479235	Adh1/Cited1/Mogat1/Dkkl1/Asah1/Soat1/Apoe/Cyp26a1/Galk1/Sod1/Tpi1/Pth1r/Kit/Insig1/Pltp/Epas1	16	0.0669456
GO:0045833	BP	GO:0045833	negative regulation of lipid metabolic process	7/239	98/23328	6.80238e-05	0.00660631	0.00522077	Pik3ip1/Dkkl1/Apoe/Sod1/Atp1a1/Insig1/Adora1	7	0.0292887
GO:0023019	BP	GO:0023019	signal transduction involved in regulation of gene expression	4/239	23/23328	8.16263e-05	0.00755629	0.00597151	Foxa2/Epcam/Sox17/Gata4	4	0.0167364
GO:0055123	BP	GO:0055123	digestive system development	8/239	136/23328	8.23823e-05	0.00755629	0.00597151	Klf5/Ihh/Hes1/Sox17/Gata4/Igf2/Kit/Tcf7l2	8	0.0334728
GO:0005996	BP	GO:0005996	monosaccharide metabolic process	11/239	261/23328	8.52515e-05	0.00759703	0.00600371	Chst1/Foxa2/Galk1/Aldoa/Fabp5/Tpi1/Igf2/Hk2/Grb10/Slc45a3/Tcf7l2	11	0.0460251
GO:0007369	BP	GO:0007369	gastrulation	9/239	176/23328	8.81501e-05	0.00759703	0.00600371	Klf4/Foxa2/Tgif2/Sox17/Rack1/Rps6/Gata4/Wnt11/Sox7	9	0.0376569
GO:0062012	BP	GO:0062012	regulation of small molecule metabolic process	13/239	358/23328	8.97287e-05	0.00759703	0.00600371	Foxa2/Dkkl1/Apoe/Fabp3/Sod1/Fabp5/Pth1r/Igf2/Kit/Grb10/Insig1/Slc45a3/Tcf7l2	13	0.0543933
GO:0030324	BP	GO:0030324	lung development	10/239	222/23328	0.000103699	0.00856033	0.00676498	Foxa2/Asah1/Hes1/Gata4/Lama1/Meg3/Plod3/Chil1/Epas1/Sparc	10	0.041841
GO:0030323	BP	GO:0030323	respiratory tube development	10/239	225/23328	0.000115802	0.00906835	0.00716645	Foxa2/Asah1/Hes1/Gata4/Lama1/Meg3/Plod3/Chil1/Epas1/Sparc	10	0.041841
GO:0007178	BP	GO:0007178	transmembrane receptor protein serine/threonine kinase signaling pathway	13/239	368/23328	0.000118057	0.00906835	0.00716645	Cited1/Tgif2/Hes1/Lgals9/Gata4/Fst/Peg10/Lrp2/Meg3/Rnf165/Cited2/Tcf7l2/Fut8	13	0.0543933
GO:0046598	BP	GO:0046598	positive regulation of viral entry into host cell	3/239	10/23328	0.000120838	0.00906835	0.00716645	Bsg/P4hb/Tmprss2	3	0.0125523
GO:0075294	BP	GO:0075294	positive regulation by symbiont of entry into host	3/239	10/23328	0.000120838	0.00906835	0.00716645	Bsg/P4hb/Tmprss2	3	0.0125523
GO:0042593	BP	GO:0042593	glucose homeostasis	11/239	273/23328	0.000126791	0.00930366	0.00735241	Foxa2/Foxo4/Fabp5/Rack1/Rps6/Hkdc1/Hk2/Adgrf5/Kif5b/Tcf7l2/Slc16a1	11	0.0460251
GO:0033500	BP	GO:0033500	carbohydrate homeostasis	11/239	274/23328	0.000130922	0.0093979	0.00742689	Foxa2/Foxo4/Fabp5/Rack1/Rps6/Hkdc1/Hk2/Adgrf5/Kif5b/Tcf7l2/Slc16a1	11	0.0460251
GO:0048844	BP	GO:0048844	artery morphogenesis	6/239	77/23328	0.000140302	0.00976561	0.00771748	Hes1/Apoe/Wnt11/Lrp2/Adgrf5/Cited2	6	0.0251046
GO:0022407	BP	GO:0022407	regulation of cell-cell adhesion	14/239	427/23328	0.000141959	0.00976561	0.00771748	Klf4/Spint2/Ihh/Epcam/Hes1/Dpp4/Lgals9/Cd9/Igf2/Afdn/Podxl/Igfbp2/Cd24a/Cited2	14	0.0585774
GO:0032102	BP	GO:0032102	negative regulation of response to external stimulus	13/239	384/23328	0.000179434	0.0120916	0.00955566	Wfdc1/Dpp4/Apoe/Lgals9/Gpx2/Sod1/Cd9/F2/Igf2/Socs3/Cd24a/Pglyrp1/Adora1	13	0.0543933
GO:0060562	BP	GO:0060562	epithelial tube morphogenesis	13/239	387/23328	0.000193573	0.0126878	0.0100268	Foxa2/Spint2/Ihh/Hes1/Sox17/Bsg/Flt1/Gata4/Lrp2/Lama1/Col4a1/Cited2/Ntn1	13	0.0543933
GO:0070482	BP	GO:0070482	response to oxygen levels	11/239	287/23328	0.000195966	0.0126878	0.0100268	Bnip3/Dpp4/Atp1b1/P4hb/Aqp3/Flt1/Egln3/Cd24a/Adora1/Cited2/Epas1	11	0.0460251
GO:0051055	BP	GO:0051055	negative regulation of lipid biosynthetic process	5/239	53/23328	0.000208058	0.0129465	0.0102313	Dkkl1/Apoe/Sod1/Atp1a1/Insig1	5	0.0209205
GO:0033632	BP	GO:0033632	regulation of cell-cell adhesion mediated by integrin	3/239	12/23328	0.000218199	0.0129465	0.0102313	Dpp4/Podxl/Cd24a	3	0.0125523
GO:0090257	BP	GO:0090257	regulation of muscle system process	10/239	244/23328	0.000223646	0.0129465	0.0102313	Atp2b1/Kcne3/Klf4/Myl3/Atp1b1/Sod1/Gata4/Atp1a1/Kit/Adora1	10	0.041841
GO:0003151	BP	GO:0003151	outflow tract morphogenesis	6/239	84/23328	0.000226642	0.0129465	0.0102313	Hes1/Sox17/Gata4/Wnt11/Lrp2/Cited2	6	0.0251046
GO:0006942	BP	GO:0006942	regulation of striated muscle contraction	6/239	84/23328	0.000226642	0.0129465	0.0102313	Kcne3/Myl3/Atp1b1/Gata4/Atp1a1/Adora1	6	0.0251046
GO:0061515	BP	GO:0061515	myeloid cell development	6/239	84/23328	0.000226642	0.0129465	0.0102313	Rps6/Adgrf5/Kit/Pabpc4/Cited2/Tspan2	6	0.0251046
GO:0045165	BP	GO:0045165	cell fate commitment	11/239	292/23328	0.000227407	0.0129465	0.0102313	Foxa2/Ihh/Hes1/Epop/Sox17/Pitx1/Gsx2/Gata4/Wnt11/Tcf7l2/Epas1	11	0.0460251
GO:0000027	BP	GO:0000027	ribosomal large subunit assembly	4/239	30/23328	0.000238801	0.0133104	0.0105188	Rpl12/Rpl6/Rpl5/Rpl24	4	0.0167364
GO:0006090	BP	GO:0006090	pyruvate metabolic process	7/239	120/23328	0.00024186	0.0133104	0.0105188	Me2/Galk1/Aldoa/Tpi1/Hkdc1/Hk2/Me1	7	0.0292887
GO:0072659	BP	GO:0072659	protein localization to plasma membrane	11/239	295/23328	0.000248246	0.0134378	0.0106195	Gga2/Stx3/Krt18/Atp1b1/Ramp2/Rack1/Bsg/Afdn/Pls1/Tesc/Kif5b	11	0.0460251
GO:0042254	BP	GO:0042254	ribosome biogenesis	11/239	296/23328	0.000255541	0.0135726	0.010726	Rpl7/Rpsa/Rpl12/Rps8/Rpl6/Rpl7a/Rpl5/Rpl24/Rpl10a/Rps6/Ncl	11	0.0460251
GO:0042692	BP	GO:0042692	muscle cell differentiation	13/239	399/23328	0.000260118	0.0135726	0.010726	Krt8/Klf5/Foxo4/Hes1/Krt19/Ramp2/H3f3a/Naca/Csrp2/Cd9/Gata4/Igf2/Kit	13	0.0543933
GO:0010001	BP	GO:0010001	glial cell differentiation	10/239	249/23328	0.000263066	0.0135726	0.010726	Hes1/Gsx2/Sod1/Clu/F2/Ndrg1/Afdn/Slc45a3/Tcf7l2/Tspan2	10	0.041841
GO:0048565	BP	GO:0048565	digestive tract development	7/239	123/23328	0.000281393	0.0140843	0.0111304	Klf5/Ihh/Hes1/Sox17/Gata4/Kit/Tcf7l2	7	0.0292887
GO:0070831	BP	GO:0070831	basement membrane assembly	3/239	13/23328	0.000281515	0.0140843	0.0111304	Ramp2/Lamb1/Plod3	3	0.0125523
GO:0032526	BP	GO:0032526	response to retinoic acid	6/239	88/23328	0.000292072	0.0142595	0.0112688	Adh1/Klf4/Cyp26a1/Aqp3/Gata4/Tesc	6	0.0251046
GO:0055078	BP	GO:0055078	sodium ion homeostasis	5/239	57/23328	0.000293653	0.0142595	0.0112688	Atp1b1/Atp1a1/Tesc/Adora1/Anpep	5	0.0209205
GO:0060541	BP	GO:0060541	respiratory system development	10/239	254/23328	0.000308147	0.0147464	0.0116536	Foxa2/Asah1/Hes1/Gata4/Lama1/Meg3/Plod3/Chil1/Epas1/Sparc	10	0.041841
GO:0051896	BP	GO:0051896	regulation of protein kinase B signaling	8/239	166/23328	0.000324565	0.0153102	0.0120992	Klf4/F3/Rack1/Gata4/Igf2/Lrp2/Chil1/Tcf7l2	8	0.0334728
GO:0060706	BP	GO:0060706	cell differentiation involved in embryonic placenta development	4/239	33/23328	0.000348086	0.016061	0.0126926	Krt8/Spint2/Krt19/Socs3	4	0.0167364
GO:0040014	BP	GO:0040014	regulation of multicellular organism growth	6/239	91/23328	0.00035021	0.016061	0.0126926	H19/Plac8/Sod1/Lgmn/Igf2/Pls1	6	0.0251046
GO:0003413	BP	GO:0003413	chondrocyte differentiation involved in endochondral bone morphogenesis	3/239	14/23328	0.000355587	0.0160842	0.0127109	Ihh/Scube2/Serpinh1	3	0.0125523
GO:0008202	BP	GO:0008202	steroid metabolic process	11/239	309/23328	0.000368133	0.0164267	0.0129815	Foxa2/Dkkl1/Asah1/Soat1/Apoe/Cyp26a1/Sod1/Atp1a1/Igf2/Kit/Insig1	11	0.0460251
GO:0045926	BP	GO:0045926	negative regulation of growth	10/239	264/23328	0.000417827	0.0183955	0.0145374	H19/Sox17/Rbbp7/Plac8/Rack1/Lgmn/Wnt11/Cited2/Tcf7l2/Ntn1	10	0.041841
GO:0022409	BP	GO:0022409	positive regulation of cell-cell adhesion	10/239	265/23328	0.000430386	0.0186744	0.0147578	Ihh/Hes1/Dpp4/Lgals9/Igf2/Afdn/Podxl/Igfbp2/Cd24a/Cited2	10	0.041841
GO:0019755	BP	GO:0019755	one-carbon compound transport	3/239	15/23328	0.000441128	0.0186744	0.0147578	Car4/Car14/Aqp3	3	0.0125523
GO:0032530	BP	GO:0032530	regulation of microvillus organization	3/239	15/23328	0.000441128	0.0186744	0.0147578	Klf5/Pls1/Podxl	3	0.0125523
GO:0060047	BP	GO:0060047	heart contraction	9/239	221/23328	0.000480497	0.0200836	0.0158714	Kcne3/Myl3/Atp1b1/S100a1/Sod1/Gata4/Atp1a1/Adora1/Epas1	9	0.0376569
GO:0035886	BP	GO:0035886	vascular associated smooth muscle cell differentiation	4/239	36/23328	0.000489168	0.0201904	0.0159559	Klf5/Hes1/Ramp2/Kit	4	0.0167364
GO:0030510	BP	GO:0030510	regulation of BMP signaling pathway	6/239	98/23328	0.000521165	0.0212455	0.0167897	Hes1/Gata4/Fst/Lrp2/Rnf165/Tcf7l2	6	0.0251046
GO:0043217	BP	GO:0043217	myelin maintenance	3/239	16/23328	0.000538831	0.0214364	0.0169405	Sod1/Clu/Ndrg1	3	0.0125523
GO:2000651	BP	GO:2000651	positive regulation of sodium ion transmembrane transporter activity	3/239	16/23328	0.000538831	0.0214364	0.0169405	Atp1b1/Tesc/Kif5b	3	0.0125523
GO:1901617	BP	GO:1901617	organic hydroxy compound biosynthetic process	9/239	225/23328	0.000546801	0.0214945	0.0169865	Cited1/Dkkl1/Asah1/Apoe/Sod1/Pth1r/Insig1/Pltp/Epas1	9	0.0376569
GO:0046889	BP	GO:0046889	positive regulation of lipid biosynthetic process	6/239	100/23328	0.000580283	0.0223342	0.0176501	Apoe/Fabp3/Igf2/Adgrf5/Slc45a3/Tcf7l2	6	0.0251046
GO:0042255	BP	GO:0042255	ribosome assembly	5/239	66/23328	0.000581691	0.0223342	0.0176501	Rpsa/Rpl12/Rpl6/Rpl5/Rpl24	5	0.0209205
GO:0009611	BP	GO:0009611	response to wounding	14/239	492/23328	0.000591934	0.0224663	0.0177545	Wfdc1/Neat1/Klf4/Foxa2/F3/Flrt3/Apoe/Sod1/Naca/Cd9/F2/Tff1/Gata4/Cd24a	14	0.0585774
GO:0018208	BP	GO:0018208	peptidyl-proline modification	4/239	38/23328	0.000603244	0.0226354	0.0178881	P4ha2/P4hb/Egln3/P4ha1	4	0.0167364
GO:0071456	BP	GO:0071456	cellular response to hypoxia	6/239	101/23328	0.000611728	0.0226958	0.0179358	Bnip3/P4hb/Aqp3/Egln3/Cited2/Epas1	6	0.0251046
GO:0008016	BP	GO:0008016	regulation of heart contraction	8/239	183/23328	0.000620472	0.0227644	0.0179901	Kcne3/Myl3/Atp1b1/S100a1/Gata4/Atp1a1/Adora1/Epas1	8	0.0334728
GO:0040015	BP	GO:0040015	negative regulation of multicellular organism growth	3/239	17/23328	0.00064936	0.0235625	0.0186208	H19/Plac8/Lgmn	3	0.0125523
GO:0003015	BP	GO:0003015	heart process	9/239	231/23328	0.000660176	0.0236759	0.0187104	Kcne3/Myl3/Atp1b1/S100a1/Sod1/Gata4/Atp1a1/Adora1/Epas1	9	0.0376569
GO:0042311	BP	GO:0042311	vasodilation	4/239	39/23328	0.000666826	0.0236759	0.0187104	Apoe/Sod1/Plod3/Adora1	4	0.0167364
GO:0090287	BP	GO:0090287	regulation of cellular response to growth factor stimulus	10/239	281/23328	0.000678112	0.0238205	0.0188246	Hes1/Gata4/Fst/Peg10/Lrp2/Grb10/Creb3l1/Rnf165/Cited2/Tcf7l2	10	0.041841
GO:0085029	BP	GO:0085029	extracellular matrix assembly	4/239	40/23328	0.000735012	0.0252813	0.0199791	Ihh/Ramp2/Lamb1/Plod3	4	0.0167364
GO:0086004	BP	GO:0086004	regulation of cardiac muscle cell contraction	4/239	40/23328	0.000735012	0.0252813	0.0199791	Kcne3/Gata4/Atp1a1/Adora1	4	0.0167364
GO:0003143	BP	GO:0003143	embryonic heart tube morphogenesis	5/239	70/23328	0.000762101	0.0255363	0.0201806	Ihh/Hes1/Sox17/Gata4/Cited2	5	0.0209205
GO:0055117	BP	GO:0055117	regulation of cardiac muscle contraction	5/239	70/23328	0.000762101	0.0255363	0.0201806	Kcne3/Atp1b1/Gata4/Atp1a1/Adora1	5	0.0209205
GO:0033631	BP	GO:0033631	cell-cell adhesion mediated by integrin	3/239	18/23328	0.000773359	0.0255363	0.0201806	Dpp4/Podxl/Cd24a	3	0.0125523
GO:0046184	BP	GO:0046184	aldehyde biosynthetic process	3/239	18/23328	0.000773359	0.0255363	0.0201806	Adh1/Aldoa/Tpi1	3	0.0125523
GO:0048863	BP	GO:0048863	stem cell differentiation	9/239	237/23328	0.000792082	0.0258956	0.0204645	Foxo4/Epcam/Hes1/Epop/Cyp26a1/Sox17/Gata4/Kit/Cited2	9	0.0376569
GO:0048730	BP	GO:0048730	epidermis morphogenesis	4/239	41/23328	0.000807982	0.0261564	0.0206707	Klf4/Fst/Foxq1/Plod3	4	0.0167364
GO:0003231	BP	GO:0003231	cardiac ventricle development	7/239	147/23328	0.000820268	0.0262964	0.0207812	Myl3/Hes1/Naca/Gata4/Wnt11/Lrp2/Cited2	7	0.0292887
GO:0022408	BP	GO:0022408	negative regulation of cell-cell adhesion	8/239	192/23328	0.000848624	0.0269438	0.0212929	Klf4/Spint2/Ihh/Epcam/Lgals9/Cd9/Podxl/Cd24a	8	0.0334728
GO:0060840	BP	GO:0060840	artery development	6/239	108/23328	0.000870501	0.0273752	0.0216338	Hes1/Apoe/Wnt11/Lrp2/Adgrf5/Cited2	6	0.0251046
GO:0021915	BP	GO:0021915	neural tube development	8/239	194/23328	0.000907479	0.0276109	0.0218201	Foxa2/Spint2/Hes1/Sox17/Lrp2/Plod3/Cited2/Tcf7l2	8	0.0334728
GO:0044262	BP	GO:0044262	cellular carbohydrate metabolic process	10/239	292/23328	0.000908936	0.0276109	0.0218201	Mogat1/Foxa2/Galk1/Tpi1/Pth1r/Igf2/Hk2/Grb10/Slc45a3/Tcf7l2	10	0.041841
GO:0043116	BP	GO:0043116	negative regulation of vascular permeability	3/239	19/23328	0.000911446	0.0276109	0.0218201	Akap12/Apoe/Ramp2	3	0.0125523
GO:0060712	BP	GO:0060712	spongiotrophoblast layer development	3/239	19/23328	0.000911446	0.0276109	0.0218201	Cited1/Igf2/Socs3	3	0.0125523
GO:0048709	BP	GO:0048709	oligodendrocyte differentiation	6/239	110/23328	0.000958012	0.0285621	0.0225718	Hes1/Gsx2/Clu/Slc45a3/Tcf7l2/Tspan2	6	0.0251046
GO:0008643	BP	GO:0008643	carbohydrate transport	7/239	151/23328	0.000960142	0.0285621	0.0225718	Slc2a3/Fabp5/Aqp3/Hk2/Pls1/Grb10/Slc45a3	7	0.0292887
GO:0043491	BP	GO:0043491	protein kinase B signaling	8/239	196/23328	0.000969565	0.0285848	0.0225898	Klf4/F3/Rack1/Gata4/Igf2/Lrp2/Chil1/Tcf7l2	8	0.0334728
GO:0015711	BP	GO:0015711	organic anion transport	13/239	463/23328	0.00104227	0.0295297	0.0233365	Slc2a3/Car4/Apoe/Aqp8/Fabp3/Fabp5/Emb/Slc38a1/Lrp2/Slco2a1/Adora1/Pltp/Slc16a1	13	0.0543933
GO:0051145	BP	GO:0051145	smooth muscle cell differentiation	5/239	75/23328	0.00104275	0.0295297	0.0233365	Klf5/Foxo4/Hes1/Ramp2/Kit	5	0.0209205
GO:0033628	BP	GO:0033628	regulation of cell adhesion mediated by integrin	4/239	44/23328	0.00105742	0.0295297	0.0233365	Dpp4/Podxl/Tesc/Cd24a	4	0.0167364
GO:0090092	BP	GO:0090092	regulation of transmembrane receptor protein serine/threonine kinase signaling pathway	9/239	247/23328	0.00105913	0.0295297	0.0233365	Hes1/Lgals9/Gata4/Fst/Peg10/Lrp2/Rnf165/Cited2/Tcf7l2	9	0.0376569
GO:0006936	BP	GO:0006936	muscle contraction	10/239	298/23328	0.00105983	0.0295297	0.0233365	Atp2b1/Kcne3/Myl3/Atp1b1/Aldoa/Sod1/Gata4/Atp1a1/Kit/Adora1	10	0.041841
GO:0006883	BP	GO:0006883	cellular sodium ion homeostasis	3/239	20/23328	0.00106421	0.0295297	0.0233365	Atp1b1/Atp1a1/Tesc	3	0.0125523
GO:0048557	BP	GO:0048557	embryonic digestive tract morphogenesis	3/239	20/23328	0.00106421	0.0295297	0.0233365	Ihh/Gata4/Tcf7l2	3	0.0125523
GO:0014013	BP	GO:0014013	regulation of gliogenesis	7/239	154/23328	0.00107686	0.0296317	0.0234171	Hes1/Gsx2/F2/Afdn/Lrp2/Slc45a3/Tcf7l2	7	0.0292887
GO:1903522	BP	GO:1903522	regulation of blood circulation	9/239	248/23328	0.00108942	0.0297294	0.0234943	Atp2b1/Kcne3/Myl3/Atp1b1/S100a1/Gata4/Atp1a1/Adora1/Epas1	9	0.0376569
GO:0006979	BP	GO:0006979	response to oxidative stress	12/239	409/23328	0.00111272	0.0298714	0.0236065	Bnip3/Apoe/Gpx2/Sod1/Rack1/Cst3/Txnip/Gpx3/P4hb/Gata4/Fut8/Epas1	12	0.0502092
GO:0022613	BP	GO:0022613	ribonucleoprotein complex biogenesis	12/239	409/23328	0.00111272	0.0298714	0.0236065	Rpl7/Rpsa/Rpl12/Rps8/Rpl6/Rpl7a/Rpl5/Rpl24/Rpl10a/Rps6/Ncl/Eif4b	12	0.0502092
GO:0006006	BP	GO:0006006	glucose metabolic process	8/239	202/23328	0.00117649	0.0312903	0.0247278	Foxa2/Fabp5/Tpi1/Igf2/Hk2/Grb10/Slc45a3/Tcf7l2	8	0.0334728
GO:0007411	BP	GO:0007411	axon guidance	9/239	251/23328	0.00118452	0.0312903	0.0247278	Flrt3/Emb/Bsg/Rpl24/Lrp2/Lama1/Kif5b/Rnf165/Ntn1	9	0.0376569
GO:0045444	BP	GO:0045444	fat cell differentiation	9/239	252/23328	0.00121768	0.0316596	0.0250196	Klf5/Klf4/Dkkl1/Bnip3/Hes1/Plac8/Adgrf5/Insig1/Tcf7l2	9	0.0376569
GO:0097485	BP	GO:0097485	neuron projection guidance	9/239	252/23328	0.00121768	0.0316596	0.0250196	Flrt3/Emb/Bsg/Rpl24/Lrp2/Lama1/Kif5b/Rnf165/Ntn1	9	0.0376569
GO:0055067	BP	GO:0055067	monovalent inorganic cation homeostasis	7/239	158/23328	0.00124952	0.0322337	0.0254733	Car4/Atp1b1/Car14/Atp1a1/Tesc/Adora1/Anpep	7	0.0292887
GO:0001649	BP	GO:0001649	osteoblast differentiation	8/239	205/23328	0.00129239	0.0330812	0.0261431	Cited1/Ihh/H3f3a/Pth1r/Wnt11/Igf2/Scube2/Creb3l1	8	0.0334728
GO:1990778	BP	GO:1990778	protein localization to cell periphery	11/239	363/23328	0.00137657	0.034576	0.0273244	Gga2/Stx3/Krt18/Atp1b1/Ramp2/Rack1/Bsg/Afdn/Pls1/Tesc/Kif5b	11	0.0460251
GO:0007389	BP	GO:0007389	pattern specification process	13/239	478/23328	0.00138691	0.034576	0.0273244	Cited1/Foxa2/Ihh/Hes1/Cyp26a1/Sox17/Gsx2/Gata4/Wnt11/Fst/Bhlhe40/Lrp2/Cited2	13	0.0543933
GO:0006694	BP	GO:0006694	steroid biosynthetic process	7/239	161/23328	0.00139267	0.034576	0.0273244	Dkkl1/Asah1/Apoe/Sod1/Atp1a1/Igf2/Insig1	7	0.0292887
GO:0030178	BP	GO:0030178	negative regulation of Wnt signaling pathway	7/239	161/23328	0.00139267	0.034576	0.0273244	Dkkl1/Apoe/Sox17/Wnt11/Jade1/Grb10/Tcf7l2	7	0.0292887
GO:1902307	BP	GO:1902307	positive regulation of sodium ion transmembrane transport	3/239	22/23328	0.00141607	0.0348945	0.0275761	Atp1b1/Tesc/Kif5b	3	0.0125523
GO:1903115	BP	GO:1903115	regulation of actin filament-based movement	4/239	48/23328	0.00146801	0.0359063	0.0283757	Kcne3/Gata4/Atp1a1/Adora1	4	0.0167364
GO:0002244	BP	GO:0002244	hematopoietic progenitor cell differentiation	7/239	163/23328	0.00149501	0.036033	0.0284758	Hes1/Eef2/Flt1/Fst/Kit/Apobec3/Cited2	7	0.0292887
GO:0006941	BP	GO:0006941	striated muscle contraction	7/239	163/23328	0.00149501	0.036033	0.0284758	Kcne3/Myl3/Atp1b1/Aldoa/Gata4/Atp1a1/Adora1	7	0.0292887
GO:0001818	BP	GO:0001818	negative regulation of cytokine production	9/239	260/23328	0.00151079	0.0361494	0.0285678	Atp2b1/Klf4/Srgn/Lgals9/F2/Wnt11/Cd2ap/Cd24a/Pglyrp1	9	0.0376569
GO:0001667	BP	GO:0001667	ameboidal-type cell migration	12/239	427/23328	0.00160025	0.037743	0.0298272	Pdlim1/Akap12/Klf4/Dpp4/Apoe/Sox17/Bsg/Lgmn/Wnt11/Igf2/Kit/Sparc	12	0.0502092
GO:0010959	BP	GO:0010959	regulation of metal ion transport	12/239	427/23328	0.00160025	0.037743	0.0298272	Atp2b1/Spink1/Kcne3/Hes1/Atp1b1/S100a1/F2/Atp1a1/Tesc/Fxyd3/Kif5b/Adora1	12	0.0502092
GO:0042552	BP	GO:0042552	myelination	7/239	167/23328	0.00171722	0.0402147	0.0317805	Pllp/Sod1/Clu/Cd9/Ndrg1/Tcf7l2/Tspan2	7	0.0292887
GO:0048524	BP	GO:0048524	positive regulation of viral process	5/239	85/23328	0.0018247	0.0418265	0.0330543	Apoe/Bsg/P4hb/Tmprss2/Pabpc1	5	0.0209205
GO:0019400	BP	GO:0019400	alditol metabolic process	3/239	24/23328	0.00183325	0.0418265	0.0330543	Mogat1/Galk1/Tpi1	3	0.0125523
GO:0048639	BP	GO:0048639	positive regulation of developmental growth	8/239	217/23328	0.00185003	0.0418265	0.0330543	Rpl4/Apoe/Naca/Gata4/Igf2/Afdn/Pls1/Ntn1	8	0.0334728
GO:0045785	BP	GO:0045785	positive regulation of cell adhesion	12/239	435/23328	0.00186742	0.0418265	0.0330543	Stx3/Ihh/Hes1/Dpp4/Lgals9/P4hb/Igf2/Afdn/Podxl/Igfbp2/Cd24a/Cited2	12	0.0502092
GO:0007272	BP	GO:0007272	ensheathment of neurons	7/239	170/23328	0.0019001	0.0418265	0.0330543	Pllp/Sod1/Clu/Cd9/Ndrg1/Tcf7l2/Tspan2	7	0.0292887
GO:0008366	BP	GO:0008366	axon ensheathment	7/239	170/23328	0.0019001	0.0418265	0.0330543	Pllp/Sod1/Clu/Cd9/Ndrg1/Tcf7l2/Tspan2	7	0.0292887
GO:0003281	BP	GO:0003281	ventricular septum development	5/239	86/23328	0.00192142	0.0418265	0.0330543	Hes1/Gata4/Wnt11/Lrp2/Cited2	5	0.0209205
GO:0035050	BP	GO:0035050	embryonic heart tube development	5/239	86/23328	0.00192142	0.0418265	0.0330543	Ihh/Hes1/Sox17/Gata4/Cited2	5	0.0209205
GO:0060411	BP	GO:0060411	cardiac septum morphogenesis	5/239	86/23328	0.00192142	0.0418265	0.0330543	Hes1/Gata4/Wnt11/Lrp2/Cited2	5	0.0209205
GO:0036294	BP	GO:0036294	cellular response to decreased oxygen levels	6/239	126/23328	0.00192451	0.0418265	0.0330543	Bnip3/P4hb/Aqp3/Egln3/Cited2/Epas1	6	0.0251046
GO:0006066	BP	GO:0006066	alcohol metabolic process	10/239	323/23328	0.00192539	0.0418265	0.0330543	Adh1/Mogat1/Asah1/Soat1/Apoe/Galk1/Sod1/Tpi1/Pth1r/Insig1	10	0.041841
GO:0050673	BP	GO:0050673	epithelial cell proliferation	12/239	438/23328	0.00197661	0.0426586	0.0337119	Wfdc1/Ihh/F3/Hes1/Apoe/Zfas1/Flt1/Fst/Igf2/Kit/Tcf7l2/Sparc	12	0.0502092
GO:0060048	BP	GO:0060048	cardiac muscle contraction	6/239	127/23328	0.00200298	0.04267	0.0337209	Kcne3/Myl3/Atp1b1/Gata4/Atp1a1/Adora1	6	0.0251046
GO:0090090	BP	GO:0090090	negative regulation of canonical Wnt signaling pathway	6/239	127/23328	0.00200298	0.04267	0.0337209	Dkkl1/Apoe/Sox17/Wnt11/Jade1/Tcf7l2	6	0.0251046
GO:0051271	BP	GO:0051271	negative regulation of cellular component movement	10/239	326/23328	0.00205948	0.0435924	0.0344498	Kcne3/Klf4/Spint2/Dpp4/Apoe/Cd9/Wnt11/Afdn/Adora1/Cited2	10	0.041841
GO:0048713	BP	GO:0048713	regulation of oligodendrocyte differentiation	4/239	53/23328	0.00212286	0.0446477	0.0352838	Hes1/Gsx2/Slc45a3/Tcf7l2	4	0.0167364
GO:0048562	BP	GO:0048562	embryonic organ morphogenesis	10/239	328/23328	0.002153	0.0447248	0.0353447	Ihh/Hes1/Sox17/Sod1/Gata4/Wnt11/Insig1/Cited2/Tcf7l2/Ntn1	10	0.041841
GO:0015718	BP	GO:0015718	monocarboxylic acid transport	7/239	174/23328	0.00216703	0.0447248	0.0353447	Apoe/Aqp8/Fabp3/Fabp5/Emb/Slco2a1/Slc16a1	7	0.0292887
GO:0061008	BP	GO:0061008	hepaticobiliary system development	6/239	129/23328	0.00216716	0.0447248	0.0353447	Lsr/Hes1/Sox17/Meg3/Prkcsh/Cited2	6	0.0251046
GO:0003018	BP	GO:0003018	vascular process in circulatory system	8/239	224/23328	0.00225386	0.0460761	0.0364126	Atp2b1/Akap12/Apoe/Ramp2/Sod1/Fabp5/Plod3/Adora1	8	0.0334728
GO:0048546	BP	GO:0048546	digestive tract morphogenesis	4/239	54/23328	0.0022745	0.0460761	0.0364126	Ihh/Sox17/Gata4/Tcf7l2	4	0.0167364
GO:2000649	BP	GO:2000649	regulation of sodium ion transmembrane transporter activity	4/239	54/23328	0.0022745	0.0460761	0.0364126	Atp1b1/Tesc/Fxyd3/Kif5b	4	0.0167364
GO:0042104	BP	GO:0042104	positive regulation of activated T cell proliferation	3/239	26/23328	0.00231973	0.0463887	0.0366597	Igf2/Igfbp2/Cd24a	3	0.0125523
GO:0003007	BP	GO:0003007	heart morphogenesis	9/239	277/23328	0.00232238	0.0463887	0.0366597	Myl3/Ihh/Hes1/Sox17/Naca/Gata4/Wnt11/Lrp2/Cited2	9	0.0376569
GO:0048640	BP	GO:0048640	negative regulation of developmental growth	6/239	131/23328	0.00234129	0.0463887	0.0366597	H19/Plac8/Lgmn/Cited2/Tcf7l2/Ntn1	6	0.0251046
GO:1903035	BP	GO:1903035	negative regulation of response to wounding	5/239	90/23328	0.00234613	0.0463887	0.0366597	Wfdc1/Apoe/Cd9/F2/Cd24a	5	0.0209205
GO:0046942	BP	GO:0046942	carboxylic acid transport	10/239	333/23328	0.00240181	0.0472069	0.0373062	Apoe/Aqp8/Fabp3/Fabp5/Emb/Slc38a1/Lrp2/Slco2a1/Adora1/Slc16a1	10	0.041841
GO:0043270	BP	GO:0043270	positive regulation of ion transport	10/239	334/23328	0.00245423	0.047268	0.0373545	Atp2b1/Kcne3/Atp1b1/Apoe/S100a1/Fabp3/F2/Tesc/Kif5b/Adora1	10	0.041841
GO:0050821	BP	GO:0050821	protein stabilization	7/239	178/23328	0.00246205	0.047268	0.0373545	Atp1b1/Sox17/Tbrg1/Rpl5/Clu/Ifi30/Tesc	7	0.0292887
GO:0042632	BP	GO:0042632	cholesterol homeostasis	5/239	91/23328	0.00246217	0.047268	0.0373545	Soat1/Apoe/Fabp3/Cd24a/Insig1	5	0.0209205
GO:1900407	BP	GO:1900407	regulation of cellular response to oxidative stress	5/239	91/23328	0.00246217	0.047268	0.0373545	Sod1/Rack1/P4hb/Gata4/Fut8	5	0.0209205
GO:0071826	BP	GO:0071826	ribonucleoprotein complex subunit organization	7/239	179/23328	0.00254041	0.0480987	0.038011	Rpsa/Rpl12/Rpl6/Rpl5/Rpl24/Kif5b/Eif4b	7	0.0292887
GO:0006096	BP	GO:0006096	glycolytic process	5/239	92/23328	0.00258233	0.0480987	0.038011	Galk1/Aldoa/Tpi1/Hkdc1/Hk2	5	0.0209205
GO:0045685	BP	GO:0045685	regulation of glial cell differentiation	5/239	92/23328	0.00258233	0.0480987	0.038011	Hes1/Gsx2/F2/Slc45a3/Tcf7l2	5	0.0209205
GO:0055092	BP	GO:0055092	sterol homeostasis	5/239	92/23328	0.00258233	0.0480987	0.038011	Soat1/Apoe/Fabp3/Cd24a/Insig1	5	0.0209205
GO:0032528	BP	GO:0032528	microvillus organization	3/239	27/23328	0.00259011	0.0480987	0.038011	Klf5/Pls1/Podxl	3	0.0125523
GO:0001503	BP	GO:0001503	ossification	11/239	394/23328	0.0026077	0.0480987	0.038011	Atp2b1/Cited1/Srgn/Ihh/H3f3a/Pth1r/Wnt11/Igf2/Scube2/Creb3l1/Tcf7l2	11	0.0460251
GO:0015849	BP	GO:0015849	organic acid transport	10/239	337/23328	0.00261706	0.0480987	0.038011	Apoe/Aqp8/Fabp3/Fabp5/Emb/Slc38a1/Lrp2/Slco2a1/Adora1/Slc16a1	10	0.041841
GO:0045995	BP	GO:0045995	regulation of embryonic development	6/239	134/23328	0.00262198	0.0480987	0.038011	Klf4/Foxa2/Tgif2/Hes1/Sox17/Lama1	6	0.0251046
GO:0002028	BP	GO:0002028	regulation of sodium ion transport	5/239	93/23328	0.00270668	0.0491069	0.0388077	Atp1b1/Atp1a1/Tesc/Fxyd3/Kif5b	5	0.0209205
GO:0006757	BP	GO:0006757	ATP generation from ADP	5/239	93/23328	0.00270668	0.0491069	0.0388077	Galk1/Aldoa/Tpi1/Hkdc1/Hk2	5	0.0209205
GO:0032964	BP	GO:0032964	collagen biosynthetic process	4/239	57/23328	0.0027739	0.0497794	0.0393392	Ihh/F2/Creb3l1/Serpinh1	4	0.0167364
GO:0140115	BP	GO:0140115	export across plasma membrane	4/239	57/23328	0.0027739	0.0497794	0.0393392	Atp2b1/Kcne3/Atp1b1/Atp1a1	4	0.0167364

## Sheet: XEN-like module 4 cell GO terms
	ONTOLOGY	ID	Description	GeneRatio	BgRatio	pvalue	p.adjust	qvalue	geneID	Count	ratio
GO:0002181	BP	GO:0002181	cytoplasmic translation	19/52	91/23328	1.57841e-33	5.93483e-31	4.53586e-31	Rpl31/Rpl9/Rpl22/Rpl19/Rpl30/Rpl36/Rpl11/Rpl26/Rps28/Rpl38/Rps23/Rpl18a/Rplp0/Rps21/Rplp1/Rps2/Rps26/Rps29/Rpl39	19	0.365385
GO:0042254	BP	GO:0042254	ribosome biogenesis	22/52	296/23328	1.64743e-28	3.09716e-26	2.36709e-26	Rps10/Rps7/Rps17/Rps15/Rps25/Rpl27/Rpl11/Rpl14/Rpl26/Rps28/Rps5/Rpl38/Rps16/Rps27/Rps19/Rps14/Rps24/Rpl3/Rpl23a/Rplp0/Rps21/Rps2	22	0.423077
GO:0042274	BP	GO:0042274	ribosomal small subunit biogenesis	15/52	73/23328	2.38127e-26	2.98452e-24	2.281e-24	Rps10/Rps7/Rps17/Rps15/Rps25/Rps28/Rps5/Rpl38/Rps16/Rps27/Rps19/Rps14/Rps24/Rps21/Rps2	15	0.288462
GO:0022613	BP	GO:0022613	ribonucleoprotein complex biogenesis	22/52	409/23328	2.20191e-25	2.06979e-23	1.5819e-23	Rps10/Rps7/Rps17/Rps15/Rps25/Rpl27/Rpl11/Rpl14/Rpl26/Rps28/Rps5/Rpl38/Rps16/Rps27/Rps19/Rps14/Rps24/Rpl3/Rpl23a/Rplp0/Rps21/Rps2	22	0.423077
GO:0042255	BP	GO:0042255	ribosome assembly	14/52	66/23328	7.83329e-25	5.89063e-23	4.50208e-23	Rps10/Rps15/Rps25/Rpl11/Rps28/Rps5/Rpl38/Rps27/Rps19/Rps14/Rpl3/Rpl23a/Rplp0/Rps2	14	0.269231
GO:0000028	BP	GO:0000028	ribosomal small subunit assembly	10/52	21/23328	4.17473e-22	2.61616e-20	1.99948e-20	Rps10/Rps15/Rps25/Rps28/Rps5/Rpl38/Rps27/Rps19/Rps14/Rps2	10	0.192308
GO:0022618	BP	GO:0022618	ribonucleoprotein complex assembly	14/52	172/23328	1.13699e-18	6.10725e-17	4.66763e-17	Rps10/Rps15/Rps25/Rpl11/Rps28/Rps5/Rpl38/Rps27/Rps19/Rps14/Rpl3/Rpl23a/Rplp0/Rps2	14	0.269231
GO:0071826	BP	GO:0071826	ribonucleoprotein complex subunit organization	14/52	179/23328	2.00966e-18	9.44538e-17	7.21889e-17	Rps10/Rps15/Rps25/Rpl11/Rps28/Rps5/Rpl38/Rps27/Rps19/Rps14/Rpl3/Rpl23a/Rplp0/Rps2	14	0.269231
GO:0006364	BP	GO:0006364	rRNA processing	13/52	206/23328	6.36113e-16	2.65754e-14	2.0311e-14	Rps7/Rps17/Rps15/Rpl27/Rpl11/Rpl14/Rpl26/Rps28/Rps16/Rps19/Rps14/Rps24/Rps21	13	0.25
GO:0016072	BP	GO:0016072	rRNA metabolic process	13/52	215/23328	1.11177e-15	4.18026e-14	3.19488e-14	Rps7/Rps17/Rps15/Rpl27/Rpl11/Rpl14/Rpl26/Rps28/Rps16/Rps19/Rps14/Rps24/Rps21	13	0.25
GO:0034470	BP	GO:0034470	ncRNA processing	13/52	355/23328	7.01598e-13	2.39819e-11	1.83288e-11	Rps7/Rps17/Rps15/Rpl27/Rpl11/Rpl14/Rpl26/Rps28/Rps16/Rps19/Rps14/Rps24/Rps21	13	0.25
GO:0034660	BP	GO:0034660	ncRNA metabolic process	13/52	444/23328	1.169e-11	3.66285e-10	2.79944e-10	Rps7/Rps17/Rps15/Rpl27/Rpl11/Rpl14/Rpl26/Rps28/Rps16/Rps19/Rps14/Rps24/Rps21	13	0.25
GO:0042273	BP	GO:0042273	ribosomal large subunit biogenesis	7/52	74/23328	2.88448e-10	8.34281e-09	6.37623e-09	Rpl11/Rpl14/Rpl26/Rpl38/Rpl3/Rpl23a/Rplp0	7	0.134615
GO:0000027	BP	GO:0000027	ribosomal large subunit assembly	5/52	30/23328	6.17116e-09	1.6574e-07	1.26671e-07	Rpl11/Rpl38/Rpl3/Rpl23a/Rplp0	5	0.0961538
GO:0030490	BP	GO:0030490	maturation of SSU-rRNA	5/52	49/23328	7.99825e-08	2.00489e-06	1.5323e-06	Rps28/Rps16/Rps19/Rps14/Rps21	5	0.0961538
GO:1901798	BP	GO:1901798	positive regulation of signal transduction by p53 class mediator	4/52	25/23328	2.68169e-07	6.30198e-06	4.81646e-06	Rps7/Rpl11/Rpl26/Rpl23	4	0.0769231
GO:0000462	BP	GO:0000462	maturation of SSU-rRNA from tricistronic rRNA transcript (SSU-rRNA, 5.8S rRNA, LSU-rRNA)	4/52	35/23328	1.09186e-06	2.41495e-05	1.84569e-05	Rps16/Rps19/Rps14/Rps21	4	0.0769231
GO:1904667	BP	GO:1904667	negative regulation of ubiquitin protein ligase activity	3/52	10/23328	1.23981e-06	2.58983e-05	1.97935e-05	Rps7/Rpl11/Rpl23	3	0.0576923
GO:0051438	BP	GO:0051438	regulation of ubiquitin-protein transferase activity	4/52	50/23328	4.68535e-06	9.27207e-05	7.08644e-05	Rps7/Rpl11/Rpl23/Rps2	4	0.0769231
GO:0051444	BP	GO:0051444	negative regulation of ubiquitin-protein transferase activity	3/52	18/23328	8.32511e-06	0.000156512	0.000119619	Rps7/Rpl11/Rpl23	3	0.0576923
GO:0006417	BP	GO:0006417	regulation of translation	7/52	355/23328	1.32303e-05	0.000236886	0.000181047	Rpl22/Rps3/Rps3a1/Rpl26/Rps9/Rpl38/Rplp1	7	0.134615
GO:2001244	BP	GO:2001244	positive regulation of intrinsic apoptotic signaling pathway	4/52	68/23328	1.6085e-05	0.000274907	0.000210106	Rps3/Rps7/Rpl11/Rpl26	4	0.0769231
GO:1904666	BP	GO:1904666	regulation of ubiquitin protein ligase activity	3/52	23/23328	1.79266e-05	0.000293061	0.00022398	Rps7/Rpl11/Rpl23	3	0.0576923
GO:1901796	BP	GO:1901796	regulation of signal transduction by p53 class mediator	4/52	71/23328	1.90965e-05	0.000299178	0.000228655	Rps7/Rpl11/Rpl26/Rpl23	4	0.0769231
GO:0031397	BP	GO:0031397	negative regulation of protein ubiquitination	4/52	77/23328	2.63361e-05	0.000396096	0.000302727	Rps3/Rps7/Rpl11/Rpl23	4	0.0769231
GO:0034248	BP	GO:0034248	regulation of cellular amide metabolic process	7/52	410/23328	3.32999e-05	0.000481568	0.000368051	Rpl22/Rps3/Rps3a1/Rpl26/Rps9/Rpl38/Rplp1	7	0.134615
GO:0071353	BP	GO:0071353	cellular response to interleukin-4	3/52	29/23328	3.66392e-05	0.000510235	0.000389962	Rpl3/Rplp0/Rps2	3	0.0576923
GO:1903321	BP	GO:1903321	negative regulation of protein modification by small protein conjugation or removal	4/52	88/23328	4.45681e-05	0.000563128	0.000430386	Rps3/Rps7/Rpl11/Rpl23	4	0.0769231
GO:0070670	BP	GO:0070670	response to interleukin-4	3/52	31/23328	4.49304e-05	0.000563128	0.000430386	Rpl3/Rplp0/Rps2	3	0.0576923
GO:1902253	BP	GO:1902253	regulation of intrinsic apoptotic signaling pathway by p53 class mediator	3/52	31/23328	4.49304e-05	0.000563128	0.000430386	Rps7/Rpl11/Rpl26	3	0.0576923
GO:0031396	BP	GO:0031396	regulation of protein ubiquitination	5/52	206/23328	9.48789e-05	0.00115079	0.000879523	Rps3/Rps7/Rpl11/Rpl23/Rps2	5	0.0961538
GO:1903320	BP	GO:1903320	regulation of protein modification by small protein conjugation or removal	5/52	240/23328	0.00019372	0.00227621	0.00173966	Rps3/Rps7/Rpl11/Rpl23/Rps2	5	0.0961538
GO:2000059	BP	GO:2000059	negative regulation of ubiquitin-dependent protein catabolic process	3/52	51/23328	0.000201714	0.00229832	0.00175656	Rps7/Rpl11/Rpl23	3	0.0576923
GO:0006450	BP	GO:0006450	regulation of translational fidelity	2/52	10/23328	0.000216812	0.00239769	0.0018325	Rps9/Rps5	2	0.0384615
GO:0072331	BP	GO:0072331	signal transduction by p53 class mediator	4/52	135/23328	0.000234132	0.00251525	0.00192235	Rps7/Rpl11/Rpl26/Rpl23	4	0.0769231
GO:1902231	BP	GO:1902231	positive regulation of intrinsic apoptotic signaling pathway in response to DNA damage	2/52	11/23328	0.000264614	0.00276375	0.00211227	Rps3/Rpl26	2	0.0384615
GO:0034101	BP	GO:0034101	erythrocyte homeostasis	4/52	149/23328	0.000340993	0.00346523	0.00264839	Rps17/Rps19/Rps14/Rps24	4	0.0769231
GO:2001242	BP	GO:2001242	regulation of intrinsic apoptotic signaling pathway	4/52	167/23328	0.00052477	0.00519246	0.00396849	Rps3/Rps7/Rpl11/Rpl26	4	0.0769231
GO:1903051	BP	GO:1903051	negative regulation of proteolysis involved in cellular protein catabolic process	3/52	73/23328	0.000581986	0.00561095	0.00428832	Rps7/Rpl11/Rpl23	3	0.0576923
GO:0072332	BP	GO:0072332	intrinsic apoptotic signaling pathway by p53 class mediator	3/52	78/23328	0.000706305	0.00663926	0.00507424	Rps7/Rpl11/Rpl26	3	0.0576923
GO:2001235	BP	GO:2001235	positive regulation of apoptotic signaling pathway	4/52	184/23328	0.00075465	0.00692069	0.00528933	Rps3/Rps7/Rpl11/Rpl26	4	0.0769231
GO:0002262	BP	GO:0002262	myeloid cell homeostasis	4/52	187/23328	0.000801564	0.0071759	0.00548438	Rps17/Rps19/Rps14/Rps24	4	0.0769231
GO:1903363	BP	GO:1903363	negative regulation of cellular protein catabolic process	3/52	84/23328	0.000876352	0.00766299	0.00585665	Rps7/Rpl11/Rpl23	3	0.0576923
GO:0033119	BP	GO:0033119	negative regulation of RNA splicing	2/52	29/23328	0.00190382	0.016269	0.0124341	Rps13/Rps26	2	0.0384615
GO:0071158	BP	GO:0071158	positive regulation of cell cycle arrest	2/52	36/23328	0.00292491	0.023693	0.0181081	Rpl26/Rpl23	2	0.0384615
GO:0045727	BP	GO:0045727	positive regulation of translation	3/52	128/23328	0.00293081	0.023693	0.0181081	Rps3a1/Rpl26/Rps9	3	0.0576923
GO:0061844	BP	GO:0061844	antimicrobial humoral immune response mediated by antimicrobial peptide	3/52	129/23328	0.00299591	0.023693	0.0181081	Rpl30/Rps19/Rpl39	3	0.0576923
GO:0042177	BP	GO:0042177	negative regulation of protein catabolic process	3/52	130/23328	0.0030619	0.023693	0.0181081	Rps7/Rpl11/Rpl23	3	0.0576923
GO:1902229	BP	GO:1902229	regulation of intrinsic apoptotic signaling pathway in response to DNA damage	2/52	37/23328	0.00308766	0.023693	0.0181081	Rps3/Rpl26	2	0.0384615
GO:0097193	BP	GO:0097193	intrinsic apoptotic signaling pathway	4/52	295/23328	0.00421124	0.0316685	0.0242036	Rps3/Rps7/Rpl11/Rpl26	4	0.0769231
GO:0034250	BP	GO:0034250	positive regulation of cellular amide metabolic process	3/52	158/23328	0.00528391	0.0388808	0.0297158	Rps3a1/Rpl26/Rps9	3	0.0576923
GO:2000058	BP	GO:2000058	regulation of ubiquitin-dependent protein catabolic process	3/52	159/23328	0.00537714	0.0388808	0.0297158	Rps7/Rpl11/Rpl23	3	0.0576923
GO:0019730	BP	GO:0019730	antimicrobial humoral response	3/52	165/23328	0.00595735	0.0422634	0.032301	Rpl30/Rps19/Rpl39	3	0.0576923
GO:0048872	BP	GO:0048872	homeostasis of number of cells	4/52	330/23328	0.00624271	0.0434678	0.0332214	Rps17/Rps19/Rps14/Rps24	4	0.0769231

## Sheet: XEN-like module 5 cell GO terms
	ONTOLOGY	ID	Description	GeneRatio	BgRatio	pvalue	p.adjust	qvalue	geneID	Count	ratio
GO:0007059	BP	GO:0007059	chromosome segregation	27/138	324/23328	2.1599e-23	3.81006e-20	2.91472e-20	Bub3/Cdc20/Nuf2/Ska1/Prc1/Kif22/Mad2l1/Ccnb1/Ube2c/Racgap1/Plk1/Aurkb/Ran/Cenpw/Banf1/Birc5/Spc25/Cenph/Kif23/Top2a/Knstrn/Nusap1/Cdca8/Tacc3/Ncapd2/Smc4/Hjurp	27	0.195652
GO:0000070	BP	GO:0000070	mitotic sister chromatid segregation	20/138	151/23328	1.45065e-21	1.27947e-18	9.78808e-19	Bub3/Cdc20/Nuf2/Prc1/Kif22/Mad2l1/Ccnb1/Ube2c/Racgap1/Plk1/Aurkb/Ran/Birc5/Kif23/Knstrn/Nusap1/Cdca8/Tacc3/Ncapd2/Smc4	20	0.144928
GO:0000819	BP	GO:0000819	sister chromatid segregation	21/138	181/23328	2.31168e-21	1.35927e-18	1.03985e-18	Bub3/Cdc20/Nuf2/Prc1/Kif22/Mad2l1/Ccnb1/Ube2c/Racgap1/Plk1/Aurkb/Ran/Birc5/Kif23/Top2a/Knstrn/Nusap1/Cdca8/Tacc3/Ncapd2/Smc4	21	0.152174
GO:1902850	BP	GO:1902850	microtubule cytoskeleton organization involved in mitosis	18/138	142/23328	3.78719e-19	1.67015e-16	1.27768e-16	Cdc20/Nuf2/Prc1/Aurka/Mad2l1/Ccnb1/Racgap1/Tpx2/Plk1/Aurkb/Stmn1/Birc5/Spc25/Cenph/Kif23/Nusap1/Cenpa/Tacc3	18	0.130435
GO:0140014	BP	GO:0140014	mitotic nuclear division	22/138	268/23328	4.91988e-19	1.73573e-16	1.32785e-16	Bub3/Cdc20/Nuf2/Prc1/Aurka/Kif22/Mad2l1/Ccnb1/Ube2c/Racgap1/Tpx2/Plk1/Aurkb/Ran/Birc5/Kif23/Knstrn/Nusap1/Cdca8/Tacc3/Ncapd2/Smc4	22	0.15942
GO:0098813	BP	GO:0098813	nuclear chromosome segregation	21/138	262/23328	5.41377e-18	1.59165e-15	1.21762e-15	Bub3/Cdc20/Nuf2/Prc1/Kif22/Mad2l1/Ccnb1/Ube2c/Racgap1/Plk1/Aurkb/Ran/Birc5/Kif23/Top2a/Knstrn/Nusap1/Cdca8/Tacc3/Ncapd2/Smc4	21	0.152174
GO:0008380	BP	GO:0008380	RNA splicing	24/138	386/23328	6.83e-18	1.72116e-15	1.3167e-15	Ddx5/Ddx39b/Snrpd1/Srsf3/Lsm2/Hnrnpa2b1/U2af1/Fus/Hnrnpm/Rbm39/Srsf5/Hnrnpf/Hnrnpa1/Tra2b/Hnrnpc/Srsf2/Hnrnph1/Npm1/Snrpf/Snrpe/Snrpg/Srsf7/Lsm5/C1qbp	24	0.173913
GO:0000375	BP	GO:0000375	RNA splicing, via transesterification reactions	21/138	271/23328	1.08343e-17	1.91117e-15	1.46206e-15	Ddx5/Ddx39b/Snrpd1/Srsf3/Lsm2/Hnrnpa2b1/U2af1/Hnrnpm/Rbm39/Srsf5/Hnrnpa1/Tra2b/Hnrnpc/Srsf2/Npm1/Snrpf/Snrpe/Snrpg/Srsf7/Lsm5/C1qbp	21	0.152174
GO:0000377	BP	GO:0000377	RNA splicing, via transesterification reactions with bulged adenosine as nucleophile	21/138	271/23328	1.08343e-17	1.91117e-15	1.46206e-15	Ddx5/Ddx39b/Snrpd1/Srsf3/Lsm2/Hnrnpa2b1/U2af1/Hnrnpm/Rbm39/Srsf5/Hnrnpa1/Tra2b/Hnrnpc/Srsf2/Npm1/Snrpf/Snrpe/Snrpg/Srsf7/Lsm5/C1qbp	21	0.152174
GO:0000398	BP	GO:0000398	mRNA splicing, via spliceosome	21/138	271/23328	1.08343e-17	1.91117e-15	1.46206e-15	Ddx5/Ddx39b/Snrpd1/Srsf3/Lsm2/Hnrnpa2b1/U2af1/Hnrnpm/Rbm39/Srsf5/Hnrnpa1/Tra2b/Hnrnpc/Srsf2/Npm1/Snrpf/Snrpe/Snrpg/Srsf7/Lsm5/C1qbp	21	0.152174
GO:0007051	BP	GO:0007051	spindle organization	18/138	179/23328	2.59491e-17	4.1613e-15	3.18343e-15	Cdc20/Nuf2/Prc1/Aurka/Tubb5/Ccnb1/Racgap1/Tpx2/Plk1/Aurkb/Cenpw/Stmn1/Birc5/Spc25/Cenph/Kif23/Knstrn/Tacc3	18	0.130435
GO:0000280	BP	GO:0000280	nuclear division	24/138	418/23328	4.1981e-17	6.17121e-15	4.72102e-15	Bub3/Cdc20/Nuf2/Prc1/Aurka/Kif22/Mad2l1/Cks2/Ccnb1/Ube2c/Racgap1/Tpx2/Plk1/Aurkb/Ran/Birc5/Kif23/Top2a/Knstrn/Nusap1/Cdca8/Tacc3/Ncapd2/Smc4	24	0.173913
GO:0007052	BP	GO:0007052	mitotic spindle organization	15/138	116/23328	2.89311e-16	3.92573e-14	3.00321e-14	Cdc20/Nuf2/Prc1/Aurka/Ccnb1/Racgap1/Tpx2/Plk1/Aurkb/Stmn1/Birc5/Spc25/Cenph/Kif23/Tacc3	15	0.108696
GO:0006397	BP	GO:0006397	mRNA processing	24/138	462/23328	4.01192e-16	5.05502e-14	3.86713e-14	Ddx5/Ccnb1/Ddx39b/Snrpd1/Srsf3/Lsm2/Hnrnpa2b1/U2af1/Hnrnpm/Rbm39/Srsf5/Hnrnpf/Hnrnpa1/Tra2b/Hnrnpc/Srsf2/Hnrnph1/Npm1/Snrpf/Snrpe/Snrpg/Srsf7/Lsm5/C1qbp	24	0.173913
GO:0048285	BP	GO:0048285	organelle fission	24/138	472/23328	6.47881e-16	7.61908e-14	5.82866e-14	Bub3/Cdc20/Nuf2/Prc1/Aurka/Kif22/Mad2l1/Cks2/Ccnb1/Ube2c/Racgap1/Tpx2/Plk1/Aurkb/Ran/Birc5/Kif23/Top2a/Knstrn/Nusap1/Cdca8/Tacc3/Ncapd2/Smc4	24	0.173913
GO:0006323	BP	GO:0006323	DNA packaging	14/138	199/23328	1.42344e-11	1.56934e-09	1.20056e-09	Asf1b/H1f0/Ccnb1/Cdk1/Banf1/Nasp/Top2a/Nusap1/Ncapd2/Nap1l1/Smc4/Hjurp/Hat1/Npm1	14	0.101449
GO:0071103	BP	GO:0071103	DNA conformation change	15/138	242/23328	1.57684e-11	1.63621e-09	1.25171e-09	Asf1b/H1f0/Ccnb1/Cdk1/Banf1/Nasp/Top2a/Nusap1/Hnrnpa2b1/Ncapd2/Nap1l1/Smc4/Hjurp/Hat1/Npm1	15	0.108696
GO:0071897	BP	GO:0071897	DNA biosynthetic process	13/138	169/23328	2.56109e-11	2.50987e-09	1.92007e-09	Pclaf/Tk1/Ddx39b/Aurkb/Hnrnpa2b1/Cct6a/Hsp90aa1/Hnrnpc/Pcna/Hsp90ab1/Npm1/Nhp2/Cct8	13	0.0942029
GO:0045787	BP	GO:0045787	positive regulation of cell cycle	17/138	358/23328	4.43549e-11	4.11801e-09	3.15031e-09	Cks1b/Cdk4/Aurka/Mad2l1/Cks2/Ccnb1/Ube2c/Ddx39b/Racgap1/Cdk1/Aurkb/Birc5/Kif23/Anp32b/Nusap1/Hsp90ab1/Npm1	17	0.123188
GO:0044770	BP	GO:0044770	cell cycle phase transition	18/138	415/23328	5.06302e-11	4.46558e-09	3.4162e-09	Cks1b/Bub3/Cdk4/Ccnb2/Ccna2/Mad2l1/Cks2/Ccnb1/Ube2c/Plk1/Cdk1/Aurkb/Tipin/Birc5/Nasp/Anp32b/Tacc3/Npm1	18	0.130435
GO:0051225	BP	GO:0051225	spindle assembly	11/138	112/23328	6.543e-11	5.49612e-09	4.20457e-09	Cdc20/Prc1/Aurka/Tubb5/Racgap1/Tpx2/Plk1/Aurkb/Cenpw/Birc5/Kif23	11	0.0797101
GO:0043484	BP	GO:0043484	regulation of RNA splicing	12/138	158/23328	1.78564e-10	1.38191e-08	1.05718e-08	Ddx5/Srsf3/Hnrnpa2b1/Rbm39/Srsf5/Hnrnpf/Tra2b/Srsf2/Hnrnph1/Npm1/Srsf7/C1qbp	12	0.0869565
GO:0051304	BP	GO:0051304	chromosome separation	10/138	92/23328	1.80182e-10	1.38191e-08	1.05718e-08	Bub3/Mad2l1/Ccnb1/Ube2c/Plk1/Aurkb/Birc5/Top2a/Tacc3/Ncapd2	10	0.0724638
GO:0061640	BP	GO:0061640	cytoskeleton-dependent cytokinesis	10/138	94/23328	2.23676e-10	1.64402e-08	1.25769e-08	Kif20a/Prc1/Racgap1/Plk1/Aurkb/Stmn1/Birc5/Kif23/Nusap1/Cenpa	10	0.0724638
GO:0030261	BP	GO:0030261	chromosome condensation	8/138	46/23328	2.63852e-10	1.86174e-08	1.42425e-08	H1f0/Ccnb1/Cdk1/Banf1/Top2a/Nusap1/Ncapd2/Smc4	8	0.057971
GO:0000281	BP	GO:0000281	mitotic cytokinesis	9/138	69/23328	2.85988e-10	1.94032e-08	1.48436e-08	Kif20a/Prc1/Racgap1/Plk1/Stmn1/Birc5/Kif23/Nusap1/Cenpa	9	0.0652174
GO:0051983	BP	GO:0051983	regulation of chromosome segregation	10/138	103/23328	5.5795e-10	3.64527e-08	2.78866e-08	Bub3/Mad2l1/Ccnb1/Ube2c/Racgap1/Plk1/Aurkb/Birc5/Knstrn/Tacc3	10	0.0724638
GO:1903311	BP	GO:1903311	regulation of mRNA metabolic process	14/138	266/23328	6.67593e-10	4.20584e-08	3.2175e-08	Ddx5/Ccnb1/Srsf3/Hnrnpa2b1/Fus/Hnrnpm/Rbm39/Srsf5/Tra2b/Hnrnpc/Srsf2/Npm1/Srsf7/C1qbp	14	0.101449
GO:2000573	BP	GO:2000573	positive regulation of DNA biosynthetic process	9/138	77/23328	7.82253e-10	4.75825e-08	3.6401e-08	Ddx39b/Aurkb/Hnrnpa2b1/Cct6a/Hsp90aa1/Pcna/Hsp90ab1/Npm1/Cct8	9	0.0652174
GO:0044772	BP	GO:0044772	mitotic cell cycle phase transition	16/138	376/23328	8.48006e-10	4.98627e-08	3.81454e-08	Cks1b/Bub3/Cdk4/Ccnb2/Ccna2/Mad2l1/Cks2/Ccnb1/Ube2c/Plk1/Cdk1/Aurkb/Birc5/Nasp/Anp32b/Tacc3	16	0.115942
GO:0007091	BP	GO:0007091	metaphase/anaphase transition of mitotic cell cycle	8/138	57/23328	1.58214e-09	9.00289e-08	6.88728e-08	Bub3/Mad2l1/Ccnb1/Ube2c/Plk1/Aurkb/Birc5/Tacc3	8	0.057971
GO:0048024	BP	GO:0048024	regulation of mRNA splicing, via spliceosome	10/138	116/23328	1.80782e-09	9.76187e-08	7.4679e-08	Ddx5/Srsf3/Hnrnpa2b1/Rbm39/Srsf5/Tra2b/Srsf2/Npm1/Srsf7/C1qbp	10	0.0724638
GO:0010965	BP	GO:0010965	regulation of mitotic sister chromatid separation	8/138	58/23328	1.8262e-09	9.76187e-08	7.4679e-08	Bub3/Mad2l1/Ccnb1/Ube2c/Plk1/Aurkb/Birc5/Tacc3	8	0.057971
GO:0050684	BP	GO:0050684	regulation of mRNA processing	11/138	154/23328	2.02902e-09	1.05271e-07	8.05328e-08	Ddx5/Ccnb1/Srsf3/Hnrnpa2b1/Rbm39/Srsf5/Tra2b/Srsf2/Npm1/Srsf7/C1qbp	11	0.0797101
GO:0044784	BP	GO:0044784	metaphase/anaphase transition of cell cycle	8/138	59/23328	2.10221e-09	1.05951e-07	8.10535e-08	Bub3/Mad2l1/Ccnb1/Ube2c/Plk1/Aurkb/Birc5/Tacc3	8	0.057971
GO:2000278	BP	GO:2000278	regulation of DNA biosynthetic process	10/138	119/23328	2.32285e-09	1.1382e-07	8.70728e-08	Ddx39b/Aurkb/Hnrnpa2b1/Cct6a/Hsp90aa1/Hnrnpc/Pcna/Hsp90ab1/Npm1/Cct8	10	0.0724638
GO:0051306	BP	GO:0051306	mitotic sister chromatid separation	8/138	61/23328	2.76419e-09	1.31785e-07	1.00816e-07	Bub3/Mad2l1/Ccnb1/Ube2c/Plk1/Aurkb/Birc5/Tacc3	8	0.057971
GO:0000910	BP	GO:0000910	cytokinesis	11/138	160/23328	3.04033e-09	1.41136e-07	1.0797e-07	Kif20a/Prc1/Aurka/Racgap1/Plk1/Aurkb/Stmn1/Birc5/Kif23/Nusap1/Cenpa	11	0.0797101
GO:0031577	BP	GO:0031577	spindle checkpoint	7/138	40/23328	3.44517e-09	1.55828e-07	1.1921e-07	Bub3/Aurka/Mad2l1/Ccnb1/Plk1/Aurkb/Birc5	7	0.0507246
GO:1905818	BP	GO:1905818	regulation of chromosome separation	8/138	63/23328	3.59944e-09	1.58735e-07	1.21434e-07	Bub3/Mad2l1/Ccnb1/Ube2c/Plk1/Aurkb/Birc5/Tacc3	8	0.057971
GO:0071824	BP	GO:0071824	protein-DNA complex subunit organization	12/138	214/23328	5.76315e-09	2.47956e-07	1.89688e-07	Asf1b/H1f0/Ptma/Anp32e/Cenpw/Cenph/Nasp/Cenpa/Nap1l1/Hjurp/Hat1/Npm1	12	0.0869565
GO:0090307	BP	GO:0090307	mitotic spindle assembly	8/138	67/23328	5.94275e-09	2.49595e-07	1.90942e-07	Cdc20/Prc1/Racgap1/Tpx2/Plk1/Aurkb/Birc5/Kif23	8	0.057971
GO:0033047	BP	GO:0033047	regulation of mitotic sister chromatid segregation	8/138	69/23328	7.5432e-09	3.09447e-07	2.36729e-07	Bub3/Mad2l1/Ccnb1/Ube2c/Plk1/Aurkb/Birc5/Tacc3	8	0.057971
GO:0000075	BP	GO:0000075	cell cycle checkpoint	11/138	180/23328	1.04572e-08	4.19238e-07	3.20721e-07	Bub3/Aurka/Mad2l1/Ccnb1/Ddx39b/Plk1/Cdk1/Aurkb/Tipin/Birc5/Top2a	11	0.0797101
GO:0045786	BP	GO:0045786	negative regulation of cell cycle	16/138	451/23328	1.13155e-08	4.43569e-07	3.39334e-07	Bub3/Cdk4/Cdkn3/Aurka/Mad2l1/Ccnb1/Ddx39b/Plk1/Cdk1/Aurkb/Tipin/Birc5/Top2a/Hsp90ab1/Gmnn/Npm1	16	0.115942
GO:0010833	BP	GO:0010833	telomere maintenance via telomere lengthening	8/138	74/23328	1.32636e-08	5.08629e-07	3.89105e-07	Aurkb/Hnrnpa2b1/Cct6a/Hsp90aa1/Hnrnpc/Hsp90ab1/Nhp2/Cct8	8	0.057971
GO:0033045	BP	GO:0033045	regulation of sister chromatid segregation	8/138	82/23328	3.01462e-08	1.10433e-06	8.44818e-07	Bub3/Mad2l1/Ccnb1/Ube2c/Plk1/Aurkb/Birc5/Tacc3	8	0.057971
GO:0030071	BP	GO:0030071	regulation of mitotic metaphase/anaphase transition	7/138	54/23328	3.05488e-08	1.10433e-06	8.44818e-07	Bub3/Mad2l1/Ccnb1/Ube2c/Plk1/Aurkb/Birc5	7	0.0507246
GO:0008608	BP	GO:0008608	attachment of spindle microtubules to kinetochore	6/138	32/23328	3.06757e-08	1.10433e-06	8.44818e-07	Bub3/Nuf2/Ccnb1/Racgap1/Aurkb/Knstrn	6	0.0434783
GO:0090068	BP	GO:0090068	positive regulation of cell cycle process	12/138	254/23328	3.87704e-08	1.36044e-06	1.04075e-06	Cdk4/Mad2l1/Ccnb1/Ube2c/Racgap1/Cdk1/Aurkb/Birc5/Kif23/Anp32b/Nusap1/Npm1	12	0.0869565
GO:1902099	BP	GO:1902099	regulation of metaphase/anaphase transition of cell cycle	7/138	56/23328	3.96128e-08	1.36044e-06	1.04075e-06	Bub3/Mad2l1/Ccnb1/Ube2c/Plk1/Aurkb/Birc5	7	0.0507246
GO:0000380	BP	GO:0000380	alternative mRNA splicing, via spliceosome	8/138	85/23328	4.01036e-08	1.36044e-06	1.04075e-06	Ddx5/Srsf3/Hnrnpm/Srsf5/Hnrnpa1/Tra2b/Srsf2/Srsf7	8	0.057971
GO:0033044	BP	GO:0033044	regulation of chromosome organization	14/138	369/23328	4.30128e-08	1.4316e-06	1.09518e-06	Bub3/H1f0/Mad2l1/Ccnb1/Ube2c/Plk1/Aurkb/Birc5/Top2a/Tacc3/Hnrnpa2b1/Cct6a/Hnrnpc/Cct8	14	0.101449
GO:0000723	BP	GO:0000723	telomere maintenance	9/138	123/23328	5.07345e-08	1.65733e-06	1.26787e-06	Aurkb/Hnrnpa2b1/Cct6a/Hsp90aa1/Hnrnpc/Pcna/Hsp90ab1/Nhp2/Cct8	9	0.0652174
GO:0032200	BP	GO:0032200	telomere organization	9/138	125/23328	5.83648e-08	1.87192e-06	1.43203e-06	Aurkb/Hnrnpa2b1/Cct6a/Hsp90aa1/Hnrnpc/Pcna/Hsp90ab1/Nhp2/Cct8	9	0.0652174
GO:0007094	BP	GO:0007094	mitotic spindle assembly checkpoint	6/138	36/23328	6.46673e-08	1.93387e-06	1.47943e-06	Bub3/Mad2l1/Ccnb1/Plk1/Aurkb/Birc5	6	0.0434783
GO:0071173	BP	GO:0071173	spindle assembly checkpoint	6/138	36/23328	6.46673e-08	1.93387e-06	1.47943e-06	Bub3/Mad2l1/Ccnb1/Plk1/Aurkb/Birc5	6	0.0434783
GO:0006278	BP	GO:0006278	RNA-dependent DNA biosynthetic process	7/138	60/23328	6.46817e-08	1.93387e-06	1.47943e-06	Aurkb/Cct6a/Hsp90aa1/Hnrnpc/Hsp90ab1/Nhp2/Cct8	7	0.0507246
GO:0007004	BP	GO:0007004	telomere maintenance via telomerase	7/138	60/23328	6.46817e-08	1.93387e-06	1.47943e-06	Aurkb/Cct6a/Hsp90aa1/Hnrnpc/Hsp90ab1/Nhp2/Cct8	7	0.0507246
GO:0051656	BP	GO:0051656	establishment of organelle localization	14/138	382/23328	6.60086e-08	1.94065e-06	1.48462e-06	Nuf2/Kif22/Mad2l1/Ccnb1/Plk1/Aurkb/Ran/Birc5/Kif23/Nusap1/Cenpa/Cdca8/Tacc3/Npm1	14	0.101449
GO:0065004	BP	GO:0065004	protein-DNA complex assembly	10/138	171/23328	7.58447e-08	2.19328e-06	1.67788e-06	Asf1b/H1f0/Cenpw/Cenph/Nasp/Cenpa/Nap1l1/Hjurp/Hat1/Npm1	10	0.0724638
GO:0007093	BP	GO:0007093	mitotic cell cycle checkpoint	9/138	131/23328	8.75819e-08	2.49185e-06	1.90628e-06	Bub3/Mad2l1/Ccnb1/Plk1/Cdk1/Aurkb/Tipin/Birc5/Top2a	9	0.0652174
GO:0045841	BP	GO:0045841	negative regulation of mitotic metaphase/anaphase transition	6/138	38/23328	9.077e-08	2.50185e-06	1.91393e-06	Bub3/Mad2l1/Ccnb1/Plk1/Aurkb/Birc5	6	0.0434783
GO:0071174	BP	GO:0071174	mitotic spindle checkpoint	6/138	38/23328	9.077e-08	2.50185e-06	1.91393e-06	Bub3/Mad2l1/Ccnb1/Plk1/Aurkb/Birc5	6	0.0434783
GO:1902100	BP	GO:1902100	negative regulation of metaphase/anaphase transition of cell cycle	6/138	39/23328	1.06754e-07	2.85325e-06	2.18276e-06	Bub3/Mad2l1/Ccnb1/Plk1/Aurkb/Birc5	6	0.0434783
GO:2000816	BP	GO:2000816	negative regulation of mitotic sister chromatid separation	6/138	39/23328	1.06754e-07	2.85325e-06	2.18276e-06	Bub3/Mad2l1/Ccnb1/Plk1/Aurkb/Birc5	6	0.0434783
GO:1905819	BP	GO:1905819	negative regulation of chromosome separation	6/138	40/23328	1.24985e-07	3.29066e-06	2.51738e-06	Bub3/Mad2l1/Ccnb1/Plk1/Aurkb/Birc5	6	0.0434783
GO:0051383	BP	GO:0051383	kinetochore organization	5/138	21/23328	1.27012e-07	3.29294e-06	2.51913e-06	Nuf2/Cenpw/Cenph/Cenpa/Smc4	5	0.0362319
GO:0034728	BP	GO:0034728	nucleosome organization	9/138	137/23328	1.28806e-07	3.29294e-06	2.51913e-06	Asf1b/H1f0/Ptma/Anp32e/Nasp/Nap1l1/Hjurp/Hat1/Npm1	9	0.0652174
GO:0022613	BP	GO:0022613	ribonucleoprotein complex biogenesis	14/138	409/23328	1.52456e-07	3.84188e-06	2.93907e-06	Ddx39b/Ran/Snrpd1/Lsm2/Hsp90aa1/Eif4h/Hsp90ab1/Npm1/Nhp2/Rpl35/Snrpf/Snrpe/Snrpg/C1qbp	14	0.101449
GO:0033048	BP	GO:0033048	negative regulation of mitotic sister chromatid segregation	6/138	42/23328	1.69164e-07	4.20289e-06	3.21524e-06	Bub3/Mad2l1/Ccnb1/Plk1/Aurkb/Birc5	6	0.0434783
GO:0051783	BP	GO:0051783	regulation of nuclear division	10/138	191/23328	2.13448e-07	5.22946e-06	4.00058e-06	Bub3/Cdc20/Mad2l1/Ccnb1/Ube2c/Plk1/Aurkb/Birc5/Nusap1/Tacc3	10	0.0724638
GO:0033046	BP	GO:0033046	negative regulation of sister chromatid segregation	6/138	44/23328	2.25439e-07	5.4476e-06	4.16746e-06	Bub3/Mad2l1/Ccnb1/Plk1/Aurkb/Birc5	6	0.0434783
GO:2001251	BP	GO:2001251	negative regulation of chromosome organization	9/138	147/23328	2.35374e-07	5.61082e-06	4.29232e-06	Bub3/H1f0/Mad2l1/Ccnb1/Plk1/Aurkb/Birc5/Top2a/Hnrnpc	9	0.0652174
GO:0048025	BP	GO:0048025	negative regulation of mRNA splicing, via spliceosome	5/138	24/23328	2.61538e-07	6.15138e-06	4.70585e-06	Hnrnpa2b1/Tra2b/Npm1/Srsf7/C1qbp	5	0.0362319
GO:0051985	BP	GO:0051985	negative regulation of chromosome segregation	6/138	46/23328	2.96252e-07	6.87617e-06	5.26033e-06	Bub3/Mad2l1/Ccnb1/Plk1/Aurkb/Birc5	6	0.0434783
GO:0006457	BP	GO:0006457	protein folding	9/138	155/23328	3.69223e-07	8.45856e-06	6.47087e-06	Dnaja1/Cct6a/Hsp90aa1/Hspd1/Hsp90ab1/Hspe1/Cct8/Fkbp1a/Prdx4	9	0.0652174
GO:0009219	BP	GO:0009219	pyrimidine deoxyribonucleotide metabolic process	4/138	11/23328	3.74619e-07	8.47215e-06	6.48126e-06	Dut/Dtymk/Tyms/Dctpp1	4	0.0289855
GO:0032465	BP	GO:0032465	regulation of cytokinesis	7/138	80/23328	4.82234e-07	1.05161e-05	8.04487e-06	Kif20a/Prc1/Aurka/Racgap1/Plk1/Aurkb/Kif23	7	0.0507246
GO:1904029	BP	GO:1904029	regulation of cyclin-dependent protein kinase activity	7/138	80/23328	4.82234e-07	1.05161e-05	8.04487e-06	Cks1b/Ccnb2/Ccna2/Cks2/Ccnb1/Plk1/Hsp90ab1	7	0.0507246
GO:0007088	BP	GO:0007088	regulation of mitotic nuclear division	9/138	160/23328	4.82881e-07	1.05161e-05	8.04487e-06	Bub3/Mad2l1/Ccnb1/Ube2c/Plk1/Aurkb/Birc5/Nusap1/Tacc3	9	0.0652174
GO:0045839	BP	GO:0045839	negative regulation of mitotic nuclear division	6/138	53/23328	7.01862e-07	1.49849e-05	1.14636e-05	Bub3/Mad2l1/Ccnb1/Plk1/Aurkb/Birc5	6	0.0434783
GO:0033119	BP	GO:0033119	negative regulation of RNA splicing	5/138	29/23328	7.13569e-07	1.49849e-05	1.14636e-05	Hnrnpa2b1/Tra2b/Npm1/Srsf7/C1qbp	5	0.0362319
GO:0034508	BP	GO:0034508	centromere complex assembly	5/138	29/23328	7.13569e-07	1.49849e-05	1.14636e-05	Cenpw/Cenph/Nasp/Cenpa/Hjurp	5	0.0362319
GO:0009263	BP	GO:0009263	deoxyribonucleotide biosynthetic process	4/138	13/23328	8.04239e-07	1.64963e-05	1.26198e-05	Rrm2/Dut/Dtymk/Tyms	4	0.0289855
GO:0051988	BP	GO:0051988	regulation of attachment of spindle microtubules to kinetochore	4/138	13/23328	8.04239e-07	1.64963e-05	1.26198e-05	Ccnb1/Racgap1/Aurkb/Knstrn	4	0.0289855
GO:0010948	BP	GO:0010948	negative regulation of cell cycle process	10/138	221/23328	8.16795e-07	1.65612e-05	1.26695e-05	Bub3/Cdk4/Mad2l1/Ccnb1/Plk1/Cdk1/Aurkb/Birc5/Hsp90ab1/Npm1	10	0.0724638
GO:0045931	BP	GO:0045931	positive regulation of mitotic cell cycle	9/138	171/23328	8.44204e-07	1.68913e-05	1.29219e-05	Cdk4/Mad2l1/Ccnb1/Ube2c/Cdk1/Aurkb/Birc5/Anp32b/Nusap1	9	0.0652174
GO:0009262	BP	GO:0009262	deoxyribonucleotide metabolic process	5/138	30/23328	8.52223e-07	1.68913e-05	1.29219e-05	Rrm2/Dut/Dtymk/Tyms/Dctpp1	5	0.0362319
GO:0022618	BP	GO:0022618	ribonucleoprotein complex assembly	9/138	172/23328	8.86393e-07	1.73733e-05	1.32907e-05	Ddx39b/Snrpd1/Lsm2/Hsp90aa1/Eif4h/Hsp90ab1/Snrpf/Snrpe/Snrpg	9	0.0652174
GO:0034502	BP	GO:0034502	protein localization to chromosome	7/138	88/23328	9.26568e-07	1.77659e-05	1.35911e-05	Bub3/Plk1/Cdk1/Aurkb/Cenpa/Cct6a/Cct8	7	0.0507246
GO:1903312	BP	GO:1903312	negative regulation of mRNA metabolic process	7/138	88/23328	9.26568e-07	1.77659e-05	1.35911e-05	Hnrnpa2b1/Fus/Tra2b/Hnrnpc/Npm1/Srsf7/C1qbp	7	0.0507246
GO:0000387	BP	GO:0000387	spliceosomal snRNP assembly	5/138	32/23328	1.19289e-06	2.23858e-05	1.71253e-05	Snrpd1/Lsm2/Snrpf/Snrpe/Snrpg	5	0.0362319
GO:0050686	BP	GO:0050686	negative regulation of mRNA processing	5/138	32/23328	1.19289e-06	2.23858e-05	1.71253e-05	Hnrnpa2b1/Tra2b/Npm1/Srsf7/C1qbp	5	0.0362319
GO:0071826	BP	GO:0071826	ribonucleoprotein complex subunit organization	9/138	179/23328	1.23619e-06	2.29542e-05	1.75601e-05	Ddx39b/Snrpd1/Lsm2/Hsp90aa1/Eif4h/Hsp90ab1/Snrpf/Snrpe/Snrpg	9	0.0652174
GO:1901987	BP	GO:1901987	regulation of cell cycle phase transition	11/138	297/23328	1.62674e-06	2.98913e-05	2.28671e-05	Bub3/Cdk4/Mad2l1/Ccnb1/Ube2c/Plk1/Cdk1/Aurkb/Birc5/Anp32b/Npm1	11	0.0797101
GO:0006334	BP	GO:0006334	nucleosome assembly	7/138	98/23328	1.92247e-06	3.49612e-05	2.67456e-05	Asf1b/H1f0/Nasp/Nap1l1/Hjurp/Hat1/Npm1	7	0.0507246
GO:0006260	BP	GO:0006260	DNA replication	10/138	244/23328	1.99877e-06	3.59778e-05	2.75233e-05	Rrm2/Pclaf/Ccna2/Cdk1/Tipin/Nasp/Pcna/Gmnn/Npm1/Cacybp	10	0.0724638
GO:0051784	BP	GO:0051784	negative regulation of nuclear division	6/138	64/23328	2.17315e-06	3.87215e-05	2.96223e-05	Bub3/Mad2l1/Ccnb1/Plk1/Aurkb/Birc5	6	0.0434783
GO:0006913	BP	GO:0006913	nucleocytoplasmic transport	11/138	308/23328	2.31251e-06	4.03887e-05	3.08977e-05	Ddx5/Kpna2/Ddx39b/Cdk1/Ran/Sem1/Srsf3/Hnrnpa2b1/Hsp90aa1/Hsp90ab1/Npm1	11	0.0797101
GO:0051169	BP	GO:0051169	nuclear transport	11/138	308/23328	2.31251e-06	4.03887e-05	3.08977e-05	Ddx5/Kpna2/Ddx39b/Cdk1/Ran/Sem1/Srsf3/Hnrnpa2b1/Hsp90aa1/Hsp90ab1/Npm1	11	0.0797101
GO:1901989	BP	GO:1901989	positive regulation of cell cycle phase transition	7/138	102/23328	2.51634e-06	4.35179e-05	3.32915e-05	Cdk4/Ccnb1/Ube2c/Cdk1/Birc5/Anp32b/Npm1	7	0.0507246
GO:0051052	BP	GO:0051052	regulation of DNA metabolic process	12/138	379/23328	2.7565e-06	4.72084e-05	3.61148e-05	H1f0/Ddx39b/Aurkb/Hnrnpa2b1/Cct6a/Hsp90aa1/Hnrnpc/Pcna/Hsp90ab1/Npm1/Sub1/Cct8	12	0.0869565
GO:0071426	BP	GO:0071426	ribonucleoprotein complex export from nucleus	6/138	70/23328	3.69157e-06	6.26148e-05	4.79008e-05	Ddx39b/Ran/Sem1/Srsf3/Hnrnpa2b1/Npm1	6	0.0434783
GO:0071166	BP	GO:0071166	ribonucleoprotein complex localization	6/138	71/23328	4.01286e-06	6.7416e-05	5.15738e-05	Ddx39b/Ran/Sem1/Srsf3/Hnrnpa2b1/Npm1	6	0.0434783
GO:0006275	BP	GO:0006275	regulation of DNA replication	7/138	110/23328	4.16922e-06	6.87702e-05	5.26098e-05	Ccna2/Cdk1/Tipin/Pcna/Gmnn/Npm1/Cacybp	7	0.0507246
GO:1901990	BP	GO:1901990	regulation of mitotic cell cycle phase transition	10/138	265/23328	4.17144e-06	6.87702e-05	5.26098e-05	Bub3/Cdk4/Mad2l1/Ccnb1/Ube2c/Plk1/Cdk1/Aurkb/Birc5/Anp32b	10	0.0724638
GO:0050657	BP	GO:0050657	nucleic acid transport	8/138	157/23328	4.45578e-06	7.211e-05	5.51647e-05	Ddx39b/Ran/Sem1/Srsf3/Hnrnpa2b1/Hnrnpa1/Npm1/Srsf7	8	0.057971
GO:0050658	BP	GO:0050658	RNA transport	8/138	157/23328	4.45578e-06	7.211e-05	5.51647e-05	Ddx39b/Ran/Sem1/Srsf3/Hnrnpa2b1/Hnrnpa1/Npm1/Srsf7	8	0.057971
GO:0000381	BP	GO:0000381	regulation of alternative mRNA splicing, via spliceosome	6/138	73/23328	4.72373e-06	7.57514e-05	5.79504e-05	Ddx5/Srsf3/Srsf5/Tra2b/Srsf2/Srsf7	6	0.0434783
GO:0051236	BP	GO:0051236	establishment of RNA localization	8/138	160/23328	5.12556e-06	8.14548e-05	6.23136e-05	Ddx39b/Ran/Sem1/Srsf3/Hnrnpa2b1/Hnrnpa1/Npm1/Srsf7	8	0.057971
GO:0000079	BP	GO:0000079	regulation of cyclin-dependent protein serine/threonine kinase activity	6/138	76/23328	5.979e-06	9.28482e-05	7.10296e-05	Cks1b/Ccnb2/Ccna2/Cks2/Ccnb1/Plk1	6	0.0434783
GO:0017038	BP	GO:0017038	protein import	9/138	217/23328	6.00039e-06	9.28482e-05	7.10296e-05	Ddx5/Kpna2/Cdk1/Ran/Hnrnpm/Hsp90aa1/Hspd1/Hsp90ab1/Tomm7	9	0.0652174
GO:0051054	BP	GO:0051054	positive regulation of DNA metabolic process	9/138	217/23328	6.00039e-06	9.28482e-05	7.10296e-05	Ddx39b/Aurkb/Hnrnpa2b1/Cct6a/Hsp90aa1/Pcna/Hsp90ab1/Npm1/Cct8	9	0.0652174
GO:0007080	BP	GO:0007080	mitotic metaphase plate congression	5/138	44/23328	6.07693e-06	9.32149e-05	7.13101e-05	Nuf2/Kif22/Ccnb1/Aurkb/Cdca8	5	0.0362319
GO:0050000	BP	GO:0050000	chromosome localization	6/138	78/23328	6.95696e-06	0.00010489	8.02413e-05	Nuf2/Kif22/Ccnb1/Aurkb/Birc5/Cdca8	6	0.0434783
GO:0051303	BP	GO:0051303	establishment of chromosome localization	6/138	78/23328	6.95696e-06	0.00010489	8.02413e-05	Nuf2/Kif22/Ccnb1/Aurkb/Birc5/Cdca8	6	0.0434783
GO:0010639	BP	GO:0010639	negative regulation of organelle organization	12/138	420/23328	7.83402e-06	0.000117112	8.95916e-05	Bub3/H1f0/Mad2l1/Ccnb1/Tpx2/Plk1/Aurkb/Stmn1/Birc5/Top2a/Hnrnpc/Npm1	12	0.0869565
GO:0031647	BP	GO:0031647	regulation of protein stability	10/138	287/23328	8.40873e-06	0.000124647	9.53559e-05	Aurka/Plk1/Cct6a/Hsp90aa1/Hspd1/Hsp90ab1/Gapdh/Npm1/Tomm7/Cct8	10	0.0724638
GO:0043486	BP	GO:0043486	histone exchange	4/138	24/23328	1.13629e-05	0.000165655	0.000126727	Ptma/Anp32e/Nasp/Hjurp	4	0.0289855
GO:0071459	BP	GO:0071459	protein localization to chromosome, centromeric region	4/138	24/23328	1.13629e-05	0.000165655	0.000126727	Bub3/Cdk1/Aurkb/Cenpa	4	0.0289855
GO:0045930	BP	GO:0045930	negative regulation of mitotic cell cycle	9/138	236/23328	1.17806e-05	0.000170335	0.000130308	Bub3/Mad2l1/Ccnb1/Plk1/Cdk1/Aurkb/Tipin/Birc5/Top2a	9	0.0652174
GO:0006405	BP	GO:0006405	RNA export from nucleus	6/138	86/23328	1.22509e-05	0.000175696	0.000134409	Ddx39b/Ran/Sem1/Srsf3/Hnrnpa2b1/Npm1	6	0.0434783
GO:0072527	BP	GO:0072527	pyrimidine-containing compound metabolic process	5/138	51/23328	1.27153e-05	0.000180886	0.000138379	Tk1/Dut/Dtymk/Tyms/Dctpp1	5	0.0362319
GO:0006403	BP	GO:0006403	RNA localization	8/138	182/23328	1.31698e-05	0.000185852	0.000142178	Ddx39b/Ran/Sem1/Srsf3/Hnrnpa2b1/Hnrnpa1/Npm1/Srsf7	8	0.057971
GO:0009394	BP	GO:0009394	2'-deoxyribonucleotide metabolic process	4/138	25/23328	1.34653e-05	0.00018703	0.00014308	Dut/Dtymk/Tyms/Dctpp1	4	0.0289855
GO:0019692	BP	GO:0019692	deoxyribose phosphate metabolic process	4/138	25/23328	1.34653e-05	0.00018703	0.00014308	Dut/Dtymk/Tyms/Dctpp1	4	0.0289855
GO:1900182	BP	GO:1900182	positive regulation of protein localization to nucleus	6/138	88/23328	1.39853e-05	0.000191241	0.000146301	Cdk1/Ran/Hnrnpm/Hsp90aa1/Hsp90ab1/Npm1	6	0.0434783
GO:1901992	BP	GO:1901992	positive regulation of mitotic cell cycle phase transition	6/138	88/23328	1.39853e-05	0.000191241	0.000146301	Cdk4/Ccnb1/Ube2c/Cdk1/Birc5/Anp32b	6	0.0434783
GO:0044839	BP	GO:0044839	cell cycle G2/M phase transition	7/138	134/23328	1.52881e-05	0.000207448	0.000158699	Cdk4/Ccna2/Ccnb1/Plk1/Cdk1/Birc5/Npm1	7	0.0507246
GO:0009411	BP	GO:0009411	response to UV	7/138	138/23328	1.85056e-05	0.000249189	0.000190632	Pclaf/Aurkb/Tipin/Pbk/Hmgn1/Pcna/Npm1	7	0.0507246
GO:0015931	BP	GO:0015931	nucleobase-containing compound transport	8/138	193/23328	2.01267e-05	0.000268966	0.000205761	Ddx39b/Ran/Sem1/Srsf3/Hnrnpa2b1/Hnrnpa1/Npm1/Srsf7	8	0.057971
GO:0006336	BP	GO:0006336	DNA replication-independent nucleosome assembly	4/138	28/23328	2.14966e-05	0.000285113	0.000218113	Asf1b/Nasp/Hjurp/Hat1	4	0.0289855
GO:1901991	BP	GO:1901991	negative regulation of mitotic cell cycle phase transition	7/138	142/23328	2.22629e-05	0.000293072	0.000224203	Bub3/Mad2l1/Ccnb1/Plk1/Cdk1/Aurkb/Birc5	7	0.0507246
GO:0009265	BP	GO:0009265	2'-deoxyribonucleotide biosynthetic process	3/138	10/23328	2.35792e-05	0.000305836	0.000233967	Dut/Dtymk/Tyms	3	0.0217391
GO:0046385	BP	GO:0046385	deoxyribose phosphate biosynthetic process	3/138	10/23328	2.35792e-05	0.000305836	0.000233967	Dut/Dtymk/Tyms	3	0.0217391
GO:1904591	BP	GO:1904591	positive regulation of protein import	5/138	58/23328	2.39934e-05	0.000308937	0.000236339	Cdk1/Ran/Hnrnpm/Hsp90aa1/Hsp90ab1	5	0.0362319
GO:0006220	BP	GO:0006220	pyrimidine nucleotide metabolic process	4/138	29/23328	2.48219e-05	0.000312755	0.00023926	Dut/Dtymk/Tyms/Dctpp1	4	0.0289855
GO:0034724	BP	GO:0034724	DNA replication-independent nucleosome organization	4/138	29/23328	2.48219e-05	0.000312755	0.00023926	Asf1b/Nasp/Hjurp/Hat1	4	0.0289855
GO:0045292	BP	GO:0045292	mRNA cis splicing, via spliceosome	4/138	29/23328	2.48219e-05	0.000312755	0.00023926	Srsf3/Srsf5/Srsf2/Srsf7	4	0.0289855
GO:1904356	BP	GO:1904356	regulation of telomere maintenance via telomere lengthening	5/138	59/23328	2.60911e-05	0.000326416	0.000249711	Aurkb/Hnrnpa2b1/Cct6a/Hnrnpc/Cct8	5	0.0362319
GO:1903046	BP	GO:1903046	meiotic cell cycle process	8/138	202/23328	2.7906e-05	0.000346664	0.000265201	Cdc20/Nuf2/Aurka/Cks2/Plk1/Top2a/Ncapd2/Smc4	8	0.057971
GO:0051310	BP	GO:0051310	metaphase plate congression	5/138	60/23328	2.83285e-05	0.000349241	0.000267172	Nuf2/Kif22/Ccnb1/Aurkb/Cdca8	5	0.0362319
GO:1902751	BP	GO:1902751	positive regulation of cell cycle G2/M phase transition	4/138	30/23328	2.85095e-05	0.000349241	0.000267172	Cdk4/Ccnb1/Cdk1/Npm1	4	0.0289855
GO:0031396	BP	GO:0031396	regulation of protein ubiquitination	8/138	206/23328	3.20955e-05	0.000390459	0.000298704	Cdc20/Mad2l1/Plk1/Dnaja1/Hsp90aa1/Hsp90ab1/Npm1/Fkbp1a	8	0.057971
GO:0031497	BP	GO:0031497	chromatin assembly	7/138	151/23328	3.30531e-05	0.000399353	0.000305508	Asf1b/H1f0/Nasp/Nap1l1/Hjurp/Hat1/Npm1	7	0.0507246
GO:1901988	BP	GO:1901988	negative regulation of cell cycle phase transition	7/138	158/23328	4.41417e-05	0.000529701	0.000405225	Bub3/Mad2l1/Ccnb1/Plk1/Cdk1/Aurkb/Birc5	7	0.0507246
GO:0051028	BP	GO:0051028	mRNA transport	6/138	109/23328	4.72159e-05	0.000558604	0.000427336	Ddx39b/Sem1/Srsf3/Hnrnpa2b1/Hnrnpa1/Srsf7	6	0.0434783
GO:1901976	BP	GO:1901976	regulation of cell cycle checkpoint	4/138	34/23328	4.73681e-05	0.000558604	0.000427336	Aurka/Mad2l1/Ccnb1/Ddx39b	4	0.0289855
GO:0072594	BP	GO:0072594	establishment of protein localization to organelle	11/138	426/23328	4.77574e-05	0.000558604	0.000427336	Ddx5/Kpna2/Cdk1/Ran/Dnaja1/Cct6a/Hsp90aa1/Hspd1/Hsp90ab1/Tomm7/Cct8	11	0.0797101
GO:0051302	BP	GO:0051302	regulation of cell division	7/138	160/23328	4.7817e-05	0.000558604	0.000427336	Kif20a/Prc1/Aurka/Racgap1/Plk1/Aurkb/Kif23	7	0.0507246
GO:0034655	BP	GO:0034655	nucleobase-containing compound catabolic process	10/138	352/23328	4.82303e-05	0.000559726	0.000428194	Ddx5/Hint1/Dut/Lsm2/Fus/Hnrnpm/Hnrnpc/Npm1/Dctpp1/Lsm5	10	0.0724638
GO:0040001	BP	GO:0040001	establishment of mitotic spindle localization	4/138	35/23328	5.32355e-05	0.000609788	0.000466492	Mad2l1/Plk1/Nusap1/Cenpa	4	0.0289855
GO:0051973	BP	GO:0051973	positive regulation of telomerase activity	4/138	35/23328	5.32355e-05	0.000609788	0.000466492	Aurkb/Hnrnpa2b1/Hsp90aa1/Hsp90ab1	4	0.0289855
GO:1904358	BP	GO:1904358	positive regulation of telomere maintenance via telomere lengthening	4/138	36/23328	5.9616e-05	0.000678468	0.000519034	Aurkb/Hnrnpa2b1/Cct6a/Cct8	4	0.0289855
GO:0006338	BP	GO:0006338	chromatin remodeling	7/138	167/23328	6.27109e-05	0.000709115	0.000542479	Ptma/Anp32e/Hmgb3/Nasp/Hmgb2/Hjurp/Npm1	7	0.0507246
GO:1904951	BP	GO:1904951	positive regulation of establishment of protein localization	10/138	364/23328	6.37946e-05	0.0007158	0.000547593	Dynll1/Cdk1/Ran/Cct6a/Hnrnpm/Hsp90aa1/Hsp90ab1/Gapdh/Tomm7/Cct8	10	0.0724638
GO:0034504	BP	GO:0034504	protein localization to nucleus	9/138	293/23328	6.41136e-05	0.0007158	0.000547593	Ddx5/Kpna2/Plk1/Cdk1/Ran/Hnrnpm/Hsp90aa1/Hsp90ab1/Npm1	9	0.0652174
GO:0000086	BP	GO:0000086	G2/M transition of mitotic cell cycle	6/138	117/23328	7.01614e-05	0.000774973	0.00059286	Cdk4/Ccna2/Ccnb1/Plk1/Cdk1/Birc5	6	0.0434783
GO:0007076	BP	GO:0007076	mitotic chromosome condensation	3/138	14/23328	7.02923e-05	0.000774973	0.00059286	Nusap1/Ncapd2/Smc4	3	0.0217391
GO:0006333	BP	GO:0006333	chromatin assembly or disassembly	7/138	173/23328	7.83165e-05	0.000858077	0.000656435	Asf1b/H1f0/Nasp/Nap1l1/Hjurp/Hat1/Npm1	7	0.0507246
GO:0032506	BP	GO:0032506	cytokinetic process	4/138	39/23328	8.21073e-05	0.000894057	0.00068396	Kif20a/Racgap1/Aurkb/Kif23	4	0.0289855
GO:0050821	BP	GO:0050821	protein stabilization	7/138	178/23328	9.36214e-05	0.00101051	0.000773045	Cct6a/Hsp90aa1/Hspd1/Hsp90ab1/Gapdh/Npm1/Cct8	7	0.0507246
GO:1903320	BP	GO:1903320	regulation of protein modification by small protein conjugation or removal	8/138	240/23328	9.39473e-05	0.00101051	0.000773045	Cdc20/Mad2l1/Plk1/Dnaja1/Hsp90aa1/Hsp90ab1/Npm1/Fkbp1a	8	0.057971
GO:0009147	BP	GO:0009147	pyrimidine nucleoside triphosphate metabolic process	3/138	16/23328	0.000107208	0.00113242	0.000866313	Dut/Dtymk/Dctpp1	3	0.0217391
GO:0051382	BP	GO:0051382	kinetochore assembly	3/138	16/23328	0.000107208	0.00113242	0.000866313	Cenpw/Cenph/Cenpa	3	0.0217391
GO:0090231	BP	GO:0090231	regulation of spindle checkpoint	3/138	16/23328	0.000107208	0.00113242	0.000866313	Aurka/Mad2l1/Ccnb1	3	0.0217391
GO:0006611	BP	GO:0006611	protein export from nucleus	6/138	127/23328	0.000110504	0.00116029	0.000887634	Ddx39b/Ran/Sem1/Srsf3/Hnrnpa2b1/Npm1	6	0.0434783
GO:0051098	BP	GO:0051098	regulation of binding	10/138	390/23328	0.00011266	0.00117593	0.000899598	H1f0/Aurka/Plk1/Aurkb/Ran/Stmn1/Hmgb2/Hsp90ab1/Hjurp/Fkbp1a	10	0.0724638
GO:0044270	BP	GO:0044270	cellular nitrogen compound catabolic process	10/138	391/23328	0.000115043	0.00118752	0.000908463	Ddx5/Hint1/Dut/Lsm2/Fus/Hnrnpm/Hnrnpc/Npm1/Dctpp1/Lsm5	10	0.0724638
GO:0140013	BP	GO:0140013	meiotic nuclear division	7/138	184/23328	0.000115117	0.00118752	0.000908463	Cdc20/Nuf2/Aurka/Cks2/Plk1/Top2a/Smc4	7	0.0507246
GO:0051321	BP	GO:0051321	meiotic cell cycle	9/138	317/23328	0.000116697	0.00118991	0.000910289	Bub3/Cdc20/Nuf2/Aurka/Cks2/Plk1/Top2a/Ncapd2/Smc4	9	0.0652174
GO:1903829	BP	GO:1903829	positive regulation of cellular protein localization	9/138	317/23328	0.000116697	0.00118991	0.000910289	Cdk1/Ran/Cct6a/Hnrnpm/Hsp90aa1/Hsp90ab1/Npm1/Tomm7/Cct8	9	0.0652174
GO:0032204	BP	GO:0032204	regulation of telomere maintenance	5/138	81/23328	0.000120329	0.00121292	0.000927891	Aurkb/Hnrnpa2b1/Cct6a/Hnrnpc/Cct8	5	0.0362319
GO:1904589	BP	GO:1904589	regulation of protein import	5/138	81/23328	0.000120329	0.00121292	0.000927891	Cdk1/Ran/Hnrnpm/Hsp90aa1/Hsp90ab1	5	0.0362319
GO:0045793	BP	GO:0045793	positive regulation of cell size	3/138	17/23328	0.000129618	0.00128358	0.000981952	Cdk4/Hsp90aa1/Hsp90ab1	3	0.0217391
GO:0098760	BP	GO:0098760	response to interleukin-7	3/138	17/23328	0.000129618	0.00128358	0.000981952	Atp5b/Hspd1/Hnrnph1	3	0.0217391
GO:0098761	BP	GO:0098761	cellular response to interleukin-7	3/138	17/23328	0.000129618	0.00128358	0.000981952	Atp5b/Hspd1/Hnrnph1	3	0.0217391
GO:0046700	BP	GO:0046700	heterocycle catabolic process	10/138	397/23328	0.00013025	0.00128358	0.000981952	Ddx5/Hint1/Dut/Lsm2/Fus/Hnrnpm/Hnrnpc/Npm1/Dctpp1/Lsm5	10	0.0724638
GO:0051293	BP	GO:0051293	establishment of spindle localization	4/138	45/23328	0.000144704	0.0014181	0.00108486	Mad2l1/Plk1/Nusap1/Cenpa	4	0.0289855
GO:0034501	BP	GO:0034501	protein localization to kinetochore	3/138	18/23328	0.000154869	0.00150933	0.00115465	Bub3/Cdk1/Aurkb	3	0.0217391
GO:0043044	BP	GO:0043044	ATP-dependent chromatin remodeling	4/138	46/23328	0.000157762	0.00152072	0.00116336	Ptma/Anp32e/Nasp/Hjurp	4	0.0289855
GO:0045740	BP	GO:0045740	positive regulation of DNA replication	4/138	46/23328	0.000157762	0.00152072	0.00116336	Cdk1/Pcna/Npm1/Cacybp	4	0.0289855
GO:0031503	BP	GO:0031503	protein-containing complex localization	8/138	259/23328	0.000158748	0.00152191	0.00116427	Dynll1/Ddx39b/Ran/Birc5/Sem1/Srsf3/Hnrnpa2b1/Npm1	8	0.057971
GO:0019439	BP	GO:0019439	aromatic compound catabolic process	10/138	411/23328	0.000172466	0.00164449	0.00125804	Ddx5/Hint1/Dut/Lsm2/Fus/Hnrnpm/Hnrnpc/Npm1/Dctpp1/Lsm5	10	0.0724638
GO:1900180	BP	GO:1900180	regulation of protein localization to nucleus	6/138	139/23328	0.000181169	0.00171818	0.00131442	Cdk1/Ran/Hnrnpm/Hsp90aa1/Hsp90ab1/Npm1	6	0.0434783
GO:0009200	BP	GO:0009200	deoxyribonucleoside triphosphate metabolic process	3/138	19/23328	0.000183111	0.00172732	0.00132141	Dut/Dtymk/Dctpp1	3	0.0217391
GO:0051972	BP	GO:0051972	regulation of telomerase activity	4/138	48/23328	0.0001864	0.00174899	0.00133799	Aurkb/Hnrnpa2b1/Hsp90aa1/Hsp90ab1	4	0.0289855
GO:0032210	BP	GO:0032210	regulation of telomere maintenance via telomerase	4/138	50/23328	0.00021861	0.00202962	0.00155267	Aurkb/Cct6a/Hnrnpc/Cct8	4	0.0289855
GO:0051653	BP	GO:0051653	spindle localization	4/138	50/23328	0.00021861	0.00202962	0.00155267	Mad2l1/Plk1/Nusap1/Cenpa	4	0.0289855
GO:0009117	BP	GO:0009117	nucleotide metabolic process	10/138	427/23328	0.000234295	0.00213916	0.00163647	Rrm2/Ran/Hint1/Dut/Dtymk/Tyms/Atp5b/Paics/Gapdh/Dctpp1	10	0.0724638
GO:0006406	BP	GO:0006406	mRNA export from nucleus	4/138	51/23328	0.000236132	0.00213916	0.00163647	Ddx39b/Sem1/Srsf3/Hnrnpa2b1	4	0.0289855
GO:0032206	BP	GO:0032206	positive regulation of telomere maintenance	4/138	51/23328	0.000236132	0.00213916	0.00163647	Aurkb/Hnrnpa2b1/Cct6a/Cct8	4	0.0289855
GO:0071427	BP	GO:0071427	mRNA-containing ribonucleoprotein complex export from nucleus	4/138	51/23328	0.000236132	0.00213916	0.00163647	Ddx39b/Sem1/Srsf3/Hnrnpa2b1	4	0.0289855
GO:0051168	BP	GO:0051168	nuclear export	6/138	146/23328	0.000236472	0.00213916	0.00163647	Ddx39b/Ran/Sem1/Srsf3/Hnrnpa2b1/Npm1	6	0.0434783
GO:0042307	BP	GO:0042307	positive regulation of protein import into nucleus	4/138	52/23328	0.000254643	0.00229179	0.00175324	Cdk1/Ran/Hsp90aa1/Hsp90ab1	4	0.0289855
GO:0006753	BP	GO:0006753	nucleoside phosphate metabolic process	10/138	436/23328	0.000276596	0.00247673	0.00189472	Rrm2/Ran/Hint1/Dut/Dtymk/Tyms/Atp5b/Paics/Gapdh/Dctpp1	10	0.0724638
GO:1902749	BP	GO:1902749	regulation of cell cycle G2/M phase transition	5/138	97/23328	0.000280643	0.00250028	0.00191273	Cdk4/Ccnb1/Plk1/Cdk1/Npm1	5	0.0362319
GO:0006221	BP	GO:0006221	pyrimidine nucleotide biosynthetic process	3/138	22/23328	0.000287256	0.00254633	0.00194796	Dut/Dtymk/Tyms	3	0.0217391
GO:1901361	BP	GO:1901361	organic cyclic compound catabolic process	10/138	442/23328	0.000308211	0.00271842	0.00207961	Ddx5/Hint1/Dut/Lsm2/Fus/Hnrnpm/Hnrnpc/Npm1/Dctpp1/Lsm5	10	0.0724638
GO:0006402	BP	GO:0006402	mRNA catabolic process	7/138	217/23328	0.000316509	0.00277772	0.00212498	Ddx5/Lsm2/Fus/Hnrnpm/Hnrnpc/Npm1/Lsm5	7	0.0507246
GO:1904666	BP	GO:1904666	regulation of ubiquitin protein ligase activity	3/138	23/23328	0.000328918	0.00287233	0.00219736	Cdc20/Mad2l1/Plk1	3	0.0217391
GO:0042775	BP	GO:0042775	mitochondrial ATP synthesis coupled electron transport	4/138	57/23328	0.000363153	0.00315568	0.00241412	Ccnb1/Cdk1/Cox5a/Ndufb8	4	0.0289855
GO:0044403	BP	GO:0044403	symbiotic process	9/138	374/23328	0.000396551	0.003429	0.00262321	Ddx5/Kpna2/Ddx39b/Banf1/Top2a/Pcbp2/Hspd1/Hsp90ab1/Gapdh	9	0.0652174
GO:0072528	BP	GO:0072528	pyrimidine-containing compound biosynthetic process	3/138	25/23328	0.000423485	0.00364404	0.00278772	Dut/Dtymk/Tyms	3	0.0217391
GO:0006606	BP	GO:0006606	protein import into nucleus	6/138	165/23328	0.00045513	0.00389733	0.00298148	Ddx5/Kpna2/Cdk1/Ran/Hsp90aa1/Hsp90ab1	6	0.0434783
GO:0043393	BP	GO:0043393	regulation of protein binding	7/138	231/23328	0.000460695	0.00390868	0.00299017	Aurka/Plk1/Aurkb/Ran/Stmn1/Hsp90ab1/Fkbp1a	7	0.0507246
GO:0006119	BP	GO:0006119	oxidative phosphorylation	5/138	108/23328	0.000460888	0.00390868	0.00299017	Ccnb1/Cdk1/Atp5b/Cox5a/Ndufb8	5	0.0362319
GO:0042773	BP	GO:0042773	ATP synthesis coupled electron transport	4/138	61/23328	0.000471086	0.00397606	0.00304171	Ccnb1/Cdk1/Cox5a/Ndufb8	4	0.0289855
GO:0009141	BP	GO:0009141	nucleoside triphosphate metabolic process	5/138	109/23328	0.000480776	0.00403852	0.0030895	Ran/Dut/Dtymk/Atp5b/Dctpp1	5	0.0362319
GO:0051170	BP	GO:0051170	import into nucleus	6/138	169/23328	0.000516605	0.00431892	0.00330401	Ddx5/Kpna2/Cdk1/Ran/Hsp90aa1/Hsp90ab1	6	0.0434783
GO:0010971	BP	GO:0010971	positive regulation of G2/M transition of mitotic cell cycle	3/138	27/23328	0.000533924	0.0044218	0.00338271	Cdk4/Ccnb1/Cdk1	3	0.0217391
GO:0032069	BP	GO:0032069	regulation of nuclease activity	3/138	27/23328	0.000533924	0.0044218	0.00338271	Hmgb2/Pcna/Npm1	3	0.0217391
GO:0031570	BP	GO:0031570	DNA integrity checkpoint	5/138	113/23328	0.000566854	0.00467258	0.00357456	Ddx39b/Plk1/Cdk1/Tipin/Top2a	5	0.0362319
GO:0045840	BP	GO:0045840	positive regulation of mitotic nuclear division	4/138	65/23328	0.000600121	0.00492378	0.00376673	Ube2c/Aurkb/Birc5/Nusap1	4	0.0289855
GO:0009124	BP	GO:0009124	nucleoside monophosphate biosynthetic process	3/138	29/23328	0.000661253	0.00537535	0.00411218	Dut/Tyms/Paics	3	0.0217391
GO:0071353	BP	GO:0071353	cellular response to interleukin-4	3/138	29/23328	0.000661253	0.00537535	0.00411218	Cdk4/Tuba1b/Hsp90ab1	3	0.0217391
GO:0000470	BP	GO:0000470	maturation of LSU-rRNA	3/138	30/23328	0.000731558	0.00591958	0.00452853	Npm1/Nhp2/Rpl35	3	0.0217391
GO:0046034	BP	GO:0046034	ATP metabolic process	7/138	253/23328	0.00078877	0.00632835	0.00484123	Ccnb1/Cdk1/Atp5b/Gapdh/Ldha/Cox5a/Ndufb8	7	0.0507246
GO:0000132	BP	GO:0000132	establishment of mitotic spindle orientation	3/138	31/23328	0.000806448	0.00632835	0.00484123	Mad2l1/Plk1/Cenpa	3	0.0217391
GO:0006335	BP	GO:0006335	DNA replication-dependent nucleosome assembly	3/138	31/23328	0.000806448	0.00632835	0.00484123	Asf1b/Nasp/Hat1	3	0.0217391
GO:0034723	BP	GO:0034723	DNA replication-dependent nucleosome organization	3/138	31/23328	0.000806448	0.00632835	0.00484123	Asf1b/Nasp/Hat1	3	0.0217391
GO:0070670	BP	GO:0070670	response to interleukin-4	3/138	31/23328	0.000806448	0.00632835	0.00484123	Cdk4/Tuba1b/Hsp90ab1	3	0.0217391
GO:1904031	BP	GO:1904031	positive regulation of cyclin-dependent protein kinase activity	3/138	31/23328	0.000806448	0.00632835	0.00484123	Cks1b/Cks2/Hsp90ab1	3	0.0217391
GO:0006401	BP	GO:0006401	RNA catabolic process	7/138	254/23328	0.000807187	0.00632835	0.00484123	Ddx5/Lsm2/Fus/Hnrnpm/Hnrnpc/Npm1/Lsm5	7	0.0507246
GO:0018105	BP	GO:0018105	peptidyl-serine phosphorylation	8/138	331/23328	0.000811846	0.00633671	0.00484763	Aurka/Ccnb1/Plk1/Cdk1/Aurkb/Pbk/Hsp90aa1/Hsp90ab1	8	0.057971
GO:0032212	BP	GO:0032212	positive regulation of telomere maintenance via telomerase	3/138	32/23328	0.00088604	0.00688535	0.00526734	Aurkb/Cct6a/Cct8	3	0.0217391
GO:0060249	BP	GO:0060249	anatomical structure homeostasis	9/138	422/23328	0.000937395	0.00725248	0.0055482	Aurkb/Hnrnpa2b1/Cct6a/Hsp90aa1/Hnrnpc/Pcna/Hsp90ab1/Nhp2/Cct8	9	0.0652174
GO:0032467	BP	GO:0032467	positive regulation of cytokinesis	3/138	33/23328	0.000970445	0.00747539	0.00571873	Racgap1/Aurkb/Kif23	3	0.0217391
GO:0046824	BP	GO:0046824	positive regulation of nucleocytoplasmic transport	4/138	74/23328	0.000978914	0.00750785	0.00574356	Cdk1/Ran/Hsp90aa1/Hsp90ab1	4	0.0289855
GO:0042306	BP	GO:0042306	regulation of protein import into nucleus	4/138	75/23328	0.00102937	0.00786062	0.00601343	Cdk1/Ran/Hsp90aa1/Hsp90ab1	4	0.0289855
GO:0032434	BP	GO:0032434	regulation of proteasomal ubiquitin-dependent protein catabolic process	5/138	131/23328	0.0011043	0.0083965	0.00642338	Cdc20/Aurka/Plk1/Pbk/Hsp90ab1	5	0.0362319
GO:0051222	BP	GO:0051222	positive regulation of protein transport	8/138	348/23328	0.00111957	0.00847609	0.00648428	Dynll1/Cdk1/Ran/Hnrnpm/Hsp90aa1/Hsp90ab1/Gapdh/Tomm7	8	0.057971
GO:0060236	BP	GO:0060236	regulation of mitotic spindle organization	3/138	35/23328	0.00115414	0.00870042	0.00665589	Tpx2/Plk1/Tacc3	3	0.0217391
GO:0051099	BP	GO:0051099	positive regulation of binding	6/138	200/23328	0.00124026	0.00930984	0.0071221	H1f0/Ran/Stmn1/Hmgb2/Hsp90ab1/Fkbp1a	6	0.0434783
GO:0034644	BP	GO:0034644	cellular response to UV	4/138	79/23328	0.00124951	0.00933089	0.0071382	Aurkb/Pbk/Pcna/Npm1	4	0.0289855
GO:0007143	BP	GO:0007143	female meiotic nuclear division	3/138	36/23328	0.00125364	0.00933089	0.0071382	Aurka/Plk1/Top2a	3	0.0217391
GO:0070507	BP	GO:0070507	regulation of microtubule cytoskeleton organization	6/138	201/23328	0.00127231	0.00943004	0.00721405	Ska1/Tpx2/Plk1/Stmn1/Tacc3/Npm1	6	0.0434783
GO:0018209	BP	GO:0018209	peptidyl-serine modification	8/138	357/23328	0.00131667	0.00971804	0.00743438	Aurka/Ccnb1/Plk1/Cdk1/Aurkb/Pbk/Hsp90aa1/Hsp90ab1	8	0.057971
GO:0016572	BP	GO:0016572	histone phosphorylation	3/138	37/23328	0.00135838	0.00992084	0.00758952	Ccna2/Ccnb1/Aurkb	3	0.0217391
GO:0051294	BP	GO:0051294	establishment of spindle orientation	3/138	37/23328	0.00135838	0.00992084	0.00758952	Mad2l1/Plk1/Cenpa	3	0.0217391
GO:0022904	BP	GO:0022904	respiratory electron transport chain	4/138	81/23328	0.00137107	0.00992084	0.00758952	Ccnb1/Cdk1/Cox5a/Ndufb8	4	0.0289855
GO:0051785	BP	GO:0051785	positive regulation of nuclear division	4/138	81/23328	0.00137107	0.00992084	0.00758952	Ube2c/Aurkb/Birc5/Nusap1	4	0.0289855
GO:0009165	BP	GO:0009165	nucleotide biosynthetic process	6/138	204/23328	0.00137227	0.00992084	0.00758952	Rrm2/Dut/Dtymk/Tyms/Atp5b/Paics	6	0.0434783
GO:0006348	BP	GO:0006348	chromatin silencing at telomere	2/138	10/23328	0.00151554	0.0107366	0.00821356	Hat1/Dpy30	2	0.0144928
GO:0046386	BP	GO:0046386	deoxyribose phosphate catabolic process	2/138	10/23328	0.00151554	0.0107366	0.00821356	Dut/Dctpp1	2	0.0144928
GO:1900262	BP	GO:1900262	regulation of DNA-directed DNA polymerase activity	2/138	10/23328	0.00151554	0.0107366	0.00821356	Pcna/Npm1	2	0.0144928
GO:1900264	BP	GO:1900264	positive regulation of DNA-directed DNA polymerase activity	2/138	10/23328	0.00151554	0.0107366	0.00821356	Pcna/Npm1	2	0.0144928
GO:1904851	BP	GO:1904851	positive regulation of establishment of protein localization to telomere	2/138	10/23328	0.00151554	0.0107366	0.00821356	Cct6a/Cct8	2	0.0144928
GO:1901293	BP	GO:1901293	nucleoside phosphate biosynthetic process	6/138	209/23328	0.00155208	0.0109515	0.00837797	Rrm2/Dut/Dtymk/Tyms/Atp5b/Paics	6	0.0434783
GO:0022900	BP	GO:0022900	electron transport chain	4/138	84/23328	0.00156854	0.0110235	0.00843308	Ccnb1/Cdk1/Cox5a/Ndufb8	4	0.0289855
GO:0090224	BP	GO:0090224	regulation of spindle organization	3/138	39/23328	0.001584	0.011088	0.00848242	Tpx2/Plk1/Tacc3	3	0.0217391
GO:0030010	BP	GO:0030010	establishment of cell polarity	5/138	143/23328	0.00162851	0.0113545	0.00868631	Mad2l1/Plk1/Cenpa/Hsp90aa1/Hsp90ab1	5	0.0362319
GO:0090316	BP	GO:0090316	positive regulation of intracellular protein transport	5/138	144/23328	0.0016792	0.0116618	0.0089214	Cdk1/Ran/Hsp90aa1/Hsp90ab1/Tomm7	5	0.0362319
GO:0009123	BP	GO:0009123	nucleoside monophosphate metabolic process	3/138	41/23328	0.00183177	0.012567	0.00961382	Dut/Tyms/Paics	3	0.0217391
GO:0009264	BP	GO:0009264	deoxyribonucleotide catabolic process	2/138	11/23328	0.00184515	0.012567	0.00961382	Dut/Dctpp1	2	0.0144928
GO:0031055	BP	GO:0031055	chromatin remodeling at centromere	2/138	11/23328	0.00184515	0.012567	0.00961382	Nasp/Hjurp	2	0.0144928
GO:0070203	BP	GO:0070203	regulation of establishment of protein localization to telomere	2/138	11/23328	0.00184515	0.012567	0.00961382	Cct6a/Cct8	2	0.0144928
GO:1901857	BP	GO:1901857	positive regulation of cellular respiration	2/138	11/23328	0.00184515	0.012567	0.00961382	Ccnb1/Cdk1	2	0.0144928
GO:0055023	BP	GO:0055023	positive regulation of cardiac muscle tissue growth	3/138	42/23328	0.0019642	0.0133264	0.0101948	Ccnb1/Ddx39b/Cdk1	3	0.0217391
GO:0009416	BP	GO:0009416	response to light stimulus	7/138	298/23328	0.00201932	0.0136478	0.0104407	Pclaf/Aurkb/Tipin/Pbk/Hmgn1/Pcna/Npm1	7	0.0507246
GO:0019058	BP	GO:0019058	viral life cycle	6/138	221/23328	0.0020567	0.0138474	0.0105934	Ddx5/Kpna2/Banf1/Top2a/Pcbp2/Hsp90ab1	6	0.0434783
GO:0070202	BP	GO:0070202	regulation of establishment of protein localization to chromosome	2/138	12/23328	0.00220561	0.0147935	0.0113171	Cct6a/Cct8	2	0.0144928
GO:1901998	BP	GO:1901998	toxin transport	3/138	44/23328	0.00224659	0.0150113	0.0114838	Dnaja1/Cct6a/Cct8	3	0.0217391
GO:0072655	BP	GO:0072655	establishment of protein localization to mitochondrion	4/138	93/23328	0.00227845	0.0151667	0.0116027	Dnaja1/Hsp90aa1/Hspd1/Tomm7	4	0.0289855
GO:0009166	BP	GO:0009166	nucleotide catabolic process	3/138	45/23328	0.00239673	0.0158346	0.0121136	Hint1/Dut/Dctpp1	3	0.0217391
GO:0060421	BP	GO:0060421	positive regulation of heart growth	3/138	45/23328	0.00239673	0.0158346	0.0121136	Ccnb1/Ddx39b/Cdk1	3	0.0217391
GO:2000058	BP	GO:2000058	regulation of ubiquitin-dependent protein catabolic process	5/138	159/23328	0.00258615	0.0169641	0.0129777	Cdc20/Aurka/Plk1/Pbk/Hsp90ab1	5	0.0362319
GO:1903862	BP	GO:1903862	positive regulation of oxidative phosphorylation	2/138	13/23328	0.00259654	0.0169641	0.0129777	Ccnb1/Cdk1	2	0.0144928
GO:1904816	BP	GO:1904816	positive regulation of protein localization to chromosome, telomeric region	2/138	13/23328	0.00259654	0.0169641	0.0129777	Cct6a/Cct8	2	0.0144928
GO:0070585	BP	GO:0070585	protein localization to mitochondrion	4/138	98/23328	0.00275567	0.0178713	0.0136717	Dnaja1/Hsp90aa1/Hspd1/Tomm7	4	0.0289855
GO:0071482	BP	GO:0071482	cellular response to light stimulus	4/138	98/23328	0.00275567	0.0178713	0.0136717	Aurkb/Pbk/Pcna/Npm1	4	0.0289855
GO:0045132	BP	GO:0045132	meiotic chromosome segregation	4/138	99/23328	0.0028587	0.0184716	0.0141309	Nuf2/Plk1/Top2a/Smc4	4	0.0289855
GO:0090329	BP	GO:0090329	regulation of DNA-dependent DNA replication	3/138	48/23328	0.00288389	0.0185663	0.0142034	Tipin/Pcna/Npm1	3	0.0217391
GO:0009143	BP	GO:0009143	nucleoside triphosphate catabolic process	2/138	14/23328	0.00301758	0.0191475	0.014648	Dut/Dctpp1	2	0.0144928
GO:0051315	BP	GO:0051315	attachment of mitotic spindle microtubules to kinetochore	2/138	14/23328	0.00301758	0.0191475	0.014648	Nuf2/Aurkb	2	0.0144928
GO:0090266	BP	GO:0090266	regulation of mitotic cell cycle spindle assembly checkpoint	2/138	14/23328	0.00301758	0.0191475	0.014648	Mad2l1/Ccnb1	2	0.0144928
GO:1903504	BP	GO:1903504	regulation of mitotic spindle checkpoint	2/138	14/23328	0.00301758	0.0191475	0.014648	Mad2l1/Ccnb1	2	0.0144928
GO:0051438	BP	GO:0051438	regulation of ubiquitin-protein transferase activity	3/138	50/23328	0.00324008	0.0204857	0.0156717	Cdc20/Mad2l1/Plk1	3	0.0217391
GO:0043488	BP	GO:0043488	regulation of mRNA stability	4/138	104/23328	0.00341363	0.0215059	0.0164522	Fus/Hnrnpm/Hnrnpc/Npm1	4	0.0289855
GO:1902570	BP	GO:1902570	protein localization to nucleolus	2/138	15/23328	0.00346837	0.0216958	0.0165974	Ran/Npm1	2	0.0144928
GO:1904814	BP	GO:1904814	regulation of protein localization to chromosome, telomeric region	2/138	15/23328	0.00346837	0.0216958	0.0165974	Cct6a/Cct8	2	0.0144928
GO:0000077	BP	GO:0000077	DNA damage checkpoint	4/138	105/23328	0.00353279	0.0220206	0.016846	Ddx39b/Plk1/Cdk1/Tipin	4	0.0289855
GO:0000054	BP	GO:0000054	ribosomal subunit export from nucleus	2/138	16/23328	0.00394853	0.0241848	0.0185015	Ran/Npm1	2	0.0144928
GO:0000463	BP	GO:0000463	maturation of LSU-rRNA from tricistronic rRNA transcript (SSU-rRNA, 5.8S rRNA, LSU-rRNA)	2/138	16/23328	0.00394853	0.0241848	0.0185015	Npm1/Rpl35	2	0.0144928
GO:0033750	BP	GO:0033750	ribosome localization	2/138	16/23328	0.00394853	0.0241848	0.0185015	Ran/Npm1	2	0.0144928
GO:0040034	BP	GO:0040034	regulation of development, heterochronic	2/138	16/23328	0.00394853	0.0241848	0.0185015	Hmgn1/Hmgn2	2	0.0144928
GO:0070200	BP	GO:0070200	establishment of protein localization to telomere	2/138	16/23328	0.00394853	0.0241848	0.0185015	Cct6a/Cct8	2	0.0144928
GO:0055025	BP	GO:0055025	positive regulation of cardiac muscle tissue development	3/138	54/23328	0.00403052	0.0246015	0.0188203	Ccnb1/Ddx39b/Cdk1	3	0.0217391
GO:1903362	BP	GO:1903362	regulation of cellular protein catabolic process	6/138	254/23328	0.00408571	0.0248524	0.0190123	Cdc20/Aurka/Plk1/Pbk/Hsp90aa1/Hsp90ab1	6	0.0434783
GO:0032886	BP	GO:0032886	regulation of microtubule-based process	6/138	258/23328	0.00440662	0.0265656	0.0203229	Ska1/Tpx2/Plk1/Stmn1/Tacc3/Npm1	6	0.0434783
GO:0007096	BP	GO:0007096	regulation of exit from mitosis	2/138	17/23328	0.00445772	0.0265656	0.0203229	Ube2c/Birc5	2	0.0144928
GO:0019985	BP	GO:0019985	translesion synthesis	2/138	17/23328	0.00445772	0.0265656	0.0203229	Pclaf/Pcna	2	0.0144928
GO:0031145	BP	GO:0031145	anaphase-promoting complex-dependent catabolic process	2/138	17/23328	0.00445772	0.0265656	0.0203229	Cdc20/Ube2c	2	0.0144928
GO:0071428	BP	GO:0071428	rRNA-containing ribonucleoprotein complex export from nucleus	2/138	17/23328	0.00445772	0.0265656	0.0203229	Ran/Npm1	2	0.0144928
GO:0072529	BP	GO:0072529	pyrimidine-containing compound catabolic process	2/138	17/23328	0.00445772	0.0265656	0.0203229	Dut/Dctpp1	2	0.0144928
GO:0046622	BP	GO:0046622	positive regulation of organ growth	3/138	57/23328	0.00469379	0.0277847	0.0212555	Ccnb1/Ddx39b/Cdk1	3	0.0217391
GO:1901292	BP	GO:1901292	nucleoside phosphate catabolic process	3/138	57/23328	0.00469379	0.0277847	0.0212555	Hint1/Dut/Dctpp1	3	0.0217391
GO:0032388	BP	GO:0032388	positive regulation of intracellular transport	5/138	184/23328	0.00481714	0.0284195	0.0217412	Cdk1/Ran/Hsp90aa1/Hsp90ab1/Tomm7	5	0.0362319
GO:0071900	BP	GO:0071900	regulation of protein serine/threonine kinase activity	8/138	442/23328	0.00486897	0.0285232	0.0218205	Cks1b/Ccnb2/Ccna2/Cks2/Ccnb1/Plk1/Dnaja1/Hsp90ab1	8	0.057971
GO:0019079	BP	GO:0019079	viral genome replication	4/138	115/23328	0.00488323	0.0285232	0.0218205	Ddx5/Banf1/Top2a/Pcbp2	4	0.0289855
GO:0031398	BP	GO:0031398	positive regulation of protein ubiquitination	4/138	115/23328	0.00488323	0.0285232	0.0218205	Cdc20/Plk1/Npm1/Fkbp1a	4	0.0289855
GO:0042026	BP	GO:0042026	protein refolding	2/138	18/23328	0.00499558	0.0289875	0.0221757	Hsp90aa1/Hspd1	2	0.0144928
GO:0051131	BP	GO:0051131	chaperone-mediated protein complex assembly	2/138	18/23328	0.00499558	0.0289875	0.0221757	Hsp90aa1/Hsp90ab1	2	0.0144928
GO:0043487	BP	GO:0043487	regulation of RNA stability	4/138	116/23328	0.00503482	0.0291194	0.0222766	Fus/Hnrnpm/Hnrnpc/Npm1	4	0.0289855
GO:0007127	BP	GO:0007127	meiosis I	4/138	117/23328	0.00518954	0.0299162	0.0228861	Aurka/Cks2/Plk1/Top2a	4	0.0289855
GO:0006417	BP	GO:0006417	regulation of translation	7/138	355/23328	0.00527747	0.030324	0.0231981	Cdk4/Ddx39b/Tyms/Gapdh/Npm1/Zfp706/C1qbp	7	0.0507246
GO:0061136	BP	GO:0061136	regulation of proteasomal protein catabolic process	5/138	189/23328	0.00538908	0.0308648	0.0236118	Cdc20/Aurka/Plk1/Pbk/Hsp90ab1	5	0.0362319
GO:2001252	BP	GO:2001252	positive regulation of chromosome organization	5/138	192/23328	0.00575443	0.0328506	0.0251309	Ccnb1/Aurkb/Hnrnpa2b1/Cct6a/Cct8	5	0.0362319
GO:0007098	BP	GO:0007098	centrosome cycle	4/138	122/23328	0.00601102	0.0340946	0.0260827	Pclaf/Aurka/Plk1/Npm1	4	0.0289855
GO:0061982	BP	GO:0061982	meiosis I cell cycle process	4/138	122/23328	0.00601102	0.0340946	0.0260827	Aurka/Cks2/Plk1/Top2a	4	0.0289855
GO:0071157	BP	GO:0071157	negative regulation of cell cycle arrest	2/138	20/23328	0.00615589	0.0348045	0.0266257	Cdk4/Hsp90ab1	2	0.0144928
GO:0046822	BP	GO:0046822	regulation of nucleocytoplasmic transport	4/138	126/23328	0.00672732	0.0379137	0.0290043	Cdk1/Ran/Hsp90aa1/Hsp90ab1	4	0.0289855
GO:0044774	BP	GO:0044774	mitotic DNA integrity checkpoint	3/138	65/23328	0.00677094	0.038038	0.0290994	Cdk1/Tipin/Top2a	3	0.0217391
GO:0045727	BP	GO:0045727	positive regulation of translation	4/138	128/23328	0.00710578	0.0396664	0.0303451	Cdk4/Ddx39b/Npm1/C1qbp	4	0.0289855
GO:0061013	BP	GO:0061013	regulation of mRNA catabolic process	4/138	128/23328	0.00710578	0.0396664	0.0303451	Fus/Hnrnpm/Hnrnpc/Npm1	4	0.0289855
GO:0006310	BP	GO:0006310	DNA recombination	6/138	288/23328	0.00743706	0.0413848	0.0316597	H1f0/Hmgb3/Sem1/Top2a/Hmgb2/Hspd1	6	0.0434783
GO:0031023	BP	GO:0031023	microtubule organizing center organization	4/138	132/23328	0.00790433	0.0438467	0.033543	Pclaf/Aurka/Plk1/Npm1	4	0.0289855
GO:0048146	BP	GO:0048146	positive regulation of fibroblast proliferation	3/138	69/23328	0.00798398	0.0441496	0.0337748	Cdk4/Ccna2/Ccnb1	3	0.0217391
GO:0050687	BP	GO:0050687	negative regulation of defense response to virus	2/138	24/23328	0.00880525	0.0483878	0.037017	Pcbp2/C1qbp	2	0.0144928
GO:0070199	BP	GO:0070199	establishment of protein localization to chromosome	2/138	24/23328	0.00880525	0.0483878	0.037017	Cct6a/Cct8	2	0.0144928

## Sheet: Endothelial module 1 GO terms
	ONTOLOGY	ID	Description	GeneRatio	BgRatio	pvalue	p.adjust	qvalue	geneID	Count	ratio
GO:0045765	BP	GO:0045765	regulation of angiogenesis	33/240	320/23328	2.08578e-23	7.25227e-20	5.23642e-20	Flt1/Foxc1/Col4a2/Ramp2/Ets1/Adamts1/Jak1/Tgfbr2/Grn/Lgals3/Ccl2/Cd36/Klf2/Ecscr/Lrg1/Angpt2/Itgb2/Foxc2/Cdh5/Mmrn2/Kdr/Cyp1b1/Eng/Cd59a/Hhex/Stab1/Cldn5/Tie1/Igf2/Gata2/Enpp2/F3/C3	33	0.1375
GO:1901342	BP	GO:1901342	regulation of vasculature development	34/240	356/23328	5.28156e-23	9.18199e-20	6.62974e-20	Flt1/Foxc1/Col4a2/Ramp2/Ets1/Adamts1/Jak1/Tgfbr2/Grn/Lgals3/Ccl2/Cd36/Klf2/Ecscr/Lrg1/Angpt2/Itgb2/Foxc2/Cdh5/Mmrn2/Kdr/Cyp1b1/Eng/Cd59a/Hhex/Stab1/Cldn5/Tie1/Igf2/Gata2/Hey1/Enpp2/F3/C3	34	0.141667
GO:0045766	BP	GO:0045766	positive regulation of angiogenesis	20/240	188/23328	7.56625e-15	8.76928e-12	6.33175e-12	Flt1/Ramp2/Ets1/Jak1/Tgfbr2/Grn/Lgals3/Lrg1/Angpt2/Itgb2/Foxc2/Cdh5/Kdr/Cyp1b1/Eng/Tie1/Igf2/Gata2/F3/C3	20	0.0833333
GO:1904018	BP	GO:1904018	positive regulation of vasculature development	20/240	208/23328	5.29054e-14	4.5988e-11	3.32051e-11	Flt1/Ramp2/Ets1/Jak1/Tgfbr2/Grn/Lgals3/Lrg1/Angpt2/Itgb2/Foxc2/Cdh5/Kdr/Cyp1b1/Eng/Tie1/Igf2/Gata2/F3/C3	20	0.0833333
GO:0001667	BP	GO:0001667	ameboidal-type cell migration	25/240	427/23328	2.79482e-12	1.94352e-09	1.4033e-09	Sox17/Hand2/Ets1/Prox1/Apoe/Lgmn/Igf1/Tgfbr2/Grn/Tbx1/T/Angpt2/Itgb2/Ednrb/Foxc2/Cdh5/Flt4/Mmrn2/Kdr/Cyp1b1/Pecam1/Igf2/Gata2/Enpp2/Pdlim1	25	0.104167
GO:0050678	BP	GO:0050678	regulation of epithelial cell proliferation	23/240	372/23328	7.24001e-12	4.19558e-09	3.02937e-09	Flt1/Prox1/Apoe/Igf1/Ang/Grn/Ccl2/Tbx1/Egfl7/Lrg1/B2m/Ednrb/Hes1/Flt4/Kdr/Eng/Dab2/Igf2/Gata2/Hey1/F3/Wfdc1/Zfas1	23	0.0958333
GO:0001570	BP	GO:0001570	vasculogenesis	13/240	97/23328	2.26678e-11	1.12594e-08	8.12972e-09	Sox17/Ramp2/Tgfbr2/T/Sox18/Egfl7/Kdr/Eng/Rasip1/Hhex/Tie1/Hey1/Cited1	13	0.0541667
GO:0016525	BP	GO:0016525	negative regulation of angiogenesis	14/240	122/23328	3.2532e-11	1.41392e-08	1.02091e-08	Foxc1/Col4a2/Adamts1/Ccl2/Cd36/Klf2/Ecscr/Angpt2/Mmrn2/Cd59a/Hhex/Stab1/Cldn5/Tie1	14	0.0583333
GO:0090130	BP	GO:0090130	tissue migration	20/240	299/23328	4.41389e-11	1.61636e-08	1.16708e-08	Ets1/Prox1/Apoe/Lgmn/Igf1/Tgfbr2/Grn/T/Angpt2/Itgb2/Foxc2/Cdh5/Flt4/Mmrn2/Kdr/Cyp1b1/Pecam1/Igf2/Gata2/Enpp2	20	0.0833333
GO:2000181	BP	GO:2000181	negative regulation of blood vessel morphogenesis	14/240	126/23328	5.05563e-11	1.61636e-08	1.16708e-08	Foxc1/Col4a2/Adamts1/Ccl2/Cd36/Klf2/Ecscr/Angpt2/Mmrn2/Cd59a/Hhex/Stab1/Cldn5/Tie1	14	0.0583333
GO:0048010	BP	GO:0048010	vascular endothelial growth factor receptor signaling pathway	10/240	48/23328	5.1136e-11	1.61636e-08	1.16708e-08	Flt1/Foxc1/Ccl2/Foxc2/Flt4/Mmrn2/Kdr/Cd59a/Hhex/Tmem204	10	0.0416667
GO:0043542	BP	GO:0043542	endothelial cell migration	17/240	212/23328	7.96852e-11	2.30888e-08	1.6671e-08	Ets1/Prox1/Apoe/Lgmn/Igf1/Grn/Angpt2/Itgb2/Foxc2/Cdh5/Flt4/Mmrn2/Kdr/Cyp1b1/Pecam1/Igf2/Gata2	17	0.0708333
GO:0001936	BP	GO:0001936	regulation of endothelial cell proliferation	14/240	134/23328	1.1658e-10	3.11806e-08	2.25136e-08	Flt1/Prox1/Apoe/Igf1/Ang/Ccl2/Egfl7/Lrg1/Flt4/Kdr/Eng/Igf2/Gata2/F3	14	0.0583333
GO:0050673	BP	GO:0050673	epithelial cell proliferation	23/240	438/23328	1.89759e-10	4.42705e-08	3.1965e-08	Flt1/Prox1/Apoe/Igf1/Ang/Grn/Ccl2/Tbx1/Egfl7/Lrg1/B2m/Ednrb/Hes1/Flt4/Kdr/Eng/Dab2/Igf2/Gata2/Hey1/F3/Wfdc1/Zfas1	23	0.0958333
GO:1901343	BP	GO:1901343	negative regulation of vasculature development	14/240	139/23328	1.90986e-10	4.42705e-08	3.1965e-08	Foxc1/Col4a2/Adamts1/Ccl2/Cd36/Klf2/Ecscr/Angpt2/Mmrn2/Cd59a/Hhex/Stab1/Cldn5/Tie1	14	0.0583333
GO:0010631	BP	GO:0010631	epithelial cell migration	19/240	295/23328	2.61343e-10	5.6793e-08	4.10067e-08	Ets1/Prox1/Apoe/Lgmn/Igf1/Tgfbr2/Grn/Angpt2/Itgb2/Foxc2/Cdh5/Flt4/Mmrn2/Kdr/Cyp1b1/Pecam1/Igf2/Gata2/Enpp2	19	0.0791667
GO:0090132	BP	GO:0090132	epithelium migration	19/240	297/23328	2.92983e-10	5.99236e-08	4.32671e-08	Ets1/Prox1/Apoe/Lgmn/Igf1/Tgfbr2/Grn/Angpt2/Itgb2/Foxc2/Cdh5/Flt4/Mmrn2/Kdr/Cyp1b1/Pecam1/Igf2/Gata2/Enpp2	19	0.0791667
GO:0001935	BP	GO:0001935	endothelial cell proliferation	14/240	149/23328	4.83411e-10	9.33789e-08	6.74231e-08	Flt1/Prox1/Apoe/Igf1/Ang/Ccl2/Egfl7/Lrg1/Flt4/Kdr/Eng/Igf2/Gata2/F3	14	0.0583333
GO:0001945	BP	GO:0001945	lymph vessel development	8/240	30/23328	5.37724e-10	9.84035e-08	7.1051e-08	Foxc1/Prox1/Tbx1/Sox18/Foxc2/Flt4/Kdr/Tmem204	8	0.0333333
GO:0001938	BP	GO:0001938	positive regulation of endothelial cell proliferation	11/240	91/23328	2.49404e-09	4.33589e-07	3.13068e-07	Prox1/Igf1/Ang/Ccl2/Egfl7/Lrg1/Flt4/Kdr/Igf2/Gata2/F3	11	0.0458333
GO:0001906	BP	GO:0001906	cell killing	15/240	200/23328	2.67813e-09	4.43423e-07	3.20168e-07	Cd55/Pglyrp1/Lgals3/Ccl2/Nts/H2-Q7/H2-D1/B2m/Ctsg/H2-T23/H2-K1/Cd59a/Lgals9/Igf2/C3	15	0.0625
GO:0003158	BP	GO:0003158	endothelium development	12/240	122/23328	5.1093e-09	8.07502e-07	5.83047e-07	Sox17/Prox1/Apold1/Sox18/F11r/Foxc2/Cdh5/Kdr/Eng/Cldn5/Pecam1/Hey1	12	0.05
GO:0045785	BP	GO:0045785	positive regulation of cell adhesion	21/240	435/23328	5.39348e-09	8.15353e-07	5.88716e-07	Ets1/Igf1/Jak1/Tgfbr2/Ccl2/Plaur/Prkcq/Cd36/Itgb2/F11r/H2-T23/Foxc2/Hes1/Il2rg/Tgm2/Kdr/Dab2/Lgals9/Igf2/Enpp2/Col26a1	21	0.0875
GO:0003018	BP	GO:0003018	vascular process in circulatory system	15/240	224/23328	1.25016e-08	1.81117e-06	1.30773e-06	Smtnl2/Foxc1/Kcna5/Ramp2/Apoe/Nts/Ece1/Cd36/Ednrb/Foxc2/Cdh5/Kdr/Npr1/Cldn5/Fabp5	15	0.0625
GO:0045446	BP	GO:0045446	endothelial cell differentiation	11/240	108/23328	1.55958e-08	2.08874e-06	1.50815e-06	Sox17/Prox1/Apold1/Sox18/F11r/Cdh5/Kdr/Eng/Cldn5/Pecam1/Hey1	11	0.0458333
GO:0050766	BP	GO:0050766	positive regulation of phagocytosis	10/240	84/23328	1.5619e-08	2.08874e-06	1.50815e-06	Ahsg/Gas6/Mfge8/Ccl2/Cd36/Il2rg/C2/Lbp/Gata2/C3	10	0.0416667
GO:0010594	BP	GO:0010594	regulation of endothelial cell migration	13/240	166/23328	1.87435e-08	2.41375e-06	1.74282e-06	Ets1/Prox1/Apoe/Lgmn/Igf1/Grn/Angpt2/Foxc2/Flt4/Mmrn2/Kdr/Igf2/Gata2	13	0.0541667
GO:0010632	BP	GO:0010632	regulation of epithelial cell migration	15/240	235/23328	2.37571e-08	2.95012e-06	2.1301e-06	Ets1/Prox1/Apoe/Lgmn/Igf1/Tgfbr2/Grn/Angpt2/Foxc2/Flt4/Mmrn2/Kdr/Igf2/Gata2/Enpp2	15	0.0625
GO:0042060	BP	GO:0042060	wound healing	18/240	349/23328	2.54837e-08	3.0554e-06	2.20612e-06	Gas6/Apoe/Thbd/Igf1/Ccl2/Prkcq/Mmrn1/Cd36/Procr/F11r/Foxc2/Kdr/Eng/Pecam1/Gata2/F3/Wfdc1/C3	18	0.075
GO:0009611	BP	GO:0009611	response to wounding	21/240	492/23328	4.51906e-08	5.23759e-06	3.78174e-06	Gas6/Apoe/Thbd/Igf1/Grn/Ccl2/Prkcq/Mmrn1/Lcp1/Cd36/Procr/F11r/Foxc2/Neat1/Kdr/Eng/Pecam1/Gata2/F3/Wfdc1/C3	21	0.0875
GO:0010634	BP	GO:0010634	positive regulation of epithelial cell migration	12/240	150/23328	5.26821e-08	5.9089e-06	4.26645e-06	Ets1/Prox1/Lgmn/Igf1/Tgfbr2/Grn/Foxc2/Flt4/Kdr/Igf2/Gata2/Enpp2	12	0.05
GO:1903706	BP	GO:1903706	regulation of hemopoiesis	19/240	424/23328	9.56371e-08	1.02837e-05	7.42523e-06	Car2/Flt1/Foxc1/Gas6/Lmo2/Ets1/Dtx1/Pglyrp1/Tgfbr2/B2m/Tmem176a/Tmem176b/Isg15/Hes1/Il2rg/Kdr/Lgals9/Ctla2a/Gata2	19	0.0791667
GO:0048844	BP	GO:0048844	artery morphogenesis	9/240	77/23328	9.7602e-08	1.02837e-05	7.42523e-06	Hand2/Foxc1/Prox1/Apoe/Tbx1/Foxc2/Hes1/Eng/Hey1	9	0.0375
GO:0010595	BP	GO:0010595	positive regulation of endothelial cell migration	10/240	103/23328	1.12528e-07	1.11937e-05	8.0823e-06	Ets1/Prox1/Lgmn/Igf1/Grn/Foxc2/Flt4/Kdr/Igf2/Gata2	10	0.0416667
GO:0060326	BP	GO:0060326	cell chemotaxis	16/240	303/23328	1.12678e-07	1.11937e-05	8.0823e-06	Flt1/Gas6/Itga9/Lgmn/Ccl7/Lgals3/Ccl2/Cxcl17/Prkcq/Itgb2/Ednrb/Kdr/Eng/Lbp/Enpp2/Saa3	16	0.0666667
GO:0003151	BP	GO:0003151	outflow tract morphogenesis	9/240	84/23328	2.09247e-07	2.02097e-05	1.45922e-05	Sox17/Hand2/Foxc1/Tgfbr2/Tbx1/Foxc2/Hes1/Eng/Hey1	9	0.0375
GO:0035050	BP	GO:0035050	embryonic heart tube development	9/240	86/23328	2.5676e-07	2.41285e-05	1.74217e-05	Sox17/Hand2/Foxc1/Tgfbr2/Sox18/Foxc2/Hes1/Eng/Hhex	9	0.0375
GO:0050679	BP	GO:0050679	positive regulation of epithelial cell proliferation	13/240	208/23328	2.65539e-07	2.41381e-05	1.74286e-05	Prox1/Igf1/Ang/Grn/Ccl2/Tbx1/Egfl7/Lrg1/Flt4/Kdr/Igf2/Gata2/F3	13	0.0541667
GO:0050764	BP	GO:0050764	regulation of phagocytosis	10/240	113/23328	2.70747e-07	2.41381e-05	1.74286e-05	Ahsg/Gas6/Mfge8/Ccl2/Cd36/Il2rg/C2/Lbp/Gata2/C3	10	0.0416667
GO:0050727	BP	GO:0050727	regulation of inflammatory response	17/240	372/23328	3.51408e-07	3.01002e-05	2.17335e-05	Ahsg/Ets1/Apoe/Pglyrp1/Igf1/Grn/Cxcl17/H2-T23/Ednrb/Cdh5/Tgm2/Lpl/Lgals9/Ctla2a/Lbp/Wfdc1/C3	17	0.0708333
GO:0001569	BP	GO:0001569	branching involved in blood vessel morphogenesis	7/240	45/23328	3.63592e-07	3.01002e-05	2.17335e-05	Flt1/Col4a1/Tgfbr2/Tbx1/Foxc2/Kdr/Eng	7	0.0291667
GO:2000826	BP	GO:2000826	regulation of heart morphogenesis	7/240	45/23328	3.63592e-07	3.01002e-05	2.17335e-05	Hand2/Foxc1/Tgfbr2/Tbx1/Foxc2/Hes1/Eng	7	0.0291667
GO:0043534	BP	GO:0043534	blood vessel endothelial cell migration	10/240	119/23328	4.39653e-07	3.55505e-05	2.56688e-05	Ets1/Apoe/Igf1/Angpt2/Foxc2/Cdh5/Mmrn2/Kdr/Igf2/Gata2	10	0.0416667
GO:0043277	BP	GO:0043277	apoptotic cell clearance	7/240	47/23328	4.95165e-07	3.91293e-05	2.82529e-05	Gas6/Mfge8/Ccl2/Cd36/Tgm2/C2/C3	7	0.0291667
GO:0043535	BP	GO:0043535	regulation of blood vessel endothelial cell migration	9/240	94/23328	5.53025e-07	4.27304e-05	3.0853e-05	Ets1/Apoe/Igf1/Angpt2/Foxc2/Mmrn2/Kdr/Igf2/Gata2	9	0.0375
GO:0007159	BP	GO:0007159	leukocyte cell-cell adhesion	16/240	345/23328	6.45114e-07	4.87622e-05	3.52081e-05	Slc39a8/Ets1/Dtx1/Igf1/Tgfbr2/Lgals3/Ccl2/Prkcq/Itgb2/F11r/H2-T23/Hes1/Il2rg/Lgals9/Pecam1/Igf2	16	0.0666667
GO:0022409	BP	GO:0022409	positive regulation of cell-cell adhesion	14/240	265/23328	7.07432e-07	5.23349e-05	3.77878e-05	Ets1/Igf1/Jak1/Tgfbr2/Ccl2/Plaur/Prkcq/Itgb2/F11r/H2-T23/Hes1/Il2rg/Lgals9/Igf2	14	0.0583333
GO:0031341	BP	GO:0031341	regulation of cell killing	10/240	126/23328	7.47685e-07	5.41605e-05	3.91059e-05	Cd55/Ccl2/H2-Q7/H2-D1/B2m/H2-T23/H2-K1/Cd59a/Lgals9/Igf2	10	0.0416667
GO:0002697	BP	GO:0002697	regulation of immune effector process	18/240	440/23328	7.91735e-07	5.61809e-05	4.05647e-05	Cd55/Pglyrp1/Grn/Lgals3/Ccl2/H2-Q7/H2-D1/Cd36/B2m/Itgb2/H2-T23/H2-K1/Cd59a/Lgals9/Lbp/Igf2/Gata2/C3	18	0.075
GO:0001974	BP	GO:0001974	blood vessel remodeling	7/240	52/23328	1.00829e-06	7.01162e-05	5.06266e-05	Foxc1/Igf1/Tbx1/Angpt2/Foxc2/Tgm2/Flt4	7	0.0291667
GO:0018108	BP	GO:0018108	peptidyl-tyrosine phosphorylation	15/240	322/23328	1.37621e-06	9.38251e-05	6.77453e-05	Flt1/Gas6/Igf1/Efemp1/Jak1/Cd36/Bmx/Itgb2/Hes1/Flt4/Kdr/Pecam1/Igf2/Enpp2/Spink1	15	0.0625
GO:0001946	BP	GO:0001946	lymphangiogenesis	5/240	20/23328	1.51091e-06	0.000101028	7.29458e-05	Foxc1/Prox1/Sox18/Foxc2/Flt4	5	0.0208333
GO:0018212	BP	GO:0018212	peptidyl-tyrosine modification	15/240	325/23328	1.54387e-06	0.000101284	7.31307e-05	Flt1/Gas6/Igf1/Efemp1/Jak1/Cd36/Bmx/Itgb2/Hes1/Flt4/Kdr/Pecam1/Igf2/Enpp2/Spink1	15	0.0625
GO:0060840	BP	GO:0060840	artery development	9/240	108/23328	1.79518e-06	0.00011559	8.34603e-05	Hand2/Foxc1/Prox1/Apoe/Tbx1/Foxc2/Hes1/Eng/Hey1	9	0.0375
GO:0003206	BP	GO:0003206	cardiac chamber morphogenesis	10/240	147/23328	3.05308e-06	0.00019301	0.000139361	Hand2/Foxc1/Prox1/Adamts1/Tgfbr2/Tbx1/Foxc2/Hes1/Eng/Hey1	10	0.0416667
GO:0036303	BP	GO:0036303	lymph vessel morphogenesis	5/240	23/23328	3.19756e-06	0.000198534	0.000143349	Foxc1/Prox1/Sox18/Foxc2/Flt4	5	0.0208333
GO:0061138	BP	GO:0061138	morphogenesis of a branching epithelium	12/240	222/23328	3.52435e-06	0.000214986	0.000155228	Flt1/Col4a1/Prox1/Igf1/Tgfbr2/Tbx1/Foxc2/Tgm2/Kdr/Eng/Rasip1/Hhex	12	0.05
GO:0070372	BP	GO:0070372	regulation of ERK1 and ERK2 cascade	14/240	308/23328	4.13137e-06	0.000247668	0.000178826	Hand2/Gas6/Apoe/Igf1/Ccl7/Timp3/Ccl2/Ece1/Cd36/Flt4/Kdr/Dab2/Ace2/C3	14	0.0583333
GO:0043388	BP	GO:0043388	positive regulation of DNA binding	7/240	64/23328	4.2161e-06	0.000248464	0.0001794	Hand2/Foxc1/Igf1/Plaur/Hes1/Lgals9/H1f0	7	0.0291667
GO:1901652	BP	GO:1901652	response to peptide	16/240	400/23328	4.38245e-06	0.000253963	0.000183371	Car2/Ahsg/Ogt/Lgmn/Igf1/Sgk1/Prkcq/Cd36/Serpina3n/Gdf15/Ednrb/Foxc2/Lpl/Igf2/Cited1/Gatm	16	0.0666667
GO:0031348	BP	GO:0031348	negative regulation of defense response	12/240	228/23328	4.63518e-06	0.000264205	0.000190766	Ets1/Apoe/Pglyrp1/Igf1/Grn/Cxcl17/H2-T23/Cdh5/Lgals9/Ctla2a/Igf2/Wfdc1	12	0.05
GO:0003157	BP	GO:0003157	endocardium development	4/240	12/23328	5.06913e-06	0.00028428	0.000205261	Sox17/Prox1/Sox18/Kdr	4	0.0166667
GO:0050728	BP	GO:0050728	negative regulation of inflammatory response	10/240	156/23328	5.19795e-06	0.000286877	0.000207136	Ets1/Apoe/Pglyrp1/Igf1/Grn/Cxcl17/Cdh5/Lgals9/Ctla2a/Wfdc1	10	0.0416667
GO:0002040	BP	GO:0002040	sprouting angiogenesis	9/240	123/23328	5.28503e-06	0.000287126	0.000207316	Flt1/Ramp2/Jak1/Klf2/Foxc2/Flt4/Mmrn2/Kdr/Gata2	9	0.0375
GO:0050900	BP	GO:0050900	leukocyte migration	15/240	360/23328	5.38163e-06	0.000287876	0.000207857	Flt1/Gas6/Itga9/Lgmn/Ccl7/Lgals3/Ccl2/Cxcl17/Itgb2/F11r/Plvap/Ednrb/Lgals9/Lbp/Pecam1	15	0.0625
GO:2000679	BP	GO:2000679	positive regulation of transcription regulatory region DNA binding	5/240	26/23328	6.09534e-06	0.000321114	0.000231856	Hand2/Foxc1/Igf1/Lgals9/H1f0	5	0.0208333
GO:0051101	BP	GO:0051101	regulation of DNA binding	9/240	127/23328	6.8688e-06	0.00035646	0.000257378	Hand2/Foxc1/Igf1/Plaur/Hes1/Lgals9/Hey1/H1f0/Hjurp	9	0.0375
GO:0070371	BP	GO:0070371	ERK1 and ERK2 cascade	14/240	325/23328	7.63375e-06	0.00038585	0.000278598	Hand2/Gas6/Apoe/Igf1/Ccl7/Timp3/Ccl2/Ece1/Cd36/Flt4/Kdr/Dab2/Ace2/C3	14	0.0583333
GO:0051099	BP	GO:0051099	positive regulation of binding	11/240	200/23328	7.65707e-06	0.00038585	0.000278598	Hand2/Foxc1/Ramp2/Apoe/Igf1/Plaur/B2m/Hes1/Lgals9/Cldn5/H1f0	11	0.0458333
GO:0001763	BP	GO:0001763	morphogenesis of a branching structure	12/240	241/23328	8.14958e-06	0.000404801	0.000292282	Flt1/Col4a1/Prox1/Igf1/Tgfbr2/Tbx1/Foxc2/Tgm2/Kdr/Eng/Rasip1/Hhex	12	0.05
GO:0007596	BP	GO:0007596	blood coagulation	10/240	166/23328	9.0089e-06	0.000441182	0.00031855	Gas6/Apoe/Thbd/Prkcq/Mmrn1/Cd36/Procr/F11r/F3/C3	10	0.0416667
GO:0022407	BP	GO:0022407	regulation of cell-cell adhesion	16/240	427/23328	9.94233e-06	0.00047671	0.000344203	Ets1/Dtx1/Igf1/Jak1/Tgfbr2/Lgals3/Ccl2/Plaur/Prkcq/Itgb2/F11r/H2-T23/Hes1/Il2rg/Lgals9/Igf2	16	0.0666667
GO:0007599	BP	GO:0007599	hemostasis	10/240	168/23328	1.00086e-05	0.00047671	0.000344203	Gas6/Apoe/Thbd/Prkcq/Mmrn1/Cd36/Procr/F11r/F3/C3	10	0.0416667
GO:0050817	BP	GO:0050817	coagulation	10/240	169/23328	1.05434e-05	0.000495395	0.000357694	Gas6/Apoe/Thbd/Prkcq/Mmrn1/Cd36/Procr/F11r/F3/C3	10	0.0416667
GO:0061028	BP	GO:0061028	establishment of endothelial barrier	6/240	49/23328	1.07587e-05	0.000498772	0.000360132	Sox18/F11r/Cdh5/Eng/Cldn5/Pecam1	6	0.025
GO:0043434	BP	GO:0043434	response to peptide hormone	14/240	336/23328	1.11153e-05	0.000508526	0.000367175	Car2/Ahsg/Ogt/Igf1/Sgk1/Prkcq/Serpina3n/Gdf15/Ednrb/Foxc2/Lpl/Igf2/Cited1/Gatm	14	0.0583333
GO:0060562	BP	GO:0060562	epithelial tube morphogenesis	15/240	387/23328	1.27257e-05	0.000569205	0.000410988	Sox17/Hand2/Flt1/Col4a1/Igf1/Tgfbr2/Tbx1/T/Foxc2/Hes1/Kdr/Eng/Rasip1/Hhex/Hey1	15	0.0625
GO:0030947	BP	GO:0030947	regulation of vascular endothelial growth factor receptor signaling pathway	5/240	30/23328	1.27691e-05	0.000569205	0.000410988	Mmrn2/Kdr/Cd59a/Hhex/Tmem204	5	0.0208333
GO:0001910	BP	GO:0001910	regulation of leukocyte mediated cytotoxicity	8/240	105/23328	1.31991e-05	0.000580927	0.000419451	Ccl2/H2-Q7/H2-D1/B2m/H2-T23/H2-K1/Lgals9/Igf2	8	0.0333333
GO:0035296	BP	GO:0035296	regulation of tube diameter	10/240	176/23328	1.50257e-05	0.000644991	0.000465708	Smtnl2/Foxc1/Kcna5/Apoe/Nts/Ece1/Ednrb/Foxc2/Kdr/Npr1	10	0.0416667
GO:0097746	BP	GO:0097746	regulation of blood vessel diameter	10/240	176/23328	1.50257e-05	0.000644991	0.000465708	Smtnl2/Foxc1/Kcna5/Apoe/Nts/Ece1/Ednrb/Foxc2/Kdr/Npr1	10	0.0416667
GO:1904036	BP	GO:1904036	negative regulation of epithelial cell apoptotic process	6/240	52/23328	1.52651e-05	0.000647278	0.00046736	Gas6/Ramp2/Igf1/Cdh5/Kdr/Gata2	6	0.025
GO:0035150	BP	GO:0035150	regulation of tube size	10/240	177/23328	1.57837e-05	0.000654483	0.000472562	Smtnl2/Foxc1/Kcna5/Apoe/Nts/Ece1/Ednrb/Foxc2/Kdr/Npr1	10	0.0416667
GO:0003208	BP	GO:0003208	cardiac ventricle morphogenesis	7/240	78/23328	1.58698e-05	0.000654483	0.000472562	Hand2/Foxc1/Prox1/Tgfbr2/Foxc2/Eng/Hey1	7	0.0291667
GO:0001909	BP	GO:0001909	leukocyte mediated cytotoxicity	9/240	141/23328	1.60086e-05	0.000654483	0.000472562	Ccl2/H2-Q7/H2-D1/B2m/Ctsg/H2-T23/H2-K1/Lgals9/Igf2	9	0.0375
GO:0030198	BP	GO:0030198	extracellular matrix organization	13/240	302/23328	1.63092e-05	0.000654483	0.000472562	Slc39a8/Foxc1/Col4a1/Col4a2/Ramp2/Ets1/Adamts1/Lgals3/Lcp1/Foxc2/Olfml2a/Cyp1b1/Eng	13	0.0541667
GO:0043062	BP	GO:0043062	extracellular structure organization	13/240	303/23328	1.6887e-05	0.000654483	0.000472562	Slc39a8/Foxc1/Col4a1/Col4a2/Ramp2/Ets1/Adamts1/Lgals3/Lcp1/Foxc2/Olfml2a/Cyp1b1/Eng	13	0.0541667
GO:2000677	BP	GO:2000677	regulation of transcription regulatory region DNA binding	6/240	53/23328	1.70668e-05	0.000654483	0.000472562	Hand2/Foxc1/Igf1/Lgals9/Hey1/H1f0	6	0.025
GO:0010574	BP	GO:0010574	regulation of vascular endothelial growth factor production	5/240	32/23328	1.77439e-05	0.000654483	0.000472562	Ccl2/Cxcl17/Flt4/Cyp1b1/C3	5	0.0208333
GO:2000352	BP	GO:2000352	negative regulation of endothelial cell apoptotic process	5/240	32/23328	1.77439e-05	0.000654483	0.000472562	Gas6/Ramp2/Cdh5/Kdr/Gata2	5	0.0208333
GO:0030595	BP	GO:0030595	leukocyte chemotaxis	11/240	219/23328	1.79561e-05	0.000654483	0.000472562	Flt1/Gas6/Itga9/Lgmn/Ccl7/Lgals3/Ccl2/Cxcl17/Itgb2/Ednrb/Lbp	11	0.0458333
GO:0097529	BP	GO:0097529	myeloid leukocyte migration	11/240	219/23328	1.79561e-05	0.000654483	0.000472562	Flt1/Itga9/Lgmn/Ccl7/Lgals3/Ccl2/Cxcl17/Itgb2/Ednrb/Lbp/Pecam1	11	0.0458333
GO:0060100	BP	GO:0060100	positive regulation of phagocytosis, engulfment	4/240	16/23328	1.80435e-05	0.000654483	0.000472562	Cd36/Lbp/Gata2/C3	4	0.0166667
GO:1902430	BP	GO:1902430	negative regulation of amyloid-beta formation	4/240	16/23328	1.80435e-05	0.000654483	0.000472562	Olfm1/Apoe/Igf1/Clu	4	0.0166667
GO:1905155	BP	GO:1905155	positive regulation of membrane invagination	4/240	16/23328	1.80435e-05	0.000654483	0.000472562	Cd36/Lbp/Gata2/C3	4	0.0166667
GO:0002703	BP	GO:0002703	regulation of leukocyte mediated immunity	12/240	261/23328	1.81013e-05	0.000654483	0.000472562	Cd55/Ccl2/H2-Q7/H2-D1/B2m/Itgb2/H2-T23/H2-K1/Lgals9/Igf2/Gata2/C3	12	0.05
GO:0007219	BP	GO:0007219	Notch signaling pathway	10/240	180/23328	1.82585e-05	0.000654483	0.000472562	Foxc1/Kcna5/Dtx1/Tgfbr2/Egfl7/Foxc2/Hes1/Hhex/Gata2/Hey1	10	0.0416667
GO:0002526	BP	GO:0002526	acute inflammatory response	8/240	110/23328	1.85594e-05	0.000658479	0.000475447	Ahsg/Serpina3n/H2-T23/Ednrb/Lbp/F3/C3/Saa3	8	0.0333333
GO:1903039	BP	GO:1903039	positive regulation of leukocyte cell-cell adhesion	11/240	221/23328	1.95372e-05	0.000686171	0.000495442	Ets1/Igf1/Tgfbr2/Ccl2/Prkcq/Itgb2/H2-T23/Hes1/Il2rg/Lgals9/Igf2	11	0.0458333
GO:1903037	BP	GO:1903037	regulation of leukocyte cell-cell adhesion	13/240	309/23328	2.07462e-05	0.000721345	0.000520839	Ets1/Dtx1/Igf1/Tgfbr2/Lgals3/Ccl2/Prkcq/Itgb2/H2-T23/Hes1/Il2rg/Lgals9/Igf2	13	0.0541667
GO:2000351	BP	GO:2000351	regulation of endothelial cell apoptotic process	6/240	55/23328	2.11848e-05	0.000729302	0.000526584	Gas6/Ramp2/Ecscr/Cdh5/Kdr/Gata2	6	0.025
GO:0048762	BP	GO:0048762	mesenchymal cell differentiation	11/240	225/23328	2.30645e-05	0.000780661	0.000563667	Hand2/Foxc1/Tgfbr2/Plaur/Tbx1/Ednrb/Foxc2/Hes1/Eng/Dab2/Hey1	11	0.0458333
GO:0048754	BP	GO:0048754	branching morphogenesis of an epithelial tube	10/240	185/23328	2.31257e-05	0.000780661	0.000563667	Flt1/Col4a1/Igf1/Tgfbr2/Tbx1/Foxc2/Kdr/Eng/Rasip1/Hhex	10	0.0416667
GO:0046466	BP	GO:0046466	membrane lipid catabolic process	5/240	34/23328	2.41104e-05	0.000806076	0.000582018	Pnliprp2/Hexa/Acer2/Cyp1b1/Enpp2	5	0.0208333
GO:0090100	BP	GO:0090100	positive regulation of transmembrane receptor protein serine/threonine kinase signaling pathway	8/240	115/23328	2.56398e-05	0.000847075	0.000611621	Lrg1/Gdf15/Hes1/Cdh5/Kdr/Eng/Dab2/Lgals9	8	0.0333333
GO:0002548	BP	GO:0002548	monocyte chemotaxis	6/240	57/23328	2.60676e-05	0.000847075	0.000611621	Flt1/Lgmn/Ccl7/Lgals3/Ccl2/Cxcl17	6	0.025
GO:0043536	BP	GO:0043536	positive regulation of blood vessel endothelial cell migration	6/240	57/23328	2.60676e-05	0.000847075	0.000611621	Ets1/Igf1/Foxc2/Kdr/Igf2/Gata2	6	0.025
GO:0002428	BP	GO:0002428	antigen processing and presentation of peptide antigen via MHC class Ib	5/240	35/23328	2.78941e-05	0.000898035	0.000648415	H2-Q7/H2-D1/B2m/H2-T23/H2-K1	5	0.0208333
GO:0072577	BP	GO:0072577	endothelial cell apoptotic process	6/240	58/23328	2.88273e-05	0.000919564	0.00066396	Gas6/Ramp2/Ecscr/Cdh5/Kdr/Gata2	6	0.025
GO:1902992	BP	GO:1902992	negative regulation of amyloid precursor protein catabolic process	4/240	18/23328	2.98497e-05	0.00093459	0.000674809	Olfm1/Apoe/Igf1/Clu	4	0.0166667
GO:1990000	BP	GO:1990000	amyloid fibril formation	4/240	18/23328	2.98497e-05	0.00093459	0.000674809	Apoe/Cd36/B2m/Clu	4	0.0166667
GO:0120192	BP	GO:0120192	tight junction assembly	7/240	86/23328	3.01047e-05	0.00093459	0.000674809	Lsr/Ramp2/Cldn11/F11r/Cdh5/Cldn5/Pecam1	7	0.0291667
GO:0007178	BP	GO:0007178	transmembrane receptor protein serine/threonine kinase signaling pathway	14/240	368/23328	3.0455e-05	0.000937097	0.000676619	Tgfbr2/Ccl2/T/Lrg1/Gdf15/Hexa/Hes1/Cdh5/Kdr/Eng/Dab2/Lgals9/Cldn5/Cited1	14	0.0583333
GO:1904019	BP	GO:1904019	epithelial cell apoptotic process	8/240	118/23328	3.08837e-05	0.000941953	0.000680126	Gas6/Ramp2/Igf1/Tgfbr2/Ecscr/Cdh5/Kdr/Gata2	8	0.0333333
GO:0010573	BP	GO:0010573	vascular endothelial growth factor production	5/240	36/23328	3.21229e-05	0.000954626	0.000689276	Ccl2/Cxcl17/Flt4/Cyp1b1/C3	5	0.0208333
GO:0035909	BP	GO:0035909	aorta morphogenesis	5/240	36/23328	3.21229e-05	0.000954626	0.000689276	Prox1/Tbx1/Hes1/Eng/Hey1	5	0.0208333
GO:0097242	BP	GO:0097242	amyloid-beta clearance	5/240	36/23328	3.21229e-05	0.000954626	0.000689276	Apoe/Cd36/Itgb2/Clu/C3	5	0.0208333
GO:0003007	BP	GO:0003007	heart morphogenesis	12/240	277/23328	3.24865e-05	0.000957252	0.000691172	Sox17/Hand2/Foxc1/Prox1/Adamts1/Tgfbr2/Tbx1/T/Foxc2/Hes1/Eng/Hey1	12	0.05
GO:0052547	BP	GO:0052547	regulation of peptidase activity	15/240	421/23328	3.3809e-05	0.000987847	0.000713263	Spink4/Ahsg/Gas6/Lgmn/Igf1/Grn/Timp3/Plaur/Serpinb11/Serpina3n/Psmb8/Acer2/F3/Wfdc1/Spink1	15	0.0625
GO:0003205	BP	GO:0003205	cardiac chamber development	10/240	194/23328	3.47181e-05	0.00100159	0.000723189	Hand2/Foxc1/Prox1/Adamts1/Tgfbr2/Tbx1/Foxc2/Hes1/Eng/Hey1	10	0.0416667
GO:0032680	BP	GO:0032680	regulation of tumor necrosis factor production	8/240	120/23328	3.48556e-05	0.00100159	0.000723189	Gas6/Igf1/Ccl2/Cd36/H2-T23/Clu/Lgals9/Lbp	8	0.0333333
GO:0002687	BP	GO:0002687	positive regulation of leukocyte migration	9/240	156/23328	3.57073e-05	0.00101766	0.000734789	Gas6/Lgmn/Lgals3/Ccl2/Cxcl17/Plvap/Lgals9/Lbp/Pecam1	9	0.0375
GO:0060099	BP	GO:0060099	regulation of phagocytosis, engulfment	4/240	19/23328	3.75049e-05	0.0010453	0.000754745	Cd36/Lbp/Gata2/C3	4	0.0166667
GO:0014031	BP	GO:0014031	mesenchymal cell development	7/240	89/23328	3.76097e-05	0.0010453	0.000754745	Hand2/Foxc1/Tbx1/Ednrb/Foxc2/Hes1/Hey1	7	0.0291667
GO:0071674	BP	GO:0071674	mononuclear cell migration	7/240	89/23328	3.76097e-05	0.0010453	0.000754745	Flt1/Lgmn/Ccl7/Lgals3/Ccl2/Cxcl17/Pecam1	7	0.0291667
GO:0048771	BP	GO:0048771	tissue remodeling	10/240	196/23328	3.78797e-05	0.0010453	0.000754745	Car2/Hand2/Foxc1/Ahsg/Igf1/Tbx1/Angpt2/Foxc2/Tgm2/Flt4	10	0.0416667
GO:0045807	BP	GO:0045807	positive regulation of endocytosis	8/240	122/23328	3.92457e-05	0.00106607	0.000769745	Apoe/Cd36/B2m/Clu/Dab2/Lbp/Gata2/C3	8	0.0333333
GO:1903555	BP	GO:1903555	regulation of tumor necrosis factor superfamily cytokine production	8/240	122/23328	3.92457e-05	0.00106607	0.000769745	Gas6/Igf1/Ccl2/Cd36/H2-T23/Clu/Lgals9/Lbp	8	0.0333333
GO:0120193	BP	GO:0120193	tight junction organization	7/240	91/23328	4.34181e-05	0.00117027	0.000844979	Lsr/Ramp2/Cldn11/F11r/Cdh5/Cldn5/Pecam1	7	0.0291667
GO:0032760	BP	GO:0032760	positive regulation of tumor necrosis factor production	6/240	63/23328	4.63632e-05	0.00123429	0.000891205	Ccl2/Cd36/H2-T23/Clu/Lgals9/Lbp	6	0.025
GO:1905153	BP	GO:1905153	regulation of membrane invagination	4/240	20/23328	4.65034e-05	0.00123429	0.000891205	Cd36/Lbp/Gata2/C3	4	0.0166667
GO:0002475	BP	GO:0002475	antigen processing and presentation via MHC class Ib	5/240	39/23328	4.78421e-05	0.00126021	0.000909916	H2-Q7/H2-D1/B2m/H2-T23/H2-K1	5	0.0208333
GO:0032102	BP	GO:0032102	negative regulation of response to external stimulus	14/240	384/23328	4.83174e-05	0.00126315	0.000912046	Ets1/Apoe/Pglyrp1/Thbd/Igf1/Grn/Cxcl17/Angpt2/H2-T23/Cdh5/Lgals9/Ctla2a/Igf2/Wfdc1	14	0.0583333
GO:0032640	BP	GO:0032640	tumor necrosis factor production	8/240	126/23328	4.94192e-05	0.00128232	0.000925882	Gas6/Igf1/Ccl2/Cd36/H2-T23/Clu/Lgals9/Lbp	8	0.0333333
GO:1903557	BP	GO:1903557	positive regulation of tumor necrosis factor superfamily cytokine production	6/240	64/23328	5.07232e-05	0.0013064	0.000943273	Ccl2/Cd36/H2-T23/Clu/Lgals9/Lbp	6	0.025
GO:0043254	BP	GO:0043254	regulation of protein-containing complex assembly	15/240	438/23328	5.2998e-05	0.00135495	0.000978329	Apoe/Lgals3/Sgk1/Lcp1/Cd36/Foxc2/Hes1/Cdh5/Gmfg/Clu/Rasip1/Bik/Pecam1/Hjurp/Tmsb10	15	0.0625
GO:1904035	BP	GO:1904035	regulation of epithelial cell apoptotic process	7/240	94/23328	5.34937e-05	0.00135765	0.000980272	Gas6/Ramp2/Igf1/Ecscr/Cdh5/Kdr/Gata2	7	0.0291667
GO:0071706	BP	GO:0071706	tumor necrosis factor superfamily cytokine production	8/240	128/23328	5.52769e-05	0.00138414	0.000999404	Gas6/Igf1/Ccl2/Cd36/H2-T23/Clu/Lgals9/Lbp	8	0.0333333
GO:0019730	BP	GO:0019730	antimicrobial humoral response	9/240	165/23328	5.53339e-05	0.00138414	0.000999404	Pglyrp1/Ang/Lgals3/Ccl2/Nts/Npy/B2m/Ctsg/H2-T23	9	0.0375
GO:0051098	BP	GO:0051098	regulation of binding	14/240	390/23328	5.707e-05	0.00141737	0.0010234	Hand2/Foxc1/Ramp2/Apoe/Igf1/Plaur/B2m/Hes1/Dab2/Lgals9/Cldn5/Hey1/H1f0/Hjurp	14	0.0583333
GO:0002483	BP	GO:0002483	antigen processing and presentation of endogenous peptide antigen	5/240	41/23328	6.1237e-05	0.00148896	0.00107508	H2-Q7/H2-D1/B2m/H2-T23/H2-K1	5	0.0208333
GO:0006953	BP	GO:0006953	acute-phase response	5/240	41/23328	6.1237e-05	0.00148896	0.00107508	Ahsg/Serpina3n/Ednrb/Lbp/Saa3	5	0.0208333
GO:0019885	BP	GO:0019885	antigen processing and presentation of endogenous peptide antigen via MHC class I	5/240	41/23328	6.1237e-05	0.00148896	0.00107508	H2-Q7/H2-D1/B2m/H2-T23/H2-K1	5	0.0208333
GO:1901653	BP	GO:1901653	cellular response to peptide	12/240	299/23328	6.78891e-05	0.00163924	0.00118359	Car2/Ahsg/Ogt/Lgmn/Igf1/Sgk1/Prkcq/Cd36/Gdf15/Foxc2/Lpl/Igf2	12	0.05
GO:0042692	BP	GO:0042692	muscle cell differentiation	14/240	399/23328	7.27937e-05	0.00174554	0.00126035	Ramp2/Prox1/Igf1/Csrp2/Tbx1/T/Gdf15/Ednrb/Hes1/Eng/Tmem204/Igf2/Hey1/H3f3a	14	0.0583333
GO:0045861	BP	GO:0045861	negative regulation of proteolysis	13/240	350/23328	7.45968e-05	0.00177653	0.00128272	Spink4/Ahsg/Gas6/Ogt/Igf1/Timp3/Plaur/Serpinb11/Serpina3n/Ctla2a/Wfdc1/Spink1/Rpl5	13	0.0541667
GO:0050878	BP	GO:0050878	regulation of body fluid levels	13/240	354/23328	8.36218e-05	0.00197791	0.00142813	Ugcg/Gas6/Lsr/Apoe/Thbd/Prkcq/Mmrn1/Cd36/Procr/F11r/Ednrb/F3/C3	13	0.0541667
GO:0019883	BP	GO:0019883	antigen processing and presentation of endogenous antigen	5/240	44/23328	8.65437e-05	0.00203319	0.00146804	H2-Q7/H2-D1/B2m/H2-T23/H2-K1	5	0.0208333
GO:0001885	BP	GO:0001885	endothelial cell development	6/240	71/23328	9.12606e-05	0.00212962	0.00153766	Sox18/F11r/Cdh5/Eng/Cldn5/Pecam1	6	0.025
GO:0006909	BP	GO:0006909	phagocytosis	13/240	358/23328	9.35782e-05	0.00216914	0.0015662	Ahsg/Gas6/Mfge8/Ccl2/Cd36/Itgb2/Il2rg/Tgm2/C2/Lbp/Pecam1/Gata2/C3	13	0.0541667
GO:1903708	BP	GO:1903708	positive regulation of hemopoiesis	10/240	224/23328	0.000115533	0.00266031	0.00192085	Car2/Flt1/Foxc1/Gas6/Ets1/Tgfbr2/Isg15/Il2rg/Lgals9/Gata2	10	0.0416667
GO:0051145	BP	GO:0051145	smooth muscle cell differentiation	6/240	75/23328	0.000123995	0.00281785	0.0020346	Ramp2/Ednrb/Hes1/Eng/Tmem204/Hey1	6	0.025
GO:1903670	BP	GO:1903670	regulation of sprouting angiogenesis	6/240	75/23328	0.000123995	0.00281785	0.0020346	Jak1/Klf2/Foxc2/Mmrn2/Kdr/Gata2	6	0.025
GO:0019221	BP	GO:0019221	cytokine-mediated signaling pathway	13/240	369/23328	0.000126423	0.00285436	0.00206096	Foxc1/Ugcg/Gas6/Jak1/Ccl7/Ccl2/Cxcl17/Csf2rb2/Csf2rb/Plvap/Il2rg/Ackr1/F3	13	0.0541667
GO:0046890	BP	GO:0046890	regulation of lipid biosynthetic process	9/240	184/23328	0.000127645	0.00286336	0.00206745	Prox1/Apoe/Igf1/Slc45a3/Dab2/Igf2/Fabp3/C3/Fabp5	9	0.0375
GO:0002699	BP	GO:0002699	positive regulation of immune effector process	11/240	273/23328	0.000131528	0.00289825	0.00209265	Ccl2/H2-Q7/H2-D1/Cd36/B2m/Itgb2/H2-T23/H2-K1/Lbp/Gata2/C3	11	0.0458333
GO:0071695	BP	GO:0071695	anatomical structure maturation	11/240	273/23328	0.000131528	0.00289825	0.00209265	Igf1/Sox18/Klf2/Ednrb/Hes1/Cdh5/Lyl1/Kdr/Gata2/C3/Spink1	11	0.0458333
GO:0050863	BP	GO:0050863	regulation of T cell activation	12/240	321/23328	0.000132616	0.00289825	0.00209265	Dtx1/Igf1/Tgfbr2/Lgals3/Ccl2/Prkcq/H2-T23/Hes1/Il2rg/Lgals9/Ctla2a/Igf2	12	0.05
GO:0002705	BP	GO:0002705	positive regulation of leukocyte mediated immunity	9/240	185/23328	0.000132989	0.00289825	0.00209265	Ccl2/H2-Q7/H2-D1/B2m/Itgb2/H2-T23/H2-K1/Gata2/C3	9	0.0375
GO:0007263	BP	GO:0007263	nitric oxide mediated signal transduction	4/240	26/23328	0.000136702	0.00289825	0.00209265	Rasd1/Apoe/Cd36/Spink1	4	0.0166667
GO:0010575	BP	GO:0010575	positive regulation of vascular endothelial growth factor production	4/240	26/23328	0.000136702	0.00289825	0.00209265	Cxcl17/Flt4/Cyp1b1/C3	4	0.0166667
GO:0055094	BP	GO:0055094	response to lipoprotein particle	4/240	26/23328	0.000136702	0.00289825	0.00209265	Apoe/Cd36/Itgb2/Lpl	4	0.0166667
GO:0070168	BP	GO:0070168	negative regulation of biomineral tissue development	4/240	26/23328	0.000136702	0.00289825	0.00209265	Ahsg/Gas6/Srgn/Hey1	4	0.0166667
GO:0110150	BP	GO:0110150	negative regulation of biomineralization	4/240	26/23328	0.000136702	0.00289825	0.00209265	Ahsg/Gas6/Srgn/Hey1	4	0.0166667
GO:1903034	BP	GO:1903034	regulation of response to wounding	9/240	186/23328	0.00013852	0.00291253	0.00210296	Apoe/Thbd/Grn/Ccl2/Prkcq/Cd36/F11r/Foxc2/Wfdc1	9	0.0375
GO:0061041	BP	GO:0061041	regulation of wound healing	8/240	146/23328	0.000139051	0.00291253	0.00210296	Apoe/Thbd/Ccl2/Prkcq/Cd36/F11r/Foxc2/Wfdc1	8	0.0333333
GO:0006809	BP	GO:0006809	nitric oxide biosynthetic process	6/240	77/23328	0.000143526	0.00298827	0.00215764	Igf1/Cd36/Klf2/Itgb2/Clu/Cyp1b1	6	0.025
GO:0003231	BP	GO:0003231	cardiac ventricle development	8/240	147/23328	0.000145769	0.00299905	0.00216542	Hand2/Foxc1/Prox1/Tgfbr2/Foxc2/Hes1/Eng/Hey1	8	0.0333333
GO:0007043	BP	GO:0007043	cell-cell junction assembly	8/240	147/23328	0.000145769	0.00299905	0.00216542	Lsr/Ramp2/Cldn11/F11r/Cdh5/Cldn5/Pecam1/Ace2	8	0.0333333
GO:0021700	BP	GO:0021700	developmental maturation	12/240	327/23328	0.000157529	0.00322193	0.00232636	Igf1/Sox18/Klf2/Ednrb/Hes1/Cdh5/Lyl1/Kdr/Palm/Gata2/C3/Spink1	12	0.05
GO:0071677	BP	GO:0071677	positive regulation of mononuclear cell migration	4/240	27/23328	0.000159186	0.00323679	0.00233708	Lgmn/Lgals3/Ccl2/Cxcl17	4	0.0166667
GO:0045646	BP	GO:0045646	regulation of erythrocyte differentiation	5/240	50/23328	0.000160586	0.00324627	0.00234393	Lmo2/Ets1/B2m/Isg15/Gata2	5	0.0208333
GO:0003266	BP	GO:0003266	regulation of secondary heart field cardioblast proliferation	3/240	11/23328	0.00016694	0.00329801	0.00238129	Hand2/Tbx1/Hes1	3	0.0125
GO:0097084	BP	GO:0097084	vascular associated smooth muscle cell development	3/240	11/23328	0.00016694	0.00329801	0.00238129	Ramp2/Hes1/Eng	3	0.0125
GO:0097278	BP	GO:0097278	complement-dependent cytotoxicity	3/240	11/23328	0.00016694	0.00329801	0.00238129	Cd55/Cd59a/C3	3	0.0125
GO:0150104	BP	GO:0150104	transport across blood-brain barrier	3/240	11/23328	0.00016694	0.00329801	0.00238129	Apoe/Cd36/Fabp5	3	0.0125
GO:0060485	BP	GO:0060485	mesenchyme development	11/240	281/23328	0.000169218	0.00332412	0.00240014	Hand2/Foxc1/Tgfbr2/Plaur/Tbx1/Ednrb/Foxc2/Hes1/Eng/Dab2/Hey1	11	0.0458333
GO:0050830	BP	GO:0050830	defense response to Gram-positive bacterium	8/240	151/23328	0.000175375	0.00339173	0.00244896	Pglyrp1/Ang/Npy/Cd36/B2m/Ctsg/H2-T23/Lbp	8	0.0333333
GO:0001916	BP	GO:0001916	positive regulation of T cell mediated cytotoxicity	5/240	51/23328	0.000176561	0.00339173	0.00244896	H2-Q7/H2-D1/B2m/H2-T23/H2-K1	5	0.0208333
GO:0002474	BP	GO:0002474	antigen processing and presentation of peptide antigen via MHC class I	5/240	51/23328	0.000176561	0.00339173	0.00244896	H2-Q7/H2-D1/B2m/H2-T23/H2-K1	5	0.0208333
GO:0072132	BP	GO:0072132	mesenchyme morphogenesis	5/240	51/23328	0.000176561	0.00339173	0.00244896	Foxc1/Tgfbr2/Foxc2/Eng/Hey1	5	0.0208333
GO:2000379	BP	GO:2000379	positive regulation of reactive oxygen species metabolic process	7/240	114/23328	0.000180755	0.00345321	0.00249335	Ogt/Tgfbr2/Cd36/Klf2/Itgb2/Clu/Cyp1b1	7	0.0291667
GO:0048863	BP	GO:0048863	stem cell differentiation	10/240	237/23328	0.00018295	0.00346243	0.00250001	Sox17/Hand2/Foxc1/Tbx1/T/Sox18/Ednrb/Foxc2/Hes1/Hhex	10	0.0416667
GO:0071402	BP	GO:0071402	cellular response to lipoprotein particle stimulus	4/240	28/23328	0.000184225	0.00346243	0.00250001	Apoe/Cd36/Itgb2/Lpl	4	0.0166667
GO:1901532	BP	GO:1901532	regulation of hematopoietic progenitor cell differentiation	4/240	28/23328	0.000184225	0.00346243	0.00250001	Flt1/Foxc1/Hes1/Kdr	4	0.0166667
GO:0046209	BP	GO:0046209	nitric oxide metabolic process	6/240	81/23328	0.000189865	0.00354925	0.00256269	Igf1/Cd36/Klf2/Itgb2/Clu/Cyp1b1	6	0.025
GO:0001912	BP	GO:0001912	positive regulation of leukocyte mediated cytotoxicity	6/240	82/23328	0.000203113	0.0037766	0.00272685	Ccl2/H2-Q7/H2-D1/B2m/H2-T23/H2-K1	6	0.025
GO:0002706	BP	GO:0002706	regulation of lymphocyte mediated immunity	9/240	196/23328	0.000205208	0.00379525	0.00274031	Cd55/H2-Q7/H2-D1/B2m/H2-T23/H2-K1/Lgals9/Igf2/C3	9	0.0375
GO:0097530	BP	GO:0097530	granulocyte migration	8/240	155/23328	0.000209758	0.00385888	0.00278626	Itga9/Ccl7/Lgals3/Ccl2/Cxcl17/Itgb2/Lbp/Pecam1	8	0.0333333
GO:0055010	BP	GO:0055010	ventricular cardiac muscle tissue morphogenesis	5/240	53/23328	0.000212122	0.00388183	0.00280283	Foxc1/Prox1/Foxc2/Eng/Hey1	5	0.0208333
GO:0060415	BP	GO:0060415	muscle tissue morphogenesis	6/240	83/23328	0.00021708	0.00393876	0.00284393	Foxc1/Prox1/Tbx1/Foxc2/Eng/Hey1	6	0.025
GO:0030856	BP	GO:0030856	regulation of epithelial cell differentiation	8/240	156/23328	0.000219166	0.00393876	0.00284393	Foxc1/Apold1/F11r/Hes1/Cdh5/Cldn5/Hey1/Cited1	8	0.0333333
GO:0003263	BP	GO:0003263	cardioblast proliferation	3/240	12/23328	0.000220897	0.00393876	0.00284393	Hand2/Tbx1/Hes1	3	0.0125
GO:0003264	BP	GO:0003264	regulation of cardioblast proliferation	3/240	12/23328	0.000220897	0.00393876	0.00284393	Hand2/Tbx1/Hes1	3	0.0125
GO:0010232	BP	GO:0010232	vascular transport	3/240	12/23328	0.000220897	0.00393876	0.00284393	Apoe/Cd36/Fabp5	3	0.0125
GO:0014032	BP	GO:0014032	neural crest cell development	6/240	84/23328	0.000231792	0.00409106	0.0029539	Hand2/Foxc1/Tbx1/Ednrb/Foxc2/Hes1	6	0.025
GO:0070830	BP	GO:0070830	bicellular tight junction assembly	6/240	84/23328	0.000231792	0.00409106	0.0029539	Ramp2/Cldn11/F11r/Cdh5/Cldn5/Pecam1	6	0.025
GO:0050870	BP	GO:0050870	positive regulation of T cell activation	9/240	200/23328	0.000238473	0.00418773	0.0030237	Igf1/Tgfbr2/Ccl2/Prkcq/H2-T23/Hes1/Il2rg/Lgals9/Igf2	9	0.0375
GO:0035162	BP	GO:0035162	embryonic hemopoiesis	4/240	30/23328	0.000242632	0.00423936	0.00306098	Lmo2/Tgfbr2/Kdr/Gata2	4	0.0166667
GO:0010466	BP	GO:0010466	negative regulation of peptidase activity	10/240	246/23328	0.000246889	0.00429217	0.00309911	Spink4/Ahsg/Gas6/Igf1/Timp3/Plaur/Serpinb11/Serpina3n/Wfdc1/Spink1	10	0.0416667
GO:0001819	BP	GO:0001819	positive regulation of cytokine production	14/240	449/23328	0.000248226	0.00429395	0.00310039	Ccl2/Cxcl17/Prkcq/Cd36/B2m/H2-T23/Flt4/Clu/Lpl/Cyp1b1/Lgals9/Lbp/F3/C3	14	0.0583333
GO:0050818	BP	GO:0050818	regulation of coagulation	6/240	86/23328	0.000263565	0.00448678	0.00323962	Apoe/Thbd/Prkcq/Cd36/Procr/F11r	6	0.025
GO:0060411	BP	GO:0060411	cardiac septum morphogenesis	6/240	86/23328	0.000263565	0.00448678	0.00323962	Prox1/Tgfbr2/Tbx1/Hes1/Eng/Hey1	6	0.025
GO:2001057	BP	GO:2001057	reactive nitrogen species metabolic process	6/240	86/23328	0.000263565	0.00448678	0.00323962	Igf1/Cd36/Klf2/Itgb2/Clu/Cyp1b1	6	0.025
GO:0052548	BP	GO:0052548	regulation of endopeptidase activity	12/240	346/23328	0.000264535	0.00448678	0.00323962	Ahsg/Gas6/Lgmn/Igf1/Timp3/Plaur/Serpinb11/Serpina3n/Psmb8/Acer2/F3/Spink1	12	0.05
GO:0001914	BP	GO:0001914	regulation of T cell mediated cytotoxicity	5/240	56/23328	0.000275375	0.0046255	0.00333979	H2-Q7/H2-D1/B2m/H2-T23/H2-K1	5	0.0208333
GO:0035924	BP	GO:0035924	cellular response to vascular endothelial growth factor stimulus	5/240	56/23328	0.000275375	0.0046255	0.00333979	Flt1/Foxc1/Ramp2/Flt4/Kdr	5	0.0208333
GO:0030948	BP	GO:0030948	negative regulation of vascular endothelial growth factor receptor signaling pathway	3/240	13/23328	0.000284987	0.00476394	0.00343975	Mmrn2/Cd59a/Hhex	3	0.0125
GO:1902904	BP	GO:1902904	negative regulation of supramolecular fiber organization	8/240	163/23328	0.000295182	0.00491075	0.00354575	Apoe/Sgk1/F11r/Cdh5/Gmfg/Clu/Pecam1/Tmsb10	8	0.0333333
GO:1990266	BP	GO:1990266	neutrophil migration	7/240	124/23328	0.000303226	0.00502055	0.00362503	Itga9/Ccl7/Lgals3/Ccl2/Itgb2/Lbp/Pecam1	7	0.0291667
GO:0071375	BP	GO:0071375	cellular response to peptide hormone stimulus	10/240	253/23328	0.000308719	0.00508728	0.00367321	Car2/Ahsg/Ogt/Igf1/Sgk1/Prkcq/Gdf15/Foxc2/Lpl/Igf2	10	0.0416667
GO:0051346	BP	GO:0051346	negative regulation of hydrolase activity	13/240	405/23328	0.000312462	0.00512467	0.00370021	Slc7a14/Spink4/Ahsg/Gas6/Igf1/Timp3/Plaur/Serpinb11/Serpina3n/F11r/Pecam1/Wfdc1/Spink1	13	0.0541667
GO:1903409	BP	GO:1903409	reactive oxygen species biosynthetic process	7/240	125/23328	0.000318444	0.0051735	0.00373547	Ogt/Igf1/Cd36/Klf2/Itgb2/Clu/Cyp1b1	7	0.0291667
GO:0071560	BP	GO:0071560	cellular response to transforming growth factor beta stimulus	9/240	208/23328	0.000318511	0.0051735	0.00373547	Col4a2/Tgfbr2/Ccl2/Lrg1/Cdh5/Eng/Dab2/Cldn5/Cited1	9	0.0375
GO:0006959	BP	GO:0006959	humoral immune response	13/240	406/23328	0.000319903	0.0051735	0.00373547	Cd55/Pglyrp1/Ang/Lgals3/Ccl2/Nts/Npy/B2m/Ctsg/H2-T23/Cd59a/C2/C3	13	0.0541667
GO:0008217	BP	GO:0008217	regulation of blood pressure	9/240	209/23328	0.000329916	0.00530463	0.00383014	Gas6/Ramp2/Npy/Ece1/Cd36/F11r/Ednrb/Eng/Ace2	9	0.0375
GO:0002683	BP	GO:0002683	negative regulation of immune system process	14/240	462/23328	0.000331062	0.00530463	0.00383014	Lmo2/Dtx1/Pglyrp1/Igf1/Grn/Lgals3/Tmem176a/Tmem176b/H2-T23/Hes1/Cd59a/Lgals9/Igf2/Gata2	14	0.0583333
GO:0071621	BP	GO:0071621	granulocyte chemotaxis	7/240	126/23328	0.000334269	0.00533144	0.0038495	Itga9/Ccl7/Lgals3/Ccl2/Cxcl17/Itgb2/Lbp	7	0.0291667
GO:0048864	BP	GO:0048864	stem cell development	6/240	90/23328	0.00033733	0.00535569	0.00386701	Hand2/Foxc1/Tbx1/Ednrb/Foxc2/Hes1	6	0.025
GO:2000027	BP	GO:2000027	regulation of animal organ morphogenesis	9/240	210/23328	0.000341657	0.00539973	0.00389881	Hand2/Foxc1/Tgfbr2/Tbx1/Foxc2/Hes1/Eng/Dab2/Cited1	9	0.0375
GO:0042742	BP	GO:0042742	defense response to bacterium	14/240	464/23328	0.000345705	0.00543898	0.00392715	Pglyrp1/Ang/Grn/Npy/Cd36/B2m/Ctsg/H2-T23/Isg15/H2-K1/Lcn2/Lgals9/Lbp/Stab1	14	0.0583333
GO:0045834	BP	GO:0045834	positive regulation of lipid metabolic process	8/240	167/23328	0.000347494	0.0054425	0.00392969	Flt1/Apoe/Igf1/Cd36/Slc45a3/Dab2/Igf2/Fabp3	8	0.0333333
GO:0002486	BP	GO:0002486	antigen processing and presentation of endogenous peptide antigen via MHC class I via ER pathway, TAP-independent	4/240	33/23328	0.000353635	0.00551385	0.00398121	H2-Q7/H2-D1/H2-T23/H2-K1	4	0.0166667
GO:0014033	BP	GO:0014033	neural crest cell differentiation	6/240	91/23328	0.000358076	0.00553348	0.00399538	Hand2/Foxc1/Tbx1/Ednrb/Foxc2/Hes1	6	0.025
GO:0048644	BP	GO:0048644	muscle organ morphogenesis	6/240	91/23328	0.000358076	0.00553348	0.00399538	Foxc1/Prox1/Tbx1/Foxc2/Eng/Hey1	6	0.025
GO:0046886	BP	GO:0046886	positive regulation of hormone biosynthetic process	3/240	14/23328	0.00035996	0.00553797	0.00399862	Igf1/Dab2/Igf2	3	0.0125
GO:0071559	BP	GO:0071559	response to transforming growth factor beta	9/240	212/23328	0.000366175	0.00560876	0.00404974	Col4a2/Tgfbr2/Ccl2/Lrg1/Cdh5/Eng/Dab2/Cldn5/Cited1	9	0.0375
GO:0045665	BP	GO:0045665	negative regulation of neuron differentiation	10/240	259/23328	0.00037155	0.00566613	0.00409116	Dtx1/Apoe/Efemp1/H2-D1/B2m/Ednrb/H2-K1/Hes1/Dab2/Hey1	10	0.0416667
GO:0007179	BP	GO:0007179	transforming growth factor beta receptor signaling pathway	8/240	169/23328	0.000376349	0.00568943	0.00410798	Tgfbr2/Ccl2/Lrg1/Cdh5/Eng/Dab2/Cldn5/Cited1	8	0.0333333
GO:0010876	BP	GO:0010876	lipid localization	13/240	413/23328	0.00037635	0.00568943	0.00410798	Ugcg/Aqp8/Apoe/Cd36/Nmb/Hexa/Slco2a1/Lpl/Dab2/Lbp/Fabp3/C3/Fabp5	13	0.0541667
GO:0042098	BP	GO:0042098	T cell proliferation	9/240	213/23328	0.000378968	0.00569095	0.00410908	Igf1/Tgfbr2/Lgals3/Prkcq/Itgb2/H2-T23/Hes1/Lgals9/Igf2	9	0.0375
GO:0070098	BP	GO:0070098	chemokine-mediated signaling pathway	5/240	60/23328	0.000380815	0.00569095	0.00410908	Foxc1/Ccl7/Ccl2/Cxcl17/Ackr1	5	0.0208333
GO:1902105	BP	GO:1902105	regulation of leukocyte differentiation	11/240	309/23328	0.000381361	0.00569095	0.00410908	Car2/Gas6/Dtx1/Pglyrp1/Tgfbr2/Tmem176a/Tmem176b/Il2rg/Lgals9/Ctla2a/Gata2	11	0.0458333
GO:0061844	BP	GO:0061844	antimicrobial humoral immune response mediated by antimicrobial peptide	7/240	129/23328	0.000385562	0.00572906	0.0041366	Pglyrp1/Ang/Lgals3/Ccl2/Nts/Npy/B2m	7	0.0291667
GO:0002476	BP	GO:0002476	antigen processing and presentation of endogenous peptide antigen via MHC class Ib	4/240	34/23328	0.000397571	0.00583205	0.00421097	H2-Q7/H2-D1/H2-T23/H2-K1	4	0.0166667
GO:0002484	BP	GO:0002484	antigen processing and presentation of endogenous peptide antigen via MHC class I via ER pathway	4/240	34/23328	0.000397571	0.00583205	0.00421097	H2-Q7/H2-D1/H2-T23/H2-K1	4	0.0166667
GO:0019934	BP	GO:0019934	cGMP-mediated signaling	4/240	34/23328	0.000397571	0.00583205	0.00421097	Apoe/Cd36/Ednrb/Npr1	4	0.0166667
GO:0048732	BP	GO:0048732	gland development	14/240	471/23328	0.000401406	0.00583205	0.00421097	Hand2/Foxc1/Lsr/Prox1/Igf1/Tgfbr2/Plaur/Tbx1/Hes1/Tgm2/Hhex/Igf2/Gata2/Zfas1	14	0.0583333
GO:0002028	BP	GO:0002028	regulation of sodium ion transport	6/240	93/23328	0.000402558	0.00583205	0.00421097	Sgk1/Atp1b3/Fxyd2/Fxyd5/Scn3b/Fxyd6	6	0.025
GO:0043297	BP	GO:0043297	apical junction assembly	6/240	93/23328	0.000402558	0.00583205	0.00421097	Ramp2/Cldn11/F11r/Cdh5/Cldn5/Pecam1	6	0.025
GO:0019216	BP	GO:0019216	regulation of lipid metabolic process	12/240	363/23328	0.000407503	0.00587921	0.00424501	Flt1/Lsr/Prox1/Apoe/Igf1/Cd36/Slc45a3/Dab2/Igf2/Fabp3/C3/Fabp5	12	0.05
GO:0070374	BP	GO:0070374	positive regulation of ERK1 and ERK2 cascade	9/240	216/23328	0.000419577	0.00602838	0.00435272	Hand2/Gas6/Apoe/Ccl7/Ccl2/Cd36/Flt4/Kdr/C3	9	0.0375
GO:0032103	BP	GO:0032103	positive regulation of response to external stimulus	13/240	418/23328	0.000421677	0.00603362	0.00435651	Gas6/Ets1/Lgmn/Grn/Ccl2/Cxcl17/H2-T23/Tgm2/Lpl/Kdr/Lgals9/Lbp/C3	13	0.0541667
GO:0015908	BP	GO:0015908	fatty acid transport	6/240	94/23328	0.000426358	0.00607559	0.00438681	Apoe/Cd36/Nmb/Slco2a1/Fabp3/Fabp5	6	0.025
GO:0002685	BP	GO:0002685	regulation of leukocyte migration	9/240	217/23328	0.000433884	0.00615761	0.00444603	Gas6/Lgmn/Lgals3/Ccl2/Cxcl17/Plvap/Lgals9/Lbp/Pecam1	9	0.0375
GO:0003229	BP	GO:0003229	ventricular cardiac muscle tissue development	5/240	62/23328	0.00044375	0.00616118	0.00444861	Foxc1/Prox1/Foxc2/Eng/Hey1	5	0.0208333
GO:0031640	BP	GO:0031640	killing of cells of other organism	5/240	62/23328	0.00044375	0.00616118	0.00444861	Pglyrp1/Lgals3/Ccl2/Nts/Ctsg	5	0.0208333
GO:0034110	BP	GO:0034110	regulation of homotypic cell-cell adhesion	4/240	35/23328	0.000445271	0.00616118	0.00444861	Jak1/Plaur/Prkcq/F11r	4	0.0166667
GO:1902003	BP	GO:1902003	regulation of amyloid-beta formation	4/240	35/23328	0.000445271	0.00616118	0.00444861	Olfm1/Apoe/Igf1/Clu	4	0.0166667
GO:0030449	BP	GO:0030449	regulation of complement activation	3/240	15/23328	0.000446539	0.00616118	0.00444861	Cd55/Cd59a/C3	3	0.0125
GO:0061042	BP	GO:0061042	vascular wound healing	3/240	15/23328	0.000446539	0.00616118	0.00444861	Foxc2/Kdr/Gata2	3	0.0125
GO:0150105	BP	GO:0150105	protein localization to cell-cell junction	3/240	15/23328	0.000446539	0.00616118	0.00444861	Lsr/F11r/Cdh5	3	0.0125
GO:0031343	BP	GO:0031343	positive regulation of cell killing	6/240	95/23328	0.000451241	0.00620145	0.00447768	Ccl2/H2-Q7/H2-D1/B2m/H2-T23/H2-K1	6	0.025
GO:0006643	BP	GO:0006643	membrane lipid metabolic process	8/240	174/23328	0.000457103	0.00625727	0.00451799	Pnliprp2/Ugcg/Plpp1/Hexa/Acer2/Cyp1b1/St3gal6/Enpp2	8	0.0333333
GO:0042129	BP	GO:0042129	regulation of T cell proliferation	8/240	175/23328	0.000474827	0.00646705	0.00466945	Igf1/Tgfbr2/Lgals3/Prkcq/H2-T23/Hes1/Lgals9/Igf2	8	0.0333333
GO:0031016	BP	GO:0031016	pancreas development	6/240	96/23328	0.000477243	0.00646705	0.00466945	Prox1/Igf1/Hes1/Clu/Hhex/Igf2	6	0.025
GO:1903428	BP	GO:1903428	positive regulation of reactive oxygen species biosynthetic process	5/240	63/23328	0.000478007	0.00646705	0.00466945	Ogt/Cd36/Klf2/Itgb2/Clu	5	0.0208333
GO:0002698	BP	GO:0002698	negative regulation of immune effector process	7/240	134/23328	0.000484888	0.00653471	0.00471831	Pglyrp1/Grn/Lgals3/H2-T23/Cd59a/Lgals9/Igf2	7	0.0291667
GO:0001933	BP	GO:0001933	negative regulation of protein phosphorylation	13/240	425/23328	0.000492875	0.0066167	0.00477751	Ogt/Apoe/Ptprb/Igf1/Timp3/Dusp2/Eng/Dab2/Rasip1/Hhex/Pecam1/Ace2/Spink1	13	0.0541667
GO:0030100	BP	GO:0030100	regulation of endocytosis	9/240	222/23328	0.000511578	0.00679823	0.00490858	Apoe/Lgals3/Cd36/B2m/Clu/Dab2/Lbp/Gata2/C3	9	0.0375
GO:0015909	BP	GO:0015909	long-chain fatty acid transport	5/240	64/23328	0.000514218	0.00679823	0.00490858	Apoe/Cd36/Nmb/Fabp3/Fabp5	5	0.0208333
GO:0035904	BP	GO:0035904	aorta development	5/240	64/23328	0.000514218	0.00679823	0.00490858	Prox1/Tbx1/Hes1/Eng/Hey1	5	0.0208333
GO:1902305	BP	GO:1902305	regulation of sodium ion transmembrane transport	5/240	64/23328	0.000514218	0.00679823	0.00490858	Atp1b3/Fxyd2/Fxyd5/Scn3b/Fxyd6	5	0.0208333
GO:0071404	BP	GO:0071404	cellular response to low-density lipoprotein particle stimulus	3/240	16/23328	0.000545423	0.00710275	0.00512846	Cd36/Itgb2/Lpl	3	0.0125
GO:1901550	BP	GO:1901550	regulation of endothelial cell development	3/240	16/23328	0.000545423	0.00710275	0.00512846	F11r/Cdh5/Cldn5	3	0.0125
GO:1903140	BP	GO:1903140	regulation of establishment of endothelial barrier	3/240	16/23328	0.000545423	0.00710275	0.00512846	F11r/Cdh5/Cldn5	3	0.0125
GO:2001212	BP	GO:2001212	regulation of vasculogenesis	3/240	16/23328	0.000545423	0.00710275	0.00512846	Ramp2/Kdr/Hey1	3	0.0125
GO:0060389	BP	GO:0060389	pathway-restricted SMAD protein phosphorylation	5/240	65/23328	0.000552452	0.00716745	0.00517517	Tgfbr2/Gdf15/Eng/Dab2/Lgals9	5	0.0208333
GO:0001655	BP	GO:0001655	urogenital system development	12/240	376/23328	0.000556727	0.00719606	0.00519583	Sox17/Foxc1/Col4a1/Adamts1/Igf1/Plaur/Angpt2/Foxc2/Hes1/Gata2/Hey1/Cited1	12	0.05
GO:0030593	BP	GO:0030593	neutrophil chemotaxis	6/240	99/23328	0.000562302	0.00724121	0.00522843	Itga9/Ccl7/Lgals3/Ccl2/Itgb2/Lbp	6	0.025
GO:0006639	BP	GO:0006639	acylglycerol metabolic process	7/240	138/23328	0.0005782	0.00741846	0.00535641	Pnliprp2/Apoe/Ang/Cd36/Plpp1/Lpl/C3	7	0.0291667
GO:0042102	BP	GO:0042102	positive regulation of T cell proliferation	6/240	100/23328	0.000593126	0.0075542	0.00545442	Igf1/Tgfbr2/Prkcq/H2-T23/Hes1/Igf2	6	0.025
GO:0046889	BP	GO:0046889	positive regulation of lipid biosynthetic process	6/240	100/23328	0.000593126	0.0075542	0.00545442	Apoe/Igf1/Slc45a3/Dab2/Igf2/Fabp3	6	0.025
GO:0045601	BP	GO:0045601	regulation of endothelial cell differentiation	4/240	38/23328	0.000612756	0.00774746	0.00559396	Apold1/F11r/Cdh5/Cldn5	4	0.0166667
GO:0045940	BP	GO:0045940	positive regulation of steroid metabolic process	4/240	38/23328	0.000612756	0.00774746	0.00559396	Apoe/Igf1/Dab2/Igf2	4	0.0166667
GO:0010951	BP	GO:0010951	negative regulation of endopeptidase activity	8/240	182/23328	0.000615124	0.00774922	0.00559523	Ahsg/Gas6/Igf1/Timp3/Plaur/Serpinb11/Serpina3n/Spink1	8	0.0333333
GO:0006638	BP	GO:0006638	neutral lipid metabolic process	7/240	140/23328	0.000629924	0.00790703	0.00570918	Pnliprp2/Apoe/Ang/Cd36/Plpp1/Lpl/C3	7	0.0291667
GO:0030336	BP	GO:0030336	negative regulation of cell migration	10/240	278/23328	0.000644807	0.00806473	0.00582304	Olfm1/Apoe/Egfl7/Angpt2/Arap3/Mmrn2/Cyp1b1/Eng/Cldn5/Tie1	10	0.0416667
GO:0003198	BP	GO:0003198	epithelial to mesenchymal transition involved in endocardial cushion formation	3/240	17/23328	0.000657284	0.00816206	0.00589332	Tgfbr2/Eng/Hey1	3	0.0125
GO:0040015	BP	GO:0040015	negative regulation of multicellular organism growth	3/240	17/23328	0.000657284	0.00816206	0.00589332	H19/Lgmn/Gdf15	3	0.0125
GO:0050867	BP	GO:0050867	positive regulation of cell activation	14/240	496/23328	0.00066734	0.00825744	0.00596219	Gas6/Igf1/Tgfbr2/Ccl2/Prkcq/Itgb2/F11r/H2-T23/Hes1/Il2rg/Lgals9/Lbp/Igf2/Gata2	14	0.0583333
GO:0030513	BP	GO:0030513	positive regulation of BMP signaling pathway	4/240	39/23328	0.000677318	0.00832167	0.00600856	Hes1/Cdh5/Kdr/Eng	4	0.0166667
GO:0090049	BP	GO:0090049	regulation of cell migration involved in sprouting angiogenesis	4/240	39/23328	0.000677318	0.00832167	0.00600856	Foxc2/Mmrn2/Kdr/Gata2	4	0.0166667
GO:0051047	BP	GO:0051047	positive regulation of secretion	13/240	440/23328	0.000680319	0.00832912	0.00601394	Igf1/Ang/Lgals3/Prkcq/Cd36/Slc18a1/Itgb2/Nmb/H2-T23/Ednrb/Dab2/Gata2/Ppia	13	0.0541667
GO:0090287	BP	GO:0090287	regulation of cellular response to growth factor stimulus	10/240	281/23328	0.000700238	0.0085429	0.0061683	Lrg1/Hes1/Cdh5/Mmrn2/Kdr/Eng/Cd59a/Dab2/Hhex/Tmem204	10	0.0416667
GO:0010721	BP	GO:0010721	negative regulation of cell development	12/240	387/23328	0.000716633	0.00871235	0.00629065	Dtx1/Olfm1/Apoe/Igf1/Efemp1/H2-D1/B2m/Ednrb/H2-K1/Hes1/Dab2/Hey1	12	0.05
GO:0001913	BP	GO:0001913	T cell mediated cytotoxicity	5/240	69/23328	0.000727076	0.00874755	0.00631607	H2-Q7/H2-D1/B2m/H2-T23/H2-K1	5	0.0208333
GO:0045428	BP	GO:0045428	regulation of nitric oxide biosynthetic process	5/240	69/23328	0.000727076	0.00874755	0.00631607	Igf1/Cd36/Klf2/Itgb2/Clu	5	0.0208333
GO:0061371	BP	GO:0061371	determination of heart left/right asymmetry	5/240	69/23328	0.000727076	0.00874755	0.00631607	Sox17/Hand2/Tgfbr2/T/Eng	5	0.0208333
GO:1903532	BP	GO:1903532	positive regulation of secretion by cell	12/240	388/23328	0.000732905	0.00877591	0.00633654	Igf1/Ang/Lgals3/Prkcq/Cd36/Slc18a1/Itgb2/Nmb/H2-T23/Dab2/Gata2/Ppia	12	0.05
GO:0002262	BP	GO:0002262	myeloid cell homeostasis	8/240	187/23328	0.000734481	0.00877591	0.00633654	Lmo2/Ets1/Ccl2/Klf2/B2m/Isg15/Ampd3/Gata2	8	0.0333333
GO:1905954	BP	GO:1905954	positive regulation of lipid localization	6/240	105/23328	0.00076742	0.00909081	0.00656391	Apoe/Cd36/Lpl/Dab2/Fabp3/C3	6	0.025
GO:0031334	BP	GO:0031334	positive regulation of protein-containing complex assembly	9/240	235/23328	0.000768329	0.00909081	0.00656391	Lgals3/Lcp1/Cd36/Foxc2/Cdh5/Gmfg/Clu/Rasip1/Bik	9	0.0375
GO:0003143	BP	GO:0003143	embryonic heart tube morphogenesis	5/240	70/23328	0.000776523	0.00909081	0.00656391	Sox17/Hand2/Tgfbr2/Hes1/Eng	5	0.0208333
GO:0055008	BP	GO:0055008	cardiac muscle tissue morphogenesis	5/240	70/23328	0.000776523	0.00909081	0.00656391	Foxc1/Prox1/Foxc2/Eng/Hey1	5	0.0208333
GO:1990868	BP	GO:1990868	response to chemokine	5/240	70/23328	0.000776523	0.00909081	0.00656391	Foxc1/Ccl7/Ccl2/Cxcl17/Ackr1	5	0.0208333
GO:1990869	BP	GO:1990869	cellular response to chemokine	5/240	70/23328	0.000776523	0.00909081	0.00656391	Foxc1/Ccl7/Ccl2/Cxcl17/Ackr1	5	0.0208333
GO:0045603	BP	GO:0045603	positive regulation of endothelial cell differentiation	3/240	18/23328	0.000782771	0.0091038	0.00657329	F11r/Cdh5/Cldn5	3	0.0125
GO:0050768	BP	GO:0050768	negative regulation of neurogenesis	11/240	337/23328	0.000782869	0.0091038	0.00657329	Dtx1/Olfm1/Apoe/Efemp1/H2-D1/B2m/Ednrb/H2-K1/Hes1/Dab2/Hey1	11	0.0458333
GO:0033002	BP	GO:0033002	muscle cell proliferation	9/240	236/23328	0.000791781	0.00917674	0.00662596	Foxc1/Adamts1/Igf1/Ang/Tgfbr2/Foxc2/Tgm2/Npr1/Ace2	9	0.0375
GO:0034205	BP	GO:0034205	amyloid-beta formation	4/240	41/23328	0.000820638	0.00944821	0.00682197	Olfm1/Apoe/Igf1/Clu	4	0.0166667
GO:1902991	BP	GO:1902991	regulation of amyloid precursor protein catabolic process	4/240	41/23328	0.000820638	0.00944821	0.00682197	Olfm1/Apoe/Igf1/Clu	4	0.0166667
GO:0007492	BP	GO:0007492	endoderm development	5/240	71/23328	0.000828437	0.00950652	0.00686407	Sox17/Dusp2/Angpt2/Dab2/Hhex	5	0.0208333
GO:0002824	BP	GO:0002824	positive regulation of adaptive immune response based on somatic recombination of immune receptors built from immunoglobulin superfamily domains	7/240	147/23328	0.000840532	0.00961358	0.00694137	Prkcq/H2-Q7/H2-D1/B2m/H2-T23/H2-K1/C3	7	0.0291667
GO:1903426	BP	GO:1903426	regulation of reactive oxygen species biosynthetic process	6/240	107/23328	0.000847264	0.00965881	0.00697403	Ogt/Igf1/Cd36/Klf2/Itgb2/Clu	6	0.025
GO:0050680	BP	GO:0050680	negative regulation of epithelial cell proliferation	7/240	148/23328	0.000874677	0.00993873	0.00717614	Flt1/Apoe/B2m/Eng/Dab2/Wfdc1/Zfas1	7	0.0291667
GO:0045123	BP	GO:0045123	cellular extravasation	5/240	72/23328	0.000882894	0.00996695	0.00719652	Ccl2/Itgb2/F11r/Plvap/Pecam1	5	0.0208333
GO:0048002	BP	GO:0048002	antigen processing and presentation of peptide antigen	5/240	72/23328	0.000882894	0.00996695	0.00719652	H2-Q7/H2-D1/B2m/H2-T23/H2-K1	5	0.0208333
GO:0006898	BP	GO:0006898	receptor-mediated endocytosis	9/240	240/23328	0.0008915	0.0100315	0.00724316	Ramp2/Apoe/Tgfbr2/Cd36/B2m/Itgb2/Clu/Dab2/C3	9	0.0375
GO:0001709	BP	GO:0001709	cell fate determination	4/240	42/23328	0.000899765	0.0100919	0.00728672	Sox17/Prox1/Hes1/Gata2	4	0.0166667
GO:0034101	BP	GO:0034101	erythrocyte homeostasis	7/240	149/23328	0.000909907	0.0101485	0.00732758	Lmo2/Ets1/Klf2/B2m/Isg15/Ampd3/Gata2	7	0.0291667
GO:2000146	BP	GO:2000146	negative regulation of cell motility	10/240	291/23328	0.000914149	0.0101485	0.00732758	Olfm1/Apoe/Egfl7/Angpt2/Arap3/Mmrn2/Cyp1b1/Eng/Cldn5/Tie1	10	0.0416667
GO:0032352	BP	GO:0032352	positive regulation of hormone metabolic process	3/240	19/23328	0.000922508	0.0101485	0.00732758	Igf1/Dab2/Igf2	3	0.0125
GO:0032823	BP	GO:0032823	regulation of natural killer cell differentiation	3/240	19/23328	0.000922508	0.0101485	0.00732758	Gas6/Pglyrp1/Lgals9	3	0.0125
GO:0043116	BP	GO:0043116	negative regulation of vascular permeability	3/240	19/23328	0.000922508	0.0101485	0.00732758	Ramp2/Apoe/Cldn5	3	0.0125
GO:0045953	BP	GO:0045953	negative regulation of natural killer cell mediated cytotoxicity	3/240	19/23328	0.000922508	0.0101485	0.00732758	H2-T23/Lgals9/Igf2	3	0.0125
GO:0070661	BP	GO:0070661	leukocyte proliferation	11/240	344/23328	0.000925242	0.0101485	0.00732758	Igf1/Tgfbr2/Lgals3/Prkcq/Itgb2/H2-T23/Hes1/Clu/Lgals9/Hhex/Igf2	11	0.0458333
GO:0051897	BP	GO:0051897	positive regulation of protein kinase B signaling	6/240	109/23328	0.000933367	0.0102054	0.00736868	Gas6/Igf1/Gdf15/Eng/Igf2/F3	6	0.025
GO:0002711	BP	GO:0002711	positive regulation of T cell mediated immunity	5/240	73/23328	0.000939972	0.0102454	0.00739757	H2-Q7/H2-D1/B2m/H2-T23/H2-K1	5	0.0208333
GO:0050729	BP	GO:0050729	positive regulation of inflammatory response	7/240	152/23328	0.00102235	0.0111085	0.00802074	Ets1/Grn/H2-T23/Tgm2/Lpl/Lbp/C3	7	0.0291667
GO:0002822	BP	GO:0002822	regulation of adaptive immune response based on somatic recombination of immune receptors built from immunoglobulin superfamily domains	8/240	197/23328	0.00102906	0.0111465	0.0080482	Cd55/Prkcq/H2-Q7/H2-D1/B2m/H2-T23/H2-K1/C3	8	0.0333333
GO:0043583	BP	GO:0043583	ear development	9/240	246/23328	0.00106001	0.0113832	0.00821909	Prox1/Igf1/Tbx1/Ece1/H2-T23/H2-K1/Hes1/Gata2/Hey1	9	0.0375
GO:0048645	BP	GO:0048645	animal organ formation	5/240	75/23328	0.0010623	0.0113832	0.00821909	Hand2/Tgfbr2/Tbx1/Hes1/Hhex	5	0.0208333
GO:0043114	BP	GO:0043114	regulation of vascular permeability	4/240	44/23328	0.00107387	0.0113832	0.00821909	Ramp2/Apoe/Cdh5/Cldn5	4	0.0166667
GO:1903672	BP	GO:1903672	positive regulation of sprouting angiogenesis	4/240	44/23328	0.00107387	0.0113832	0.00821909	Jak1/Foxc2/Kdr/Gata2	4	0.0166667
GO:0002716	BP	GO:0002716	negative regulation of natural killer cell mediated immunity	3/240	20/23328	0.0010771	0.0113832	0.00821909	H2-T23/Lgals9/Igf2	3	0.0125
GO:0048245	BP	GO:0048245	eosinophil chemotaxis	3/240	20/23328	0.0010771	0.0113832	0.00821909	Ccl7/Lgals3/Ccl2	3	0.0125
GO:0090030	BP	GO:0090030	regulation of steroid hormone biosynthetic process	3/240	20/23328	0.0010771	0.0113832	0.00821909	Igf1/Dab2/Igf2	3	0.0125
GO:2000136	BP	GO:2000136	regulation of cell proliferation involved in heart morphogenesis	3/240	20/23328	0.0010771	0.0113832	0.00821909	Hand2/Tbx1/Hes1	3	0.0125
GO:0002821	BP	GO:0002821	positive regulation of adaptive immune response	7/240	154/23328	0.00110319	0.0116236	0.00839267	Prkcq/H2-Q7/H2-D1/B2m/H2-T23/H2-K1/C3	7	0.0291667
GO:0030098	BP	GO:0030098	lymphocyte differentiation	12/240	409/23328	0.00115322	0.0120775	0.00872044	Gas6/Dtx1/Pglyrp1/Tgfbr2/B2m/Il2rg/Gimap1/Lyl1/Adgrg3/Lgals9/Ctla2a/Hhex	12	0.05
GO:0048638	BP	GO:0048638	regulation of developmental growth	12/240	409/23328	0.00115322	0.0120775	0.00872044	H19/Foxc1/Prox1/Olfm1/Apoe/Lgmn/Igf1/Tgfbr2/Gdf15/Foxc2/Igf2/C3	12	0.05
GO:0070663	BP	GO:0070663	regulation of leukocyte proliferation	9/240	251/23328	0.00121938	0.0127321	0.00919305	Igf1/Tgfbr2/Lgals3/Prkcq/H2-T23/Hes1/Lgals9/Hhex/Igf2	9	0.0375
GO:1903707	BP	GO:1903707	negative regulation of hemopoiesis	7/240	157/23328	0.00123376	0.0128291	0.00926307	Lmo2/Dtx1/Pglyrp1/Tmem176a/Tmem176b/Hes1/Gata2	7	0.0291667
GO:0060055	BP	GO:0060055	angiogenesis involved in wound healing	3/240	21/23328	0.00124712	0.0128291	0.00926307	Foxc2/Kdr/Gata2	3	0.0125
GO:0061323	BP	GO:0061323	cell proliferation involved in heart morphogenesis	3/240	21/23328	0.00124712	0.0128291	0.00926307	Hand2/Tbx1/Hes1	3	0.0125
GO:0090026	BP	GO:0090026	positive regulation of monocyte chemotaxis	3/240	21/23328	0.00124712	0.0128291	0.00926307	Lgmn/Ccl2/Cxcl17	3	0.0125
GO:0090050	BP	GO:0090050	positive regulation of cell migration involved in sprouting angiogenesis	3/240	21/23328	0.00124712	0.0128291	0.00926307	Foxc2/Kdr/Gata2	3	0.0125
GO:0042326	BP	GO:0042326	negative regulation of phosphorylation	13/240	471/23328	0.00126248	0.0129232	0.00933107	Ogt/Apoe/Ptprb/Igf1/Timp3/Dusp2/Eng/Dab2/Rasip1/Hhex/Pecam1/Ace2/Spink1	13	0.0541667
GO:0050810	BP	GO:0050810	regulation of steroid biosynthetic process	5/240	78/23328	0.00126742	0.0129232	0.00933107	Prox1/Apoe/Igf1/Dab2/Igf2	5	0.0208333
GO:1903036	BP	GO:1903036	positive regulation of response to wounding	5/240	78/23328	0.00126742	0.0129232	0.00933107	Grn/Ccl2/Cd36/F11r/Foxc2	5	0.0208333
GO:0050777	BP	GO:0050777	negative regulation of immune response	7/240	158/23328	0.00127988	0.0130121	0.00939522	Pglyrp1/Grn/Lgals3/H2-T23/Cd59a/Lgals9/Igf2	7	0.0291667
GO:0019882	BP	GO:0019882	antigen processing and presentation	6/240	116/23328	0.00128873	0.0130639	0.00943264	H2-Q7/H2-D1/B2m/Psmb8/H2-T23/H2-K1	6	0.025
GO:0045216	BP	GO:0045216	cell-cell junction organization	8/240	205/23328	0.00132709	0.0133747	0.00965706	Lsr/Ramp2/Cldn11/F11r/Cdh5/Cldn5/Pecam1/Ace2	8	0.0333333
GO:0048469	BP	GO:0048469	cell maturation	8/240	205/23328	0.00132709	0.0133747	0.00965706	Sox18/Klf2/Ednrb/Hes1/Kdr/Gata2/C3/Spink1	8	0.0333333
GO:0046486	BP	GO:0046486	glycerolipid metabolic process	11/240	360/23328	0.00133243	0.0133898	0.00966791	Pnliprp2/Apoe/Ang/Cd36/Plpp1/Gpcpd1/Lpl/Enpp2/Fabp3/C3/Fabp5	11	0.0458333
GO:0010718	BP	GO:0010718	positive regulation of epithelial to mesenchymal transition	4/240	47/23328	0.00137743	0.0136448	0.00985204	Foxc1/Tgfbr2/Eng/Dab2	4	0.0166667
GO:0032814	BP	GO:0032814	regulation of natural killer cell activation	4/240	47/23328	0.00137743	0.0136448	0.00985204	Gas6/Pglyrp1/H2-T23/Lgals9	4	0.0166667
GO:0046460	BP	GO:0046460	neutral lipid biosynthetic process	4/240	47/23328	0.00137743	0.0136448	0.00985204	Ang/Plpp1/Lpl/C3	4	0.0166667
GO:0046463	BP	GO:0046463	acylglycerol biosynthetic process	4/240	47/23328	0.00137743	0.0136448	0.00985204	Ang/Plpp1/Lpl/C3	4	0.0166667
GO:0048246	BP	GO:0048246	macrophage chemotaxis	4/240	47/23328	0.00137743	0.0136448	0.00985204	Lgals3/Ccl2/Cxcl17/Ednrb	4	0.0166667
GO:2000377	BP	GO:2000377	regulation of reactive oxygen species metabolic process	8/240	207/23328	0.00141138	0.0139199	0.0100507	Ogt/Igf1/Tgfbr2/Cd36/Klf2/Itgb2/Clu/Cyp1b1	8	0.0333333
GO:0048608	BP	GO:0048608	reproductive structure development	13/240	477/23328	0.00141321	0.0139199	0.0100507	Foxc1/Ahsg/Adamts1/Igf1/Plaur/Hes1/Kdr/Bik/Igf2/Gata2/Hey1/Cited1/C3	13	0.0541667
GO:0032148	BP	GO:0032148	activation of protein kinase B activity	3/240	22/23328	0.00143312	0.0140762	0.0101635	Gas6/Igf1/Ang	3	0.0125
GO:0007389	BP	GO:0007389	pattern specification process	13/240	478/23328	0.00143973	0.0141012	0.0101816	Sox17/Hand2/Foxc1/Tgfbr2/Tbx1/T/Foxc2/Hes1/Eng/Hhex/Hey1/Cited1/C3	13	0.0541667
GO:0002696	BP	GO:0002696	positive regulation of leukocyte activation	13/240	479/23328	0.00146666	0.0143247	0.0103429	Gas6/Igf1/Tgfbr2/Ccl2/Prkcq/Itgb2/H2-T23/Hes1/Il2rg/Lgals9/Lbp/Igf2/Gata2	13	0.0541667
GO:0031214	BP	GO:0031214	biomineral tissue development	7/240	162/23328	0.00147798	0.0143546	0.0103646	Ahsg/Gas6/Igf1/Srgn/Tbx1/Isg15/Hey1	7	0.0291667
GO:0110148	BP	GO:0110148	biomineralization	7/240	162/23328	0.00147798	0.0143546	0.0103646	Ahsg/Gas6/Igf1/Srgn/Tbx1/Isg15/Hey1	7	0.0291667
GO:0051961	BP	GO:0051961	negative regulation of nervous system development	11/240	365/23328	0.00148635	0.0143573	0.0103665	Dtx1/Olfm1/Apoe/Efemp1/H2-D1/B2m/Ednrb/H2-K1/Hes1/Dab2/Hey1	11	0.0458333
GO:0010862	BP	GO:0010862	positive regulation of pathway-restricted SMAD protein phosphorylation	4/240	48/23328	0.00149065	0.0143573	0.0103665	Gdf15/Eng/Dab2/Lgals9	4	0.0166667
GO:0045429	BP	GO:0045429	positive regulation of nitric oxide biosynthetic process	4/240	48/23328	0.00149065	0.0143573	0.0103665	Cd36/Klf2/Itgb2/Clu	4	0.0166667
GO:0061458	BP	GO:0061458	reproductive system development	13/240	481/23328	0.00152178	0.0146167	0.0105538	Foxc1/Ahsg/Adamts1/Igf1/Plaur/Hes1/Kdr/Bik/Igf2/Gata2/Hey1/Cited1/C3	13	0.0541667
GO:0019915	BP	GO:0019915	lipid storage	5/240	82/23328	0.00158466	0.0151045	0.010906	Apoe/Cd36/Hexa/Lpl/C3	5	0.0208333
GO:0030193	BP	GO:0030193	regulation of blood coagulation	5/240	82/23328	0.00158466	0.0151045	0.010906	Apoe/Thbd/Prkcq/Cd36/F11r	5	0.0208333
GO:0043433	BP	GO:0043433	negative regulation of DNA-binding transcription factor activity	7/240	164/23328	0.00158561	0.0151045	0.010906	Hand2/Gas6/Prox1/T/Hes1/Cyp1b1/Adgrg3	7	0.0291667
GO:1901136	BP	GO:1901136	carbohydrate derivative catabolic process	6/240	121/23328	0.00159996	0.0151996	0.0109747	Pnliprp2/Pglyrp1/Npl/Upp1/Hexa/Stt3b	6	0.025
GO:1904407	BP	GO:1904407	positive regulation of nitric oxide metabolic process	4/240	49/23328	0.0016102	0.0152552	0.0110148	Cd36/Klf2/Itgb2/Clu	4	0.0166667
GO:0001911	BP	GO:0001911	negative regulation of leukocyte mediated cytotoxicity	3/240	23/23328	0.00163565	0.0153442	0.0110791	H2-T23/Lgals9/Igf2	3	0.0125
GO:0101023	BP	GO:0101023	vascular endothelial cell proliferation	3/240	23/23328	0.00163565	0.0153442	0.0110791	Flt1/Igf1/Igf2	3	0.0125
GO:1905562	BP	GO:1905562	regulation of vascular endothelial cell proliferation	3/240	23/23328	0.00163565	0.0153442	0.0110791	Flt1/Igf1/Igf2	3	0.0125
GO:0043112	BP	GO:0043112	receptor metabolic process	8/240	212/23328	0.00164083	0.0153442	0.0110791	Ramp2/Apoe/Lgmn/Ece1/Cd36/Itgb2/Dab2/Ace2	8	0.0333333
GO:0048660	BP	GO:0048660	regulation of smooth muscle cell proliferation	7/240	165/23328	0.00164166	0.0153442	0.0110791	Adamts1/Igf1/Ang/Tgfbr2/Tgm2/Npr1/Ace2	7	0.0291667
GO:0010959	BP	GO:0010959	regulation of metal ion transport	12/240	427/23328	0.00165737	0.0154495	0.0111551	Kcna5/Igf1/Lgals3/Sgk1/Atp1b3/Fxyd2/Fxyd5/Scn3b/B2m/Hes1/Fxyd6/Spink1	12	0.05
GO:1900046	BP	GO:1900046	regulation of hemostasis	5/240	83/23328	0.00167232	0.0155472	0.0112257	Apoe/Thbd/Prkcq/Cd36/F11r	5	0.0208333
GO:0050730	BP	GO:0050730	regulation of peptidyl-tyrosine phosphorylation	9/240	263/23328	0.00168167	0.0155925	0.0112584	Gas6/Igf1/Cd36/Itgb2/Hes1/Pecam1/Igf2/Enpp2/Spink1	9	0.0375
GO:0002819	BP	GO:0002819	regulation of adaptive immune response	8/240	213/23328	0.00169007	0.0156287	0.0112845	Cd55/Prkcq/H2-Q7/H2-D1/B2m/H2-T23/H2-K1/C3	8	0.0333333
GO:0048839	BP	GO:0048839	inner ear development	8/240	215/23328	0.00179207	0.0165279	0.0119338	Prox1/Igf1/Tbx1/H2-T23/H2-K1/Hes1/Gata2/Hey1	8	0.0333333
GO:0035264	BP	GO:0035264	multicellular organism growth	8/240	216/23328	0.00184485	0.0169231	0.0122191	H19/Lgmn/Igf1/Klf2/Gdf15/Hhex/Igf2/H3f3a	8	0.0333333
GO:0002523	BP	GO:0002523	leukocyte migration involved in inflammatory response	3/240	24/23328	0.0018552	0.0169231	0.0122191	Ccl2/Itgb2/Lbp	3	0.0125
GO:0003272	BP	GO:0003272	endocardial cushion formation	3/240	24/23328	0.0018552	0.0169231	0.0122191	Tgfbr2/Eng/Hey1	3	0.0125
GO:0072677	BP	GO:0072677	eosinophil migration	3/240	24/23328	0.0018552	0.0169231	0.0122191	Ccl7/Lgals3/Ccl2	3	0.0125
GO:0042987	BP	GO:0042987	amyloid precursor protein catabolic process	4/240	51/23328	0.00186899	0.0169231	0.0122191	Olfm1/Apoe/Igf1/Clu	4	0.0166667
GO:0046470	BP	GO:0046470	phosphatidylcholine metabolic process	4/240	51/23328	0.00186899	0.0169231	0.0122191	Pnliprp2/Enpp2/Fabp3/Fabp5	4	0.0166667
GO:0060412	BP	GO:0060412	ventricular septum morphogenesis	4/240	51/23328	0.00186899	0.0169231	0.0122191	Prox1/Tgfbr2/Hes1/Hey1	4	0.0166667
GO:0048659	BP	GO:0048659	smooth muscle cell proliferation	7/240	170/23328	0.00194543	0.0175695	0.0126858	Adamts1/Igf1/Ang/Tgfbr2/Tgm2/Npr1/Ace2	7	0.0291667
GO:0002888	BP	GO:0002888	positive regulation of myeloid leukocyte mediated immunity	4/240	52/23328	0.0020086	0.0180462	0.0130301	Itgb2/H2-T23/Gata2/C3	4	0.0166667
GO:0048483	BP	GO:0048483	autonomic nervous system development	4/240	52/23328	0.0020086	0.0180462	0.0130301	Hand2/Tbx1/Ednrb/Hes1	4	0.0166667
GO:0010884	BP	GO:0010884	positive regulation of lipid storage	3/240	25/23328	0.00209228	0.0187497	0.013538	Cd36/Lpl/C3	3	0.0125
GO:0040013	BP	GO:0040013	negative regulation of locomotion	10/240	326/23328	0.00212311	0.0189221	0.0136625	Olfm1/Apoe/Egfl7/Angpt2/Arap3/Mmrn2/Cyp1b1/Eng/Cldn5/Tie1	10	0.0416667
GO:0051271	BP	GO:0051271	negative regulation of cellular component movement	10/240	326/23328	0.00212311	0.0189221	0.0136625	Olfm1/Apoe/Egfl7/Angpt2/Arap3/Mmrn2/Cyp1b1/Eng/Cldn5/Tie1	10	0.0416667
GO:0003279	BP	GO:0003279	cardiac septum development	6/240	128/23328	0.00212785	0.0189221	0.0136625	Prox1/Tgfbr2/Tbx1/Hes1/Eng/Hey1	6	0.025
GO:0050435	BP	GO:0050435	amyloid-beta metabolic process	4/240	53/23328	0.00215525	0.0191168	0.0138031	Olfm1/Apoe/Igf1/Clu	4	0.0166667
GO:0008593	BP	GO:0008593	regulation of Notch signaling pathway	5/240	88/23328	0.00216493	0.0191539	0.0138298	Dtx1/Egfl7/Hes1/Gata2/Hey1	5	0.0208333
GO:0015718	BP	GO:0015718	monocarboxylic acid transport	7/240	174/23328	0.0022184	0.0195358	0.0141056	Aqp8/Apoe/Cd36/Nmb/Slco2a1/Fabp3/Fabp5	7	0.0291667
GO:0048562	BP	GO:0048562	embryonic organ morphogenesis	10/240	328/23328	0.00221934	0.0195358	0.0141056	Sox17/Hand2/Prox1/Tgfbr2/Tbx1/T/Foxc2/Hes1/Eng/Gata2	10	0.0416667
GO:0019935	BP	GO:0019935	cyclic-nucleotide-mediated signaling	8/240	223/23328	0.00224965	0.0197526	0.0142621	Ramp2/Apoe/Ece1/Cd36/Adcy4/Ednrb/Npr1/Adgrg3	8	0.0333333
GO:0051149	BP	GO:0051149	positive regulation of muscle cell differentiation	5/240	89/23328	0.0022749	0.019924	0.0143859	Prox1/Igf1/Tbx1/Gdf15/Eng	5	0.0208333
GO:0035272	BP	GO:0035272	exocrine system development	4/240	54/23328	0.00230912	0.0201223	0.0145291	Foxc1/Igf1/Tgm2/Igf2	4	0.0166667
GO:2000649	BP	GO:2000649	regulation of sodium ion transmembrane transporter activity	4/240	54/23328	0.00230912	0.0201223	0.0145291	Fxyd2/Fxyd5/Scn3b/Fxyd6	4	0.0166667
GO:0019932	BP	GO:0019932	second-messenger-mediated signaling	12/240	445/23328	0.00233067	0.0202593	0.014628	Rasd1/Ramp2/Apoe/Igf1/Ece1/Cd36/Adcy4/Ednrb/Kdr/Npr1/Adgrg3/Spink1	12	0.05
GO:0072012	BP	GO:0072012	glomerulus vasculature development	3/240	26/23328	0.00234736	0.0203535	0.014696	Angpt2/Foxc2/Hes1	3	0.0125
GO:0007369	BP	GO:0007369	gastrulation	7/240	176/23328	0.00236552	0.0204092	0.0147362	Sox17/Foxc1/Tgfbr2/Dusp2/T/Foxc2/Hhex	7	0.0291667
GO:0010977	BP	GO:0010977	negative regulation of neuron projection development	7/240	176/23328	0.00236552	0.0204092	0.0147362	Apoe/Efemp1/H2-D1/B2m/H2-K1/Hes1/Dab2	7	0.0291667
GO:1900076	BP	GO:1900076	regulation of cellular response to insulin stimulus	5/240	90/23328	0.00238887	0.0205227	0.0148181	Ahsg/Ogt/Prkcq/Lpl/Igf2	5	0.0208333
GO:0007368	BP	GO:0007368	determination of left/right symmetry	6/240	131/23328	0.00239047	0.0205227	0.0148181	Sox17/Hand2/Tgfbr2/Tbx1/T/Eng	6	0.025
GO:0035051	BP	GO:0035051	cardiocyte differentiation	7/240	177/23328	0.00244184	0.020912	0.0150993	Sox17/Hand2/Prox1/Igf1/T/Sox18/Hes1	7	0.0291667
GO:0002042	BP	GO:0002042	cell migration involved in sprouting angiogenesis	4/240	55/23328	0.00247039	0.0211046	0.0152383	Foxc2/Mmrn2/Kdr/Gata2	4	0.0166667
GO:0002478	BP	GO:0002478	antigen processing and presentation of exogenous peptide antigen	3/240	27/23328	0.00262088	0.0221185	0.0159704	B2m/H2-T23/H2-K1	3	0.0125
GO:0031342	BP	GO:0031342	negative regulation of cell killing	3/240	27/23328	0.00262088	0.0221185	0.0159704	H2-T23/Lgals9/Igf2	3	0.0125
GO:0046885	BP	GO:0046885	regulation of hormone biosynthetic process	3/240	27/23328	0.00262088	0.0221185	0.0159704	Igf1/Dab2/Igf2	3	0.0125
GO:0061437	BP	GO:0061437	renal system vasculature development	3/240	27/23328	0.00262088	0.0221185	0.0159704	Angpt2/Foxc2/Hes1	3	0.0125
GO:0061440	BP	GO:0061440	kidney vasculature development	3/240	27/23328	0.00262088	0.0221185	0.0159704	Angpt2/Foxc2/Hes1	3	0.0125
GO:0071675	BP	GO:0071675	regulation of mononuclear cell migration	4/240	56/23328	0.00263924	0.0222195	0.0160433	Lgmn/Lgals3/Ccl2/Cxcl17	4	0.0166667
GO:0001503	BP	GO:0001503	ossification	11/240	394/23328	0.00269275	0.0226152	0.016329	Hand2/Foxc1/Ahsg/Igf1/Srgn/Isg15/Foxc2/Igf2/Hey1/Cited1/H3f3a	11	0.0458333
GO:0001659	BP	GO:0001659	temperature homeostasis	7/240	181/23328	0.00276627	0.0231767	0.0167345	Ogt/Cd36/Ednrb/Foxc2/Lcn2/Gatm/Fabp5	7	0.0291667
GO:0009952	BP	GO:0009952	anterior/posterior pattern specification	8/240	231/23328	0.00279439	0.0233	0.0168235	Sox17/Foxc1/Tbx1/T/Foxc2/Hes1/Hhex/Hey1	8	0.0333333
GO:0050670	BP	GO:0050670	regulation of lymphocyte proliferation	8/240	231/23328	0.00279439	0.0233	0.0168235	Igf1/Tgfbr2/Lgals3/Prkcq/H2-T23/Hes1/Lgals9/Igf2	8	0.0333333
GO:0010463	BP	GO:0010463	mesenchymal cell proliferation	4/240	57/23328	0.00281584	0.0234227	0.016912	Hand2/Tgfbr2/Tbx1/Kdr	4	0.0166667
GO:0002693	BP	GO:0002693	positive regulation of cellular extravasation	3/240	28/23328	0.00291328	0.0240035	0.0173314	Ccl2/Plvap/Pecam1	3	0.0125
GO:0045648	BP	GO:0045648	positive regulation of erythrocyte differentiation	3/240	28/23328	0.00291328	0.0240035	0.0173314	Ets1/Isg15/Gata2	3	0.0125
GO:0060037	BP	GO:0060037	pharyngeal system development	3/240	28/23328	0.00291328	0.0240035	0.0173314	Tbx1/Ece1/Hes1	3	0.0125
GO:0090025	BP	GO:0090025	regulation of monocyte chemotaxis	3/240	28/23328	0.00291328	0.0240035	0.0173314	Lgmn/Ccl2/Cxcl17	3	0.0125
GO:0032944	BP	GO:0032944	regulation of mononuclear cell proliferation	8/240	234/23328	0.00302332	0.0248512	0.0179435	Igf1/Tgfbr2/Lgals3/Prkcq/H2-T23/Hes1/Lgals9/Igf2	8	0.0333333
GO:0030218	BP	GO:0030218	erythrocyte differentiation	6/240	138/23328	0.00309759	0.0253249	0.0182855	Lmo2/Ets1/Klf2/B2m/Isg15/Gata2	6	0.025
GO:0050671	BP	GO:0050671	positive regulation of lymphocyte proliferation	6/240	138/23328	0.00309759	0.0253249	0.0182855	Igf1/Tgfbr2/Prkcq/H2-T23/Hes1/Igf2	6	0.025
GO:0032868	BP	GO:0032868	response to insulin	8/240	235/23328	0.00310279	0.0253249	0.0182855	Ahsg/Ogt/Sgk1/Prkcq/Foxc2/Lpl/Igf2/Cited1	8	0.0333333
GO:0002690	BP	GO:0002690	positive regulation of leukocyte chemotaxis	5/240	96/23328	0.00316167	0.0257451	0.0185889	Gas6/Lgmn/Ccl2/Cxcl17/Lbp	5	0.0208333
GO:0003148	BP	GO:0003148	outflow tract septum morphogenesis	3/240	29/23328	0.00322497	0.0260167	0.0187851	Tgfbr2/Tbx1/Eng	3	0.0125
GO:0010893	BP	GO:0010893	positive regulation of steroid biosynthetic process	3/240	29/23328	0.00322497	0.0260167	0.0187851	Igf1/Dab2/Igf2	3	0.0125
GO:0045589	BP	GO:0045589	regulation of regulatory T cell differentiation	3/240	29/23328	0.00322497	0.0260167	0.0187851	Il2rg/Lgals9/Ctla2a	3	0.0125
GO:0061311	BP	GO:0061311	cell surface receptor signaling pathway involved in heart development	3/240	29/23328	0.00322497	0.0260167	0.0187851	Sox17/Hand2/Hey1	3	0.0125
GO:0002709	BP	GO:0002709	regulation of T cell mediated immunity	5/240	97/23328	0.00330609	0.026548	0.0191687	H2-Q7/H2-D1/B2m/H2-T23/H2-K1	5	0.0208333
GO:0120162	BP	GO:0120162	positive regulation of cold-induced thermogenesis	5/240	97/23328	0.00330609	0.026548	0.0191687	Ogt/Cd36/Lcn2/Gatm/Fabp5	5	0.0208333
GO:0009855	BP	GO:0009855	determination of bilateral symmetry	6/240	140/23328	0.00332563	0.0265821	0.0191933	Sox17/Hand2/Tgfbr2/Tbx1/T/Eng	6	0.025
GO:0032946	BP	GO:0032946	positive regulation of mononuclear cell proliferation	6/240	140/23328	0.00332563	0.0265821	0.0191933	Igf1/Tgfbr2/Prkcq/H2-T23/Hes1/Igf2	6	0.025
GO:0045165	BP	GO:0045165	cell fate commitment	9/240	292/23328	0.00338886	0.026819	0.0193643	Sox17/Prox1/Tbx1/T/Sox18/Foxc2/Hes1/Kdr/Gata2	9	0.0375
GO:0072593	BP	GO:0072593	reactive oxygen species metabolic process	9/240	292/23328	0.00338886	0.026819	0.0193643	Ogt/Igf1/Tgfbr2/Nqo1/Cd36/Klf2/Itgb2/Clu/Cyp1b1	9	0.0375
GO:0048260	BP	GO:0048260	positive regulation of receptor-mediated endocytosis	4/240	60/23328	0.00339383	0.026819	0.0193643	B2m/Clu/Dab2/C3	4	0.0166667
GO:0090303	BP	GO:0090303	positive regulation of wound healing	4/240	60/23328	0.00339383	0.026819	0.0193643	Ccl2/Cd36/F11r/Foxc2	4	0.0166667
GO:1905517	BP	GO:1905517	macrophage migration	4/240	60/23328	0.00339383	0.026819	0.0193643	Lgals3/Ccl2/Cxcl17/Ednrb	4	0.0166667
GO:0009799	BP	GO:0009799	specification of symmetry	6/240	141/23328	0.00344423	0.0271556	0.0196073	Sox17/Hand2/Tgfbr2/Tbx1/T/Eng	6	0.025
GO:0060395	BP	GO:0060395	SMAD protein signal transduction	5/240	98/23328	0.0034552	0.0271804	0.0196252	T/Gdf15/Hexa/Dab2/Cited1	5	0.0208333
GO:0030149	BP	GO:0030149	sphingolipid catabolic process	3/240	30/23328	0.00355634	0.02785	0.0201087	Hexa/Acer2/Enpp2	3	0.0125
GO:0060317	BP	GO:0060317	cardiac epithelial to mesenchymal transition	3/240	30/23328	0.00355634	0.02785	0.0201087	Tgfbr2/Eng/Hey1	3	0.0125
GO:0031589	BP	GO:0031589	cell-substrate adhesion	10/240	351/23328	0.00359977	0.0279364	0.0201712	Gas6/Cd36/Angpt2/Itgb2/Acer2/Kdr/Dab2/Pecam1/Enpp2/Col26a1	10	0.0416667
GO:0045824	BP	GO:0045824	negative regulation of innate immune response	4/240	61/23328	0.00360312	0.0279364	0.0201712	Grn/H2-T23/Lgals9/Igf2	4	0.0166667
GO:0030101	BP	GO:0030101	natural killer cell activation	5/240	99/23328	0.00360907	0.0279364	0.0201712	Gas6/Pglyrp1/Itgb2/H2-T23/Lgals9	5	0.0208333
GO:0070167	BP	GO:0070167	regulation of biomineral tissue development	5/240	99/23328	0.00360907	0.0279364	0.0201712	Ahsg/Gas6/Srgn/Isg15/Hey1	5	0.0208333
GO:0110149	BP	GO:0110149	regulation of biomineralization	5/240	99/23328	0.00360907	0.0279364	0.0201712	Ahsg/Gas6/Srgn/Isg15/Hey1	5	0.0208333
GO:0060537	BP	GO:0060537	muscle tissue development	12/240	470/23328	0.0036214	0.0279364	0.0201712	Foxc1/Prox1/Igf1/Csrp2/Tgfbr2/Tbx1/T/Foxc2/Gpcpd1/Vamp5/Eng/Hey1	12	0.05
GO:0072659	BP	GO:0072659	protein localization to plasma membrane	9/240	295/23328	0.00362362	0.0279364	0.0201712	Gas6/Ramp2/Lgals3/Atp1b3/Scn3b/F11r/Vamp5/Dab2/Palm	9	0.0375
GO:0035725	BP	GO:0035725	sodium ion transmembrane transport	6/240	143/23328	0.00369084	0.0283917	0.0204999	Pkd2l1/Atp1b3/Fxyd2/Fxyd5/Scn3b/Fxyd6	6	0.025
GO:0002708	BP	GO:0002708	positive regulation of lymphocyte mediated immunity	6/240	144/23328	0.00381895	0.029008	0.0209449	H2-Q7/H2-D1/B2m/H2-T23/H2-K1/C3	6	0.025
GO:0106106	BP	GO:0106106	cold-induced thermogenesis	6/240	144/23328	0.00381895	0.029008	0.0209449	Ogt/Cd36/Foxc2/Lcn2/Gatm/Fabp5	6	0.025
GO:0120161	BP	GO:0120161	regulation of cold-induced thermogenesis	6/240	144/23328	0.00381895	0.029008	0.0209449	Ogt/Cd36/Foxc2/Lcn2/Gatm/Fabp5	6	0.025
GO:0014911	BP	GO:0014911	positive regulation of smooth muscle cell migration	4/240	62/23328	0.00382101	0.029008	0.0209449	Adamts1/Igf1/Cyp1b1/F3	4	0.0166667
GO:0032835	BP	GO:0032835	glomerulus development	4/240	62/23328	0.00382101	0.029008	0.0209449	Foxc1/Angpt2/Foxc2/Hes1	4	0.0166667
GO:0060393	BP	GO:0060393	regulation of pathway-restricted SMAD protein phosphorylation	4/240	62/23328	0.00382101	0.029008	0.0209449	Gdf15/Eng/Dab2/Lgals9	4	0.0166667
GO:0045619	BP	GO:0045619	regulation of lymphocyte differentiation	7/240	192/23328	0.00383008	0.0290135	0.0209489	Gas6/Dtx1/Pglyrp1/Tgfbr2/Il2rg/Lgals9/Ctla2a	7	0.0291667
GO:0051090	BP	GO:0051090	regulation of DNA-binding transcription factor activity	11/240	415/23328	0.00398453	0.0301179	0.0217462	Hand2/Gas6/Prox1/Prkcq/T/Cd36/Itgb2/Hes1/Clu/Cyp1b1/Adgrg3	11	0.0458333
GO:0001947	BP	GO:0001947	heart looping	4/240	63/23328	0.00404766	0.0305286	0.0220428	Sox17/Hand2/Tgfbr2/Eng	4	0.0166667
GO:0001704	BP	GO:0001704	formation of primary germ layer	5/240	102/23328	0.00410018	0.0308579	0.0222806	Sox17/Foxc1/Dusp2/T/Foxc2	5	0.0208333
GO:0050731	BP	GO:0050731	positive regulation of peptidyl-tyrosine phosphorylation	7/240	195/23328	0.00416792	0.0312999	0.0225997	Gas6/Igf1/Cd36/Hes1/Pecam1/Igf2/Enpp2	7	0.0291667
GO:0090092	BP	GO:0090092	regulation of transmembrane receptor protein serine/threonine kinase signaling pathway	8/240	247/23328	0.00418896	0.0313901	0.0226649	Lrg1/Gdf15/Hes1/Cdh5/Kdr/Eng/Dab2/Lgals9	8	0.0333333
GO:0072676	BP	GO:0072676	lymphocyte migration	5/240	103/23328	0.00427399	0.0317705	0.0229395	Gas6/Ccl7/Ccl2/F11r/Lgals9	5	0.0208333
GO:0046475	BP	GO:0046475	glycerophospholipid catabolic process	3/240	32/23328	0.00427961	0.0317705	0.0229395	Pnliprp2/Gpcpd1/Enpp2	3	0.0125
GO:0060561	BP	GO:0060561	apoptotic process involved in morphogenesis	3/240	32/23328	0.00427961	0.0317705	0.0229395	Hand2/Foxc1/Foxc2	3	0.0125
GO:0030858	BP	GO:0030858	positive regulation of epithelial cell differentiation	4/240	64/23328	0.00428322	0.0317705	0.0229395	Foxc1/F11r/Cdh5/Cldn5	4	0.0166667
GO:0043491	BP	GO:0043491	protein kinase B signaling	7/240	196/23328	0.0042854	0.0317705	0.0229395	Gas6/Igf1/Gdf15/Kdr/Eng/Igf2/F3	7	0.0291667
GO:0019731	BP	GO:0019731	antibacterial humoral response	5/240	104/23328	0.00445299	0.0322701	0.0233002	Ang/Npy/B2m/Ctsg/H2-T23	5	0.0208333
GO:1902106	BP	GO:1902106	negative regulation of leukocyte differentiation	5/240	104/23328	0.00445299	0.0322701	0.0233002	Dtx1/Pglyrp1/Tmem176a/Tmem176b/Gata2	5	0.0208333
GO:0006651	BP	GO:0006651	diacylglycerol biosynthetic process	2/240	10/23328	0.00449201	0.0322701	0.0233002	Ang/Plpp1	2	0.00833333
GO:0019732	BP	GO:0019732	antifungal humoral response	2/240	10/23328	0.00449201	0.0322701	0.0233002	Ang/Npy	2	0.00833333
GO:0032815	BP	GO:0032815	negative regulation of natural killer cell activation	2/240	10/23328	0.00449201	0.0322701	0.0233002	Pglyrp1/Lgals9	2	0.00833333
GO:0034370	BP	GO:0034370	triglyceride-rich lipoprotein particle remodeling	2/240	10/23328	0.00449201	0.0322701	0.0233002	Apoe/Lpl	2	0.00833333
GO:0035907	BP	GO:0035907	dorsal aorta development	2/240	10/23328	0.00449201	0.0322701	0.0233002	Eng/Hey1	2	0.00833333
GO:0045607	BP	GO:0045607	regulation of inner ear auditory receptor cell differentiation	2/240	10/23328	0.00449201	0.0322701	0.0233002	Hes1/Hey1	2	0.00833333
GO:0045631	BP	GO:0045631	regulation of mechanoreceptor differentiation	2/240	10/23328	0.00449201	0.0322701	0.0233002	Hes1/Hey1	2	0.00833333
GO:0048703	BP	GO:0048703	embryonic viscerocranium morphogenesis	2/240	10/23328	0.00449201	0.0322701	0.0233002	Tbx1/Foxc2	2	0.00833333
GO:0060982	BP	GO:0060982	coronary artery morphogenesis	2/240	10/23328	0.00449201	0.0322701	0.0233002	Hand2/Tbx1	2	0.00833333
GO:0070391	BP	GO:0070391	response to lipoteichoic acid	2/240	10/23328	0.00449201	0.0322701	0.0233002	Cd36/Lbp	2	0.00833333
GO:0071223	BP	GO:0071223	cellular response to lipoteichoic acid	2/240	10/23328	0.00449201	0.0322701	0.0233002	Cd36/Lbp	2	0.00833333
GO:0098700	BP	GO:0098700	neurotransmitter loading into synaptic vesicle	2/240	10/23328	0.00449201	0.0322701	0.0233002	Slc18a1/Slc18a2	2	0.00833333
GO:2000980	BP	GO:2000980	regulation of inner ear receptor cell differentiation	2/240	10/23328	0.00449201	0.0322701	0.0233002	Hes1/Hey1	2	0.00833333
GO:0050921	BP	GO:0050921	positive regulation of chemotaxis	6/240	149/23328	0.00450952	0.0323272	0.0233415	Gas6/Lgmn/Ccl2/Cxcl17/Kdr/Lbp	6	0.025
GO:0046503	BP	GO:0046503	glycerolipid catabolic process	4/240	65/23328	0.00452786	0.0323272	0.0233415	Pnliprp2/Gpcpd1/Lpl/Enpp2	4	0.0166667
GO:2000514	BP	GO:2000514	regulation of CD4-positive, alpha-beta T cell activation	4/240	65/23328	0.00452786	0.0323272	0.0233415	Tgfbr2/Prkcq/Il2rg/Lgals9	4	0.0166667
GO:0002444	BP	GO:0002444	myeloid leukocyte mediated immunity	5/240	105/23328	0.00463727	0.0328852	0.0237443	Ctsg/Itgb2/H2-T23/Gata2/C3	5	0.0208333
GO:0046634	BP	GO:0046634	regulation of alpha-beta T cell activation	5/240	105/23328	0.00463727	0.0328852	0.0237443	Tgfbr2/Prkcq/H2-T23/Il2rg/Lgals9	5	0.0208333
GO:0006869	BP	GO:0006869	lipid transport	10/240	364/23328	0.00463909	0.0328852	0.0237443	Ugcg/Aqp8/Apoe/Cd36/Nmb/Slco2a1/Dab2/Lbp/Fabp3/Fabp5	10	0.0416667
GO:0001779	BP	GO:0001779	natural killer cell differentiation	3/240	33/23328	0.00467221	0.0328852	0.0237443	Gas6/Pglyrp1/Lgals9	3	0.0125
GO:0022617	BP	GO:0022617	extracellular matrix disassembly	3/240	33/23328	0.00467221	0.0328852	0.0237443	Ets1/Lcp1/Eng	3	0.0125
GO:0045066	BP	GO:0045066	regulatory T cell differentiation	3/240	33/23328	0.00467221	0.0328852	0.0237443	Il2rg/Lgals9/Ctla2a	3	0.0125
GO:0060914	BP	GO:0060914	heart formation	3/240	33/23328	0.00467221	0.0328852	0.0237443	Hand2/Tbx1/Hes1	3	0.0125
GO:0042982	BP	GO:0042982	amyloid precursor protein metabolic process	4/240	66/23328	0.00478174	0.0335881	0.0242519	Olfm1/Apoe/Igf1/Clu	4	0.0166667
GO:0072006	BP	GO:0072006	nephron development	6/240	151/23328	0.00481002	0.0337187	0.0243462	Foxc1/Angpt2/Foxc2/Hes1/Hey1/Cited1	6	0.025
GO:0032869	BP	GO:0032869	cellular response to insulin stimulus	7/240	201/23328	0.00491081	0.0343559	0.0248063	Ahsg/Ogt/Sgk1/Prkcq/Foxc2/Lpl/Igf2	7	0.0291667
GO:0070665	BP	GO:0070665	positive regulation of leukocyte proliferation	6/240	152/23328	0.00496568	0.03467	0.0250331	Igf1/Tgfbr2/Prkcq/H2-T23/Hes1/Igf2	6	0.025
GO:1904894	BP	GO:1904894	positive regulation of receptor signaling pathway via STAT	5/240	107/23328	0.00502199	0.0349929	0.0252662	Igf1/Jak1/Hes1/Cyp1b1/Pecam1	5	0.0208333
GO:0003203	BP	GO:0003203	endocardial cushion morphogenesis	3/240	34/23328	0.00508588	0.0350865	0.0253338	Tgfbr2/Eng/Hey1	3	0.0125
GO:0019884	BP	GO:0019884	antigen processing and presentation of exogenous antigen	3/240	34/23328	0.00508588	0.0350865	0.0253338	B2m/H2-T23/H2-K1	3	0.0125
GO:0032689	BP	GO:0032689	negative regulation of interferon-gamma production	3/240	34/23328	0.00508588	0.0350865	0.0253338	Gas6/Pglyrp1/Lgals9	3	0.0125
GO:0043537	BP	GO:0043537	negative regulation of blood vessel endothelial cell migration	3/240	34/23328	0.00508588	0.0350865	0.0253338	Apoe/Angpt2/Mmrn2	3	0.0125
GO:1904646	BP	GO:1904646	cellular response to amyloid-beta	3/240	34/23328	0.00508588	0.0350865	0.0253338	Lgmn/Igf1/Cd36	3	0.0125
GO:1902903	BP	GO:1902903	regulation of supramolecular fiber organization	10/240	370/23328	0.00519222	0.0357492	0.0258123	Prox1/Apoe/Sgk1/Prkcq/F11r/Cdh5/Gmfg/Clu/Pecam1/Tmsb10	10	0.0416667
GO:0006641	BP	GO:0006641	triglyceride metabolic process	5/240	108/23328	0.0052226	0.0358873	0.025912	Pnliprp2/Apoe/Cd36/Lpl/C3	5	0.0208333
GO:0002064	BP	GO:0002064	epithelial cell development	8/240	257/23328	0.00530028	0.0363492	0.0262455	Prox1/Sox18/F11r/Foxc2/Cdh5/Eng/Cldn5/Pecam1	8	0.0333333
GO:0046635	BP	GO:0046635	positive regulation of alpha-beta T cell activation	4/240	68/23328	0.00531781	0.0363977	0.0262805	Tgfbr2/Prkcq/H2-T23/Il2rg	4	0.0166667
GO:0048738	BP	GO:0048738	cardiac muscle tissue development	8/240	258/23328	0.0054227	0.0365328	0.0263781	Foxc1/Prox1/Igf1/Tgfbr2/T/Foxc2/Eng/Hey1	8	0.0333333
GO:0002679	BP	GO:0002679	respiratory burst involved in defense response	2/240	11/23328	0.00545313	0.0365328	0.0263781	Grn/Lbp	2	0.00833333
GO:0031055	BP	GO:0031055	chromatin remodeling at centromere	2/240	11/23328	0.00545313	0.0365328	0.0263781	Hjurp/H3f3a	2	0.00833333
GO:0031077	BP	GO:0031077	post-embryonic camera-type eye development	2/240	11/23328	0.00545313	0.0365328	0.0263781	Flt1/Kdr	2	0.00833333
GO:0033625	BP	GO:0033625	positive regulation of integrin activation	2/240	11/23328	0.00545313	0.0365328	0.0263781	Foxc2/Rasip1	2	0.00833333
GO:0048563	BP	GO:0048563	post-embryonic animal organ morphogenesis	2/240	11/23328	0.00545313	0.0365328	0.0263781	Flt1/Kdr	2	0.00833333
GO:0048845	BP	GO:0048845	venous blood vessel morphogenesis	2/240	11/23328	0.00545313	0.0365328	0.0263781	Prox1/Eng	2	0.00833333
GO:0061299	BP	GO:0061299	retina vasculature morphogenesis in camera-type eye	2/240	11/23328	0.00545313	0.0365328	0.0263781	Col4a1/Cyp1b1	2	0.00833333
GO:0061309	BP	GO:0061309	cardiac neural crest cell development involved in outflow tract morphogenesis	2/240	11/23328	0.00545313	0.0365328	0.0263781	Hand2/Hes1	2	0.00833333
GO:0090281	BP	GO:0090281	negative regulation of calcium ion import	2/240	11/23328	0.00545313	0.0365328	0.0263781	Hes1/Spink1	2	0.00833333
GO:2001214	BP	GO:2001214	positive regulation of vasculogenesis	2/240	11/23328	0.00545313	0.0365328	0.0263781	Ramp2/Kdr	2	0.00833333
GO:0045746	BP	GO:0045746	negative regulation of Notch signaling pathway	3/240	35/23328	0.00552094	0.0367745	0.0265526	Egfl7/Gata2/Hey1	3	0.0125
GO:0046677	BP	GO:0046677	response to antibiotic	3/240	35/23328	0.00552094	0.0367745	0.0265526	Ets1/Jak1/Crip1	3	0.0125
GO:0050832	BP	GO:0050832	defense response to fungus	3/240	35/23328	0.00552094	0.0367745	0.0265526	Ang/Npy/Ctsg	3	0.0125
GO:0033627	BP	GO:0033627	cell adhesion mediated by integrin	4/240	69/23328	0.00560032	0.037232	0.0268829	Itgb2/Foxc2/Acer2/Cyp1b1	4	0.0166667
GO:0032675	BP	GO:0032675	regulation of interleukin-6 production	6/240	156/23328	0.00562551	0.037328	0.0269523	Gas6/Cd36/Klf2/Lpl/Lgals9/Lbp	6	0.025
GO:0032612	BP	GO:0032612	interleukin-1 production	5/240	110/23328	0.00564071	0.0373576	0.0269736	Gas6/Igf1/Cd36/Lpl/Lgals9	5	0.0208333
GO:0001818	BP	GO:0001818	negative regulation of cytokine production	8/240	260/23328	0.00567403	0.0374356	0.02703	Gas6/Pglyrp1/Igf1/Srgn/Klf2/Cd59a/Lgals9/Lbp	8	0.0333333
GO:0042493	BP	GO:0042493	response to drug	8/240	260/23328	0.00567403	0.0374356	0.02703	Gas6/Tgfbr2/Slc18a1/Lcn2/Slc18a2/Kdr/Cyp4b1/Igf2	8	0.0333333
GO:0031345	BP	GO:0031345	negative regulation of cell projection organization	7/240	207/23328	0.0057493	0.0378573	0.0273344	Apoe/Efemp1/H2-D1/B2m/H2-K1/Hes1/Dab2	7	0.0291667
GO:0046651	BP	GO:0046651	lymphocyte proliferation	9/240	317/23328	0.00575971	0.0378573	0.0273344	Igf1/Tgfbr2/Lgals3/Prkcq/Itgb2/H2-T23/Hes1/Lgals9/Igf2	9	0.0375
GO:0001894	BP	GO:0001894	tissue homeostasis	8/240	261/23328	0.00580297	0.0380697	0.0274878	Car2/Slc39a8/Foxc1/Ahsg/Ldb2/Kdr/Cldn5/Gata2	8	0.0333333
GO:0019218	BP	GO:0019218	regulation of steroid metabolic process	5/240	111/23328	0.00585839	0.0382887	0.0276459	Prox1/Apoe/Igf1/Dab2/Igf2	5	0.0208333
GO:0072009	BP	GO:0072009	nephron epithelium development	5/240	111/23328	0.00585839	0.0382887	0.0276459	Foxc1/Foxc2/Hes1/Hey1/Cited1	5	0.0208333
GO:0035886	BP	GO:0035886	vascular associated smooth muscle cell differentiation	3/240	36/23328	0.00597767	0.0387818	0.0280019	Ramp2/Hes1/Eng	3	0.0125
GO:0061384	BP	GO:0061384	heart trabecula morphogenesis	3/240	36/23328	0.00597767	0.0387818	0.0280019	Adamts1/Eng/Hey1	3	0.0125
GO:2000516	BP	GO:2000516	positive regulation of CD4-positive, alpha-beta T cell activation	3/240	36/23328	0.00597767	0.0387818	0.0280019	Tgfbr2/Prkcq/Il2rg	3	0.0125
GO:0055067	BP	GO:0055067	monovalent inorganic cation homeostasis	6/240	158/23328	0.00597844	0.0387818	0.0280019	Car2/Kcna5/Grn/Sgk1/Atp1b3/Ednrb	6	0.025
GO:0032943	BP	GO:0032943	mononuclear cell proliferation	9/240	320/23328	0.00611364	0.0395114	0.0285287	Igf1/Tgfbr2/Lgals3/Prkcq/Itgb2/H2-T23/Hes1/Lgals9/Igf2	9	0.0375
GO:0051235	BP	GO:0051235	maintenance of location	9/240	320/23328	0.00611364	0.0395114	0.0285287	Apoe/Srgn/Cd36/Hexa/Lcn2/Lpl/Lgals9/C3/Tmsb10	9	0.0375
GO:1990845	BP	GO:1990845	adaptive thermogenesis	6/240	159/23328	0.00616084	0.0397426	0.0286956	Ogt/Cd36/Foxc2/Lcn2/Gatm/Fabp5	6	0.025
GO:0002053	BP	GO:0002053	positive regulation of mesenchymal cell proliferation	3/240	37/23328	0.00645635	0.0410892	0.0296679	Tgfbr2/Tbx1/Kdr	3	0.0125
GO:0002691	BP	GO:0002691	regulation of cellular extravasation	3/240	37/23328	0.00645635	0.0410892	0.0296679	Ccl2/Plvap/Pecam1	3	0.0125
GO:0002920	BP	GO:0002920	regulation of humoral immune response	3/240	37/23328	0.00645635	0.0410892	0.0296679	Cd55/Cd59a/C3	3	0.0125
GO:0001878	BP	GO:0001878	response to yeast	2/240	12/23328	0.00649958	0.0410892	0.0296679	Ang/Npy	2	0.00833333
GO:0038063	BP	GO:0038063	collagen-activated tyrosine kinase receptor signaling pathway	2/240	12/23328	0.00649958	0.0410892	0.0296679	Col4a1/Col4a2	2	0.00833333
GO:0060872	BP	GO:0060872	semicircular canal development	2/240	12/23328	0.00649958	0.0410892	0.0296679	Tbx1/Gata2	2	0.00833333
GO:0150079	BP	GO:0150079	negative regulation of neuroinflammatory response	2/240	12/23328	0.00649958	0.0410892	0.0296679	Igf1/Grn	2	0.00833333
GO:1900426	BP	GO:1900426	positive regulation of defense response to bacterium	2/240	12/23328	0.00649958	0.0410892	0.0296679	Grn/Lgals9	2	0.00833333
GO:1902947	BP	GO:1902947	regulation of tau-protein kinase activity	2/240	12/23328	0.00649958	0.0410892	0.0296679	Apoe/Clu	2	0.00833333
GO:2000288	BP	GO:2000288	positive regulation of myoblast proliferation	2/240	12/23328	0.00649958	0.0410892	0.0296679	Kcna5/Igf1	2	0.00833333
GO:2000561	BP	GO:2000561	regulation of CD4-positive, alpha-beta T cell proliferation	2/240	12/23328	0.00649958	0.0410892	0.0296679	Tgfbr2/Lgals9	2	0.00833333
GO:0001892	BP	GO:0001892	embryonic placenta development	5/240	114/23328	0.00654684	0.0413128	0.0298294	Hes1/Igf2/Gata2/Hey1/Cited1	5	0.0208333
GO:0019079	BP	GO:0019079	viral genome replication	5/240	115/23328	0.0067884	0.0427595	0.030874	Gas6/Prox1/Bst2/Isg15/Ppia	5	0.0208333
GO:0002886	BP	GO:0002886	regulation of myeloid leukocyte mediated immunity	4/240	73/23328	0.00683025	0.0427906	0.0308964	Itgb2/H2-T23/Gata2/C3	4	0.0166667
GO:0021879	BP	GO:0021879	forebrain neuron differentiation	4/240	73/23328	0.00683025	0.0427906	0.0308964	Prox1/B2m/Hes1/Gata2	4	0.0166667
GO:0051155	BP	GO:0051155	positive regulation of striated muscle cell differentiation	4/240	73/23328	0.00683025	0.0427906	0.0308964	Prox1/Igf1/Tbx1/Gdf15	4	0.0166667
GO:0010810	BP	GO:0010810	regulation of cell-substrate adhesion	7/240	214/23328	0.00685801	0.0428125	0.0309122	Cd36/Angpt2/Acer2/Kdr/Dab2/Enpp2/Col26a1	7	0.0291667
GO:0014706	BP	GO:0014706	striated muscle tissue development	11/240	447/23328	0.00685837	0.0428125	0.0309122	Foxc1/Prox1/Igf1/Tgfbr2/Tbx1/T/Foxc2/Gpcpd1/Vamp5/Eng/Hey1	11	0.0458333
GO:0010543	BP	GO:0010543	regulation of platelet activation	3/240	38/23328	0.00695723	0.0429667	0.0310236	Apoe/Prkcq/F11r	3	0.0125
GO:0035335	BP	GO:0035335	peptidyl-tyrosine dephosphorylation	3/240	38/23328	0.00695723	0.0429667	0.0310236	Ptprb/Dusp2/Ptpn18	3	0.0125
GO:0038084	BP	GO:0038084	vascular endothelial growth factor signaling pathway	3/240	38/23328	0.00695723	0.0429667	0.0310236	Foxc1/Flt4/Kdr	3	0.0125
GO:0046640	BP	GO:0046640	regulation of alpha-beta T cell proliferation	3/240	38/23328	0.00695723	0.0429667	0.0310236	Tgfbr2/H2-T23/Lgals9	3	0.0125
GO:0097028	BP	GO:0097028	dendritic cell differentiation	3/240	38/23328	0.00695723	0.0429667	0.0310236	Tgfbr2/Tmem176a/Tmem176b	3	0.0125
GO:0110111	BP	GO:0110111	negative regulation of animal organ morphogenesis	3/240	38/23328	0.00695723	0.0429667	0.0310236	Foxc1/Foxc2/Cited1	3	0.0125
GO:0045017	BP	GO:0045017	glycerolipid biosynthetic process	6/240	164/23328	0.00713412	0.0439811	0.031756	Ang/Plpp1/Lpl/Fabp3/C3/Fabp5	6	0.025
GO:0051147	BP	GO:0051147	regulation of muscle cell differentiation	6/240	165/23328	0.00734138	0.0450989	0.0325631	Prox1/Igf1/Tbx1/Gdf15/Eng/Igf2	6	0.025
GO:1905952	BP	GO:1905952	regulation of lipid localization	6/240	165/23328	0.00734138	0.0450989	0.0325631	Apoe/Cd36/Lpl/Dab2/Fabp3/C3	6	0.025
GO:0010613	BP	GO:0010613	positive regulation of cardiac muscle hypertrophy	3/240	39/23328	0.00748055	0.0456335	0.0329491	Hand2/Igf1/Ece1	3	0.0125
GO:0050892	BP	GO:0050892	intestinal absorption	3/240	39/23328	0.00748055	0.0456335	0.0329491	Ugcg/Cd36/F11r	3	0.0125
GO:0007260	BP	GO:0007260	tyrosine phosphorylation of STAT protein	4/240	75/23328	0.00750714	0.0456335	0.0329491	Igf1/Jak1/Hes1/Pecam1	4	0.0166667
GO:0032642	BP	GO:0032642	regulation of chemokine production	4/240	75/23328	0.00750714	0.0456335	0.0329491	Lpl/Ackr1/Lgals9/Lbp	4	0.0166667
GO:0034109	BP	GO:0034109	homotypic cell-cell adhesion	4/240	75/23328	0.00750714	0.0456335	0.0329491	Jak1/Plaur/Prkcq/F11r	4	0.0166667
GO:0046626	BP	GO:0046626	regulation of insulin receptor signaling pathway	4/240	75/23328	0.00750714	0.0456335	0.0329491	Ahsg/Ogt/Prkcq/Igf2	4	0.0166667
GO:0060419	BP	GO:0060419	heart growth	5/240	118/23328	0.00755042	0.045752	0.0330347	Foxc1/Prox1/Igf1/Tgfbr2/Foxc2	5	0.0208333
GO:0051896	BP	GO:0051896	regulation of protein kinase B signaling	6/240	166/23328	0.00755296	0.045752	0.0330347	Gas6/Igf1/Gdf15/Eng/Igf2/F3	6	0.025
GO:0009404	BP	GO:0009404	toxin metabolic process	2/240	13/23328	0.0076295	0.0458166	0.0330813	Fmo1/Cyp1b1	2	0.00833333
GO:0010744	BP	GO:0010744	positive regulation of macrophage derived foam cell differentiation	2/240	13/23328	0.0076295	0.0458166	0.0330813	Cd36/Lpl	2	0.00833333
GO:0034350	BP	GO:0034350	regulation of glial cell apoptotic process	2/240	13/23328	0.0076295	0.0458166	0.0330813	Gas6/Igf1	2	0.00833333
GO:0035739	BP	GO:0035739	CD4-positive, alpha-beta T cell proliferation	2/240	13/23328	0.0076295	0.0458166	0.0330813	Tgfbr2/Lgals9	2	0.00833333
GO:0048340	BP	GO:0048340	paraxial mesoderm morphogenesis	2/240	13/23328	0.0076295	0.0458166	0.0330813	Foxc1/Foxc2	2	0.00833333
GO:0044242	BP	GO:0044242	cellular lipid catabolic process	7/240	219/23328	0.00774206	0.0464123	0.0335114	Pnliprp2/Hexa/Acer2/Gpcpd1/Lpl/Cyp1b1/Enpp2	7	0.0291667
GO:0032635	BP	GO:0032635	interleukin-6 production	6/240	167/23328	0.00776891	0.0464931	0.0335698	Gas6/Cd36/Klf2/Lpl/Lgals9/Lbp	6	0.025
GO:0046942	BP	GO:0046942	carboxylic acid transport	9/240	333/23328	0.00784488	0.0467867	0.0337818	Slc7a14/Aqp8/Apoe/Cd36/Nmb/Slco2a1/Fabp3/Ace2/Fabp5	9	0.0375
GO:0072001	BP	GO:0072001	renal system development	9/240	333/23328	0.00784488	0.0467867	0.0337818	Sox17/Foxc1/Col4a1/Adamts1/Angpt2/Foxc2/Hes1/Hey1/Cited1	9	0.0375
GO:0043270	BP	GO:0043270	positive regulation of ion transport	9/240	334/23328	0.00799208	0.047583	0.0343567	Apoe/Lgals3/Ccl2/Sgk1/Slc18a1/Atp1b3/Scn3b/Fabp3/Ace2	9	0.0375
GO:0014742	BP	GO:0014742	positive regulation of muscle hypertrophy	3/240	40/23328	0.00802655	0.0476251	0.0343871	Hand2/Igf1/Ece1	3	0.0125
GO:1904645	BP	GO:1904645	response to amyloid-beta	3/240	40/23328	0.00802655	0.0476251	0.0343871	Lgmn/Igf1/Cd36	3	0.0125
GO:0019058	BP	GO:0019058	viral life cycle	7/240	221/23328	0.00811827	0.0480873	0.0347208	Gas6/Prox1/Apoe/Bst2/Isg15/Ace2/Ppia	7	0.0291667
GO:0030324	BP	GO:0030324	lung development	7/240	222/23328	0.00831135	0.0491472	0.0354862	Igf1/Tgfbr2/Klf2/Hes1/Flt4/Kdr/Hhex	7	0.0291667
GO:0031349	BP	GO:0031349	positive regulation of defense response	8/240	278/23328	0.00835467	0.0492434	0.0355556	Ets1/Grn/H2-T23/Tgm2/Lpl/Lgals9/Lbp/C3	8	0.0333333
GO:0002688	BP	GO:0002688	regulation of leukocyte chemotaxis	5/240	121/23328	0.0083701	0.0492434	0.0355556	Gas6/Lgmn/Ccl2/Cxcl17/Lbp	5	0.0208333
GO:0046620	BP	GO:0046620	regulation of organ growth	5/240	121/23328	0.0083701	0.0492434	0.0355556	Foxc1/Prox1/Igf1/Tgfbr2/Foxc2	5	0.0208333
GO:0015849	BP	GO:0015849	organic acid transport	9/240	337/23328	0.00844634	0.049608	0.0358189	Slc7a14/Aqp8/Apoe/Cd36/Nmb/Slco2a1/Fabp3/Ace2/Fabp5	9	0.0375

## Sheet: Endothelial module 2 GO terms
	ONTOLOGY	ID	Description	GeneRatio	BgRatio	pvalue	p.adjust	qvalue	geneID	Count	ratio
GO:0002181	BP	GO:0002181	cytoplasmic translation	16/77	91/23328	8.08985e-24	9.10108e-21	7.74071e-21	Rpl18/Rpl8/Rpl35a/Rpl6/Rpl29/Rpsa/Rpl10a/Rpl36/Rpl31/Rpl24/Rpl11/Rpl17/Rpl9/Rpl30/Rpl22/Rpl19	16	0.207792
GO:0042254	BP	GO:0042254	ribosome biogenesis	18/77	296/23328	3.61068e-18	2.03101e-15	1.72743e-15	Rpl12/Rpl35a/Rpl6/Rps8/Rpsa/Rpl7a/Rpl7/Rpl10a/Rpl27/Rps17/Rps10/Rpl24/Rpl11/Rpl10/Rps25/Rps7/Rpl14/Rps15	18	0.233766
GO:0022613	BP	GO:0022613	ribonucleoprotein complex biogenesis	18/77	409/23328	1.07253e-15	4.02198e-13	3.4208e-13	Rpl12/Rpl35a/Rpl6/Rps8/Rpsa/Rpl7a/Rpl7/Rpl10a/Rpl27/Rps17/Rps10/Rpl24/Rpl11/Rpl10/Rps25/Rps7/Rpl14/Rps15	18	0.233766
GO:0042273	BP	GO:0042273	ribosomal large subunit biogenesis	10/77	74/23328	5.07765e-14	1.42809e-11	1.21463e-11	Rpl12/Rpl35a/Rpl6/Rpl7a/Rpl7/Rpl10a/Rpl24/Rpl11/Rpl10/Rpl14	10	0.12987
GO:0042255	BP	GO:0042255	ribosome assembly	9/77	66/23328	9.13109e-13	2.0545e-10	1.7474e-10	Rpl12/Rpl6/Rpsa/Rps10/Rpl24/Rpl11/Rpl10/Rps25/Rps15	9	0.116883
GO:0006364	BP	GO:0006364	rRNA processing	11/77	206/23328	7.82265e-11	1.46675e-08	1.24751e-08	Rpl35a/Rps8/Rpl7a/Rpl7/Rpl10a/Rpl27/Rps17/Rpl11/Rps7/Rpl14/Rps15	11	0.142857
GO:0016072	BP	GO:0016072	rRNA metabolic process	11/77	215/23328	1.23726e-10	1.98846e-08	1.69124e-08	Rpl35a/Rps8/Rpl7a/Rpl7/Rpl10a/Rpl27/Rps17/Rpl11/Rps7/Rpl14/Rps15	11	0.142857
GO:0042274	BP	GO:0042274	ribosomal small subunit biogenesis	7/77	73/23328	4.41981e-09	6.21536e-07	5.28632e-07	Rps8/Rpsa/Rps17/Rps10/Rps25/Rps7/Rps15	7	0.0909091
GO:0022618	BP	GO:0022618	ribonucleoprotein complex assembly	9/77	172/23328	5.47751e-09	6.84689e-07	5.82346e-07	Rpl12/Rpl6/Rpsa/Rps10/Rpl24/Rpl11/Rpl10/Rps25/Rps15	9	0.116883
GO:0071826	BP	GO:0071826	ribonucleoprotein complex subunit organization	9/77	179/23328	7.76558e-09	8.73628e-07	7.43044e-07	Rpl12/Rpl6/Rpsa/Rps10/Rpl24/Rpl11/Rpl10/Rps25/Rps15	9	0.116883
GO:0034470	BP	GO:0034470	ncRNA processing	11/77	355/23328	2.36756e-08	2.42137e-06	2.05944e-06	Rpl35a/Rps8/Rpl7a/Rpl7/Rpl10a/Rpl27/Rps17/Rpl11/Rps7/Rpl14/Rps15	11	0.142857
GO:0000027	BP	GO:0000027	ribosomal large subunit assembly	5/77	30/23328	4.58772e-08	4.30099e-06	3.65811e-06	Rpl12/Rpl6/Rpl24/Rpl11/Rpl10	5	0.0649351
GO:0034660	BP	GO:0034660	ncRNA metabolic process	11/77	444/23328	2.26745e-07	1.96222e-05	1.66892e-05	Rpl35a/Rps8/Rpl7a/Rpl7/Rpl10a/Rpl27/Rps17/Rpl11/Rps7/Rpl14/Rps15	11	0.142857
GO:0097193	BP	GO:0097193	intrinsic apoptotic signaling pathway	9/77	295/23328	5.56448e-07	4.47146e-05	3.80309e-05	Rpl11/Tpt1/Rps7/Rps3/Nupr1/Ier3/Serinc3/Perp/Hmox1	9	0.116883
GO:0000028	BP	GO:0000028	ribosomal small subunit assembly	4/77	21/23328	6.29165e-07	4.71873e-05	4.01341e-05	Rpsa/Rps10/Rps25/Rps15	4	0.0519481
GO:2001244	BP	GO:2001244	positive regulation of intrinsic apoptotic signaling pathway	5/77	68/23328	3.04344e-06	0.000213992	0.000182005	Rpl11/Rps7/Rps3/Nupr1/Serinc3	5	0.0649351
GO:2001233	BP	GO:2001233	regulation of apoptotic signaling pathway	9/77	413/23328	8.7265e-06	0.000577489	0.000491169	Rpl11/Tpt1/Rps7/Rps3/Nupr1/Ier3/Serinc3/Itm2c/Hmox1	9	0.116883
GO:2001242	BP	GO:2001242	regulation of intrinsic apoptotic signaling pathway	6/77	167/23328	1.9159e-05	0.00119744	0.00101845	Rpl11/Tpt1/Rps7/Rps3/Nupr1/Serinc3	6	0.0779221
GO:1903019	BP	GO:1903019	negative regulation of glycoprotein metabolic process	3/77	18/23328	2.72254e-05	0.00161203	0.00137107	Cst3/Itm2c/Itm2b	3	0.038961
GO:2001235	BP	GO:2001235	positive regulation of apoptotic signaling pathway	6/77	184/23328	3.30702e-05	0.00179507	0.00152675	Rpl11/Rps7/Rps3/Nupr1/Serinc3/Itm2c	6	0.0779221
GO:0008630	BP	GO:0008630	intrinsic apoptotic signaling pathway in response to DNA damage	5/77	111/23328	3.35079e-05	0.00179507	0.00152675	Tpt1/Rps3/Nupr1/Ier3/Hmox1	5	0.0649351
GO:0072332	BP	GO:0072332	intrinsic apoptotic signaling pathway by p53 class mediator	4/77	78/23328	0.000130043	0.00643948	0.00547695	Rpl11/Rps7/Nupr1/Perp	4	0.0519481
GO:0000470	BP	GO:0000470	maturation of LSU-rRNA	3/77	30/23328	0.000131652	0.00643948	0.00547695	Rpl7a/Rpl7/Rpl10a	3	0.038961
GO:0006979	BP	GO:0006979	response to oxidative stress	7/77	409/23328	0.000405046	0.0189865	0.0161485	Mgst1/Mmp3/Rps3/Cst3/Psap/Gpx3/Hmox1	7	0.0909091
GO:1904667	BP	GO:1904667	negative regulation of ubiquitin protein ligase activity	2/77	10/23328	0.000475698	0.0214064	0.0182067	Rpl11/Rps7	2	0.025974
GO:1903018	BP	GO:1903018	regulation of glycoprotein metabolic process	3/77	49/23328	0.000571106	0.0233102	0.0198259	Cst3/Itm2c/Itm2b	3	0.038961
GO:0009895	BP	GO:0009895	negative regulation of catabolic process	6/77	311/23328	0.000573347	0.0233102	0.0198259	Rpl11/Rps7/Cst3/Nupr1/Ier3/Hmox1	6	0.0779221
GO:0051901	BP	GO:0051901	positive regulation of mitochondrial depolarization	2/77	11/23328	0.000580165	0.0233102	0.0198259	Cck/Dcn	2	0.025974
GO:0035627	BP	GO:0035627	ceramide transport	2/77	13/23328	0.000819263	0.0307224	0.0261302	Psap/Pltp	2	0.025974
GO:1904181	BP	GO:1904181	positive regulation of membrane depolarization	2/77	13/23328	0.000819263	0.0307224	0.0261302	Cck/Dcn	2	0.025974
GO:0010656	BP	GO:0010656	negative regulation of muscle cell apoptotic process	3/77	58/23328	0.000936311	0.0315584	0.0268412	Naca/Nupr1/Hmox1	3	0.038961
GO:0043470	BP	GO:0043470	regulation of carbohydrate catabolic process	3/77	58/23328	0.000936311	0.0315584	0.0268412	Hsd11b1/Nupr1/Ier3	3	0.038961
GO:0042983	BP	GO:0042983	amyloid precursor protein biosynthetic process	2/77	14/23328	0.000953764	0.0315584	0.0268412	Itm2c/Itm2b	2	0.025974
GO:0042984	BP	GO:0042984	regulation of amyloid precursor protein biosynthetic process	2/77	14/23328	0.000953764	0.0315584	0.0268412	Itm2c/Itm2b	2	0.025974
GO:0072331	BP	GO:0072331	signal transduction by p53 class mediator	4/77	135/23328	0.00104687	0.0336493	0.0286196	Rpl11/Rps7/Nupr1/Perp	4	0.0519481
GO:0010561	BP	GO:0010561	negative regulation of glycoprotein biosynthetic process	2/77	15/23328	0.00109814	0.034317	0.0291875	Itm2c/Itm2b	2	0.025974
GO:0045820	BP	GO:0045820	negative regulation of glycolytic process	2/77	16/23328	0.00125234	0.037368	0.0317825	Nupr1/Ier3	2	0.025974
GO:2001056	BP	GO:2001056	positive regulation of cysteine-type endopeptidase activity	4/77	142/23328	0.00126221	0.037368	0.0317825	Cck/Rps3/Perp/Ctsd	4	0.0519481
GO:0031330	BP	GO:0031330	negative regulation of cellular catabolic process	5/77	250/23328	0.00143238	0.0413186	0.0351426	Rpl11/Rps7/Cst3/Nupr1/Hmox1	5	0.0649351
GO:0051444	BP	GO:0051444	negative regulation of ubiquitin-protein transferase activity	2/77	18/23328	0.00158992	0.0447165	0.0380325	Rpl11/Rps7	2	0.025974

## Sheet: Endothelial module 3 GO terms
	ONTOLOGY	ID	Description	GeneRatio	BgRatio	pvalue	p.adjust	qvalue	geneID	Count	ratio
GO:0000375	BP	GO:0000375	RNA splicing, via transesterification reactions	27/236	271/23328	4.15377e-19	3.4727e-16	2.68606e-16	Snrpe/Snrpf/Snrpg/Npm1/Ddx39b/Srsf3/Phf5a/Ddx5/Snrpb/Lsm6/Lsm8/U2af1/Srsf7/Hnrnpc/Lsm5/Snrpd1/Hnrnpa1/Hnrnpm/Lsm2/Snrpc/Son/Hspa8/Hnrnpk/Hnrnpa2b1/Snrpd3/C1qbp/Lsm3	27	0.114407
GO:0000377	BP	GO:0000377	RNA splicing, via transesterification reactions with bulged adenosine as nucleophile	27/236	271/23328	4.15377e-19	3.4727e-16	2.68606e-16	Snrpe/Snrpf/Snrpg/Npm1/Ddx39b/Srsf3/Phf5a/Ddx5/Snrpb/Lsm6/Lsm8/U2af1/Srsf7/Hnrnpc/Lsm5/Snrpd1/Hnrnpa1/Hnrnpm/Lsm2/Snrpc/Son/Hspa8/Hnrnpk/Hnrnpa2b1/Snrpd3/C1qbp/Lsm3	27	0.114407
GO:0000398	BP	GO:0000398	mRNA splicing, via spliceosome	27/236	271/23328	4.15377e-19	3.4727e-16	2.68606e-16	Snrpe/Snrpf/Snrpg/Npm1/Ddx39b/Srsf3/Phf5a/Ddx5/Snrpb/Lsm6/Lsm8/U2af1/Srsf7/Hnrnpc/Lsm5/Snrpd1/Hnrnpa1/Hnrnpm/Lsm2/Snrpc/Son/Hspa8/Hnrnpk/Hnrnpa2b1/Snrpd3/C1qbp/Lsm3	27	0.114407
GO:0008380	BP	GO:0008380	RNA splicing	31/236	386/23328	4.71674e-19	3.4727e-16	2.68606e-16	Snrpe/Snrpf/Snrpg/Npm1/Ddx39b/Srsf3/Phf5a/Ddx5/Snrpb/Lsm6/Lsm8/U2af1/Srsf7/Hnrnpc/Lsm5/Fus/Snrpd1/Hnrnpa1/Hnrnpm/Lsm2/Raly/Snrpc/Rps26/Son/Hspa8/Hnrnpk/Hnrnpa2b1/Snrpd3/Hnrnpf/C1qbp/Lsm3	31	0.131356
GO:0006397	BP	GO:0006397	mRNA processing	30/236	462/23328	6.26998e-16	3.69302e-13	2.85647e-13	Snrpe/Snrpf/Snrpg/Npm1/Ddx39b/Srsf3/Phf5a/Ddx5/Snrpb/Lsm6/Lsm8/U2af1/Srsf7/Hnrnpc/Lsm5/Snrpd1/Hnrnpa1/Hnrnpm/Ccnb1/Lsm2/Raly/Snrpc/Son/Hspa8/Hnrnpk/Hnrnpa2b1/Snrpd3/Hnrnpf/C1qbp/Lsm3	30	0.127119
GO:0022613	BP	GO:0022613	ribonucleoprotein complex biogenesis	26/236	409/23328	1.01173e-13	4.96592e-11	3.84103e-11	Snrpe/Snrpf/Rpl35/Snrpg/Npm1/Ddx39b/Hsp90ab1/Snrpb/Lsm6/Ran/Snrpd1/Lsm2/Exosc8/Rps21/Snrpc/Rpl3/Rps14/Rps24/Rps5/Eif5/Rps6/Rplp0/Snrpd3/Hsp90aa1/Nop58/C1qbp	26	0.110169
GO:0007059	BP	GO:0007059	chromosome segregation	23/236	324/23328	2.93673e-13	1.23553e-10	9.55653e-11	Cenpw/Ran/Banf1/Ncapd2/Ska1/Cenph/Top2a/Aurkb/Kif22/Birc5/Cdca8/Ccnb1/Slc25a5/Spc25/Ube2c/Prc1/Plk1/Mad2l1/Racgap1/Cdc20/Nuf2/Tacc3/Bub3	23	0.0974576
GO:0000070	BP	GO:0000070	mitotic sister chromatid segregation	16/236	151/23328	3.30387e-12	1.21624e-09	9.40733e-10	Ran/Ncapd2/Aurkb/Kif22/Birc5/Cdca8/Ccnb1/Ube2c/Prc1/Plk1/Mad2l1/Racgap1/Cdc20/Nuf2/Tacc3/Bub3	16	0.0677966
GO:0000819	BP	GO:0000819	sister chromatid segregation	17/236	181/23328	4.88861e-12	1.59966e-09	1.23731e-09	Ran/Ncapd2/Top2a/Aurkb/Kif22/Birc5/Cdca8/Ccnb1/Ube2c/Prc1/Plk1/Mad2l1/Racgap1/Cdc20/Nuf2/Tacc3/Bub3	17	0.0720339
GO:1902850	BP	GO:1902850	microtubule cytoskeleton organization involved in mitosis	15/236	142/23328	1.67053e-11	4.9197e-09	3.80528e-09	Stmn1/Cenph/Aurkb/Cenpa/Birc5/Ccnb1/Spc25/Aurka/Prc1/Plk1/Mad2l1/Racgap1/Cdc20/Nuf2/Tacc3	15	0.0635593
GO:0022618	BP	GO:0022618	ribonucleoprotein complex assembly	16/236	172/23328	2.44036e-11	6.53352e-09	5.05354e-09	Snrpe/Snrpf/Snrpg/Ddx39b/Hsp90ab1/Snrpb/Snrpd1/Lsm2/Snrpc/Rpl3/Rps14/Rps5/Eif5/Rplp0/Snrpd3/Hsp90aa1	16	0.0677966
GO:0140014	BP	GO:0140014	mitotic nuclear division	19/236	268/23328	3.79041e-11	9.3023e-09	7.19513e-09	Ran/Ncapd2/Aurkb/Kif22/Birc5/Cdca8/Ccnb1/Ube2c/Aurka/Prc1/Plk1/Mad2l1/Racgap1/Cdc20/Nuf2/Tacc3/Ywhah/Bub3/Ranbp1	19	0.0805085
GO:0007051	BP	GO:0007051	spindle organization	16/236	179/23328	4.46779e-11	9.39832e-09	7.2694e-09	Cenpw/Stmn1/Tubb5/Cenph/Aurkb/Birc5/Ccnb1/Spc25/Aurka/Prc1/Plk1/Racgap1/Cdc20/Nuf2/Tacc3/Ranbp1	16	0.0677966
GO:0071826	BP	GO:0071826	ribonucleoprotein complex subunit organization	16/236	179/23328	4.46779e-11	9.39832e-09	7.2694e-09	Snrpe/Snrpf/Snrpg/Ddx39b/Hsp90ab1/Snrpb/Snrpd1/Lsm2/Snrpc/Rpl3/Rps14/Rps5/Eif5/Rplp0/Snrpd3/Hsp90aa1	16	0.0677966
GO:0007052	BP	GO:0007052	mitotic spindle organization	13/236	116/23328	1.82983e-10	3.59257e-08	2.77878e-08	Stmn1/Cenph/Aurkb/Birc5/Ccnb1/Spc25/Aurka/Prc1/Plk1/Racgap1/Cdc20/Nuf2/Tacc3	13	0.0550847
GO:0000280	BP	GO:0000280	nuclear division	22/236	418/23328	3.33711e-10	5.79046e-08	4.4788e-08	Ran/Ncapd2/Top2a/Aurkb/Kif22/Cks2/Birc5/Cdca8/Ccnb1/Ube2c/Aurka/Prc1/Plk1/Mad2l1/Racgap1/Cdc20/Nuf2/Tacc3/Ubb/Ywhah/Bub3/Ranbp1	22	0.0932203
GO:2000573	BP	GO:2000573	positive regulation of DNA biosynthetic process	11/236	77/23328	3.34254e-10	5.79046e-08	4.4788e-08	Npm1/Ddx39b/Hsp90ab1/Pcna/Aurkb/Hnrnpa2b1/Hsp90aa1/Cct7/Cct8/Cct6a/Cct3	11	0.0466102
GO:0006457	BP	GO:0006457	protein folding	14/236	155/23328	6.55198e-10	1.07198e-07	8.29151e-08	Hsp90ab1/Ppic/Prdx4/Tbca/Hspe1/Fkbp1a/Hspa8/Hsp90b1/Hsp90aa1/Cct7/Cct8/Cct6a/Cct3/Hspd1	14	0.059322
GO:0045787	BP	GO:0045787	positive regulation of cell cycle	20/236	358/23328	7.86777e-10	1.2195e-07	9.4326e-08	Npm1/Ddx39b/Anp32b/Hsp90ab1/Cdk4/Aurkb/Cks2/Birc5/Ccnb1/Cdk1/Ube2c/Aurka/Mad2l1/Racgap1/Rps15a/Rpl23/Anxa1/Hmgb1/Ranbp1/Cks1b	20	0.0847458
GO:0000387	BP	GO:0000387	spliceosomal snRNP assembly	8/236	32/23328	8.31301e-10	1.22409e-07	9.46808e-08	Snrpe/Snrpf/Snrpg/Snrpb/Snrpd1/Lsm2/Snrpc/Snrpd3	8	0.0338983
GO:0098813	BP	GO:0098813	nuclear chromosome segregation	17/236	262/23328	1.62933e-09	2.28495e-07	1.76736e-07	Ran/Ncapd2/Top2a/Aurkb/Kif22/Birc5/Cdca8/Ccnb1/Ube2c/Prc1/Plk1/Mad2l1/Racgap1/Cdc20/Nuf2/Tacc3/Bub3	17	0.0720339
GO:0044770	BP	GO:0044770	cell cycle phase transition	21/236	415/23328	1.73444e-09	2.32179e-07	1.79586e-07	Npm1/Anp32b/Ccnb2/Tipin/Nasp/Cdk4/Aurkb/Cks2/Birc5/Ccna2/Ccnb1/Cdk1/Ube2c/Plk1/Mad2l1/Tacc3/Calm1/Rps6/Anxa1/Bub3/Cks1b	21	0.0889831
GO:0071897	BP	GO:0071897	DNA biosynthetic process	14/236	169/23328	2.043e-09	2.5659e-07	1.98467e-07	Npm1/Ddx39b/Hsp90ab1/Hnrnpc/Pcna/Aurkb/Tk1/Pclaf/Hnrnpa2b1/Hsp90aa1/Cct7/Cct8/Cct6a/Cct3	14	0.059322
GO:0002181	BP	GO:0002181	cytoplasmic translation	11/236	91/23328	2.09106e-09	2.5659e-07	1.98467e-07	Rpl22l1/Rps29/Rplp1/Rps21/Rpl39/Rps26/Rpl15/Eif5/Rplp0/Eif4a1/Cnbp	11	0.0466102
GO:2000278	BP	GO:2000278	regulation of DNA biosynthetic process	12/236	119/23328	3.17527e-09	3.61373e-07	2.79514e-07	Npm1/Ddx39b/Hsp90ab1/Hnrnpc/Pcna/Aurkb/Hnrnpa2b1/Hsp90aa1/Cct7/Cct8/Cct6a/Cct3	12	0.0508475
GO:0048285	BP	GO:0048285	organelle fission	22/236	472/23328	3.19039e-09	3.61373e-07	2.79514e-07	Ran/Ncapd2/Top2a/Aurkb/Kif22/Cks2/Birc5/Cdca8/Ccnb1/Ube2c/Aurka/Prc1/Plk1/Mad2l1/Racgap1/Cdc20/Nuf2/Tacc3/Ubb/Ywhah/Bub3/Ranbp1	22	0.0932203
GO:0051098	BP	GO:0051098	regulation of binding	20/236	390/23328	3.42864e-09	3.73976e-07	2.89262e-07	Rack1/Hsp90ab1/Ran/Stmn1/Hmgb2/Aurkb/Aurka/Plk1/S100a10/Txn1/Sri/Actb/Fkbp1a/Hnrnpk/Cycs/Calm1/Cav1/Nme1/Anxa2/Eno1	20	0.0847458
GO:0044772	BP	GO:0044772	mitotic cell cycle phase transition	19/236	376/23328	1.0889e-08	1.14529e-06	8.85855e-07	Anp32b/Ccnb2/Nasp/Cdk4/Aurkb/Cks2/Birc5/Ccna2/Ccnb1/Cdk1/Ube2c/Plk1/Mad2l1/Tacc3/Calm1/Rps6/Anxa1/Bub3/Cks1b	19	0.0805085
GO:0000281	BP	GO:0000281	mitotic cytokinesis	9/236	69/23328	3.18678e-08	3.18048e-06	2.46003e-06	Stmn1/Cenpa/Birc5/Prc1/Plk1/Kif20a/Racgap1/Son/Cfl1	9	0.0381356
GO:0051304	BP	GO:0051304	chromosome separation	10/236	92/23328	3.23987e-08	3.18048e-06	2.46003e-06	Ncapd2/Top2a/Aurkb/Birc5/Ccnb1/Ube2c/Plk1/Mad2l1/Tacc3/Bub3	10	0.0423729
GO:0061640	BP	GO:0061640	cytoskeleton-dependent cytokinesis	10/236	94/23328	3.99135e-08	3.79178e-06	2.93286e-06	Stmn1/Aurkb/Cenpa/Birc5/Prc1/Plk1/Kif20a/Racgap1/Son/Cfl1	10	0.0423729
GO:0046034	BP	GO:0046034	ATP metabolic process	15/236	253/23328	5.05551e-08	4.65265e-06	3.59873e-06	Atp5g3/Cox5a/Uqcrb/Atp5b/Atp5a1/Cox7a2/Gapdh/Ccnb1/Cdk1/Atp5g1/Atp5j/Hspa8/Ndufb8/Cycs/Eno1	15	0.0635593
GO:0010833	BP	GO:0010833	telomere maintenance via telomere lengthening	9/236	74/23328	5.94835e-08	5.25058e-06	4.06121e-06	Hsp90ab1/Hnrnpc/Aurkb/Hnrnpa2b1/Hsp90aa1/Cct7/Cct8/Cct6a/Cct3	9	0.0381356
GO:0032200	BP	GO:0032200	telomere organization	11/236	125/23328	6.06179e-08	5.25058e-06	4.06121e-06	Hsp90ab1/Hnrnpc/Pcna/Aurkb/Hnrnpa2b1/H3f3b/Hsp90aa1/Cct7/Cct8/Cct6a/Cct3	11	0.0466102
GO:0010499	BP	GO:0010499	proteasomal ubiquitin-independent protein catabolic process	6/236	22/23328	6.55474e-08	5.51535e-06	4.266e-06	Psma1/Psma5/Psma7/Psmb2/Psma2/Psma3	6	0.0254237
GO:0007091	BP	GO:0007091	metaphase/anaphase transition of mitotic cell cycle	8/236	57/23328	1.05055e-07	8.59405e-06	6.64731e-06	Aurkb/Birc5/Ccnb1/Ube2c/Plk1/Mad2l1/Tacc3/Bub3	8	0.0338983
GO:0006913	BP	GO:0006913	nucleocytoplasmic transport	16/236	308/23328	1.11851e-07	8.66845e-06	6.70486e-06	Npm1/Ddx39b/Srsf3/Ddx5/Hsp90ab1/Ran/Sem1/Cdk1/Txn1/Hspa8/Ywhae/Hnrnpa2b1/Cfl1/Hsp90aa1/Eif5a/Kpna2	16	0.0677966
GO:0051169	BP	GO:0051169	nuclear transport	16/236	308/23328	1.11851e-07	8.66845e-06	6.70486e-06	Npm1/Ddx39b/Srsf3/Ddx5/Hsp90ab1/Ran/Sem1/Cdk1/Txn1/Hspa8/Ywhae/Hnrnpa2b1/Cfl1/Hsp90aa1/Eif5a/Kpna2	16	0.0677966
GO:0010965	BP	GO:0010965	regulation of mitotic sister chromatid separation	8/236	58/23328	1.20808e-07	9.12257e-06	7.05611e-06	Aurkb/Birc5/Ccnb1/Ube2c/Plk1/Mad2l1/Tacc3/Bub3	8	0.0338983
GO:0044784	BP	GO:0044784	metaphase/anaphase transition of cell cycle	8/236	59/23328	1.38548e-07	9.99977e-06	7.73461e-06	Aurkb/Birc5/Ccnb1/Ube2c/Plk1/Mad2l1/Tacc3/Bub3	8	0.0338983
GO:0031577	BP	GO:0031577	spindle checkpoint	7/236	40/23328	1.39216e-07	9.99977e-06	7.73461e-06	Aurkb/Birc5/Ccnb1/Aurka/Plk1/Mad2l1/Bub3	7	0.029661
GO:0006119	BP	GO:0006119	oxidative phosphorylation	10/236	108/23328	1.51092e-07	1.05945e-05	8.19459e-06	Cox5a/Uqcrb/Atp5b/Atp5a1/Cox7a2/Ccnb1/Cdk1/Atp5j/Ndufb8/Cycs	10	0.0423729
GO:0006278	BP	GO:0006278	RNA-dependent DNA biosynthetic process	8/236	60/23328	1.5848e-07	1.06073e-05	8.20454e-06	Hsp90ab1/Hnrnpc/Aurkb/Hsp90aa1/Cct7/Cct8/Cct6a/Cct3	8	0.0338983
GO:0007004	BP	GO:0007004	telomere maintenance via telomerase	8/236	60/23328	1.5848e-07	1.06073e-05	8.20454e-06	Hsp90ab1/Hnrnpc/Aurkb/Hsp90aa1/Cct7/Cct8/Cct6a/Cct3	8	0.0338983
GO:0009141	BP	GO:0009141	nucleoside triphosphate metabolic process	10/236	109/23328	1.64894e-07	1.07914e-05	8.34693e-06	Atp5g3/Atp5b/Ran/Atp5a1/Dtymk/Dut/Dctpp1/Atp5g1/Atp5j/Nme1	10	0.0423729
GO:0051306	BP	GO:0051306	mitotic sister chromatid separation	8/236	61/23328	1.80822e-07	1.15765e-05	8.95421e-06	Aurkb/Birc5/Ccnb1/Ube2c/Plk1/Mad2l1/Tacc3/Bub3	8	0.0338983
GO:1905818	BP	GO:1905818	regulation of chromosome separation	8/236	63/23328	2.3371e-07	1.46441e-05	1.13269e-05	Aurkb/Birc5/Ccnb1/Ube2c/Plk1/Mad2l1/Tacc3/Bub3	8	0.0338983
GO:0033044	BP	GO:0033044	regulation of chromosome organization	17/236	369/23328	2.47156e-07	1.51641e-05	1.17291e-05	Hnrnpc/Top2a/Aurkb/Birc5/Ccnb1/Ube2c/Plk1/Mad2l1/Tacc3/Hnrnpa2b1/H3f3b/Ube2n/Cct7/Bub3/Cct8/Cct6a/Cct3	17	0.0720339
GO:0031647	BP	GO:0031647	regulation of protein stability	15/236	287/23328	2.60334e-07	1.56466e-05	1.21023e-05	Tomm7/Npm1/Hsp90ab1/Gapdh/Aurka/Plk1/Rpl23/Hspa8/Pfn1/Hsp90aa1/Cct7/Cct8/Cct6a/Cct3/Hspd1	15	0.0635593
GO:0034502	BP	GO:0034502	protein localization to chromosome	9/236	88/23328	2.71989e-07	1.60201e-05	1.23912e-05	Aurkb/Cenpa/Cdk1/Plk1/Cct7/Bub3/Cct8/Cct6a/Cct3	9	0.0381356
GO:0000075	BP	GO:0000075	cell cycle checkpoint	12/236	180/23328	3.23136e-07	1.86595e-05	1.44328e-05	Ddx39b/Tipin/Top2a/Aurkb/Birc5/Ccnb1/Cdk1/Aurka/Plk1/Mad2l1/Rps6/Bub3	12	0.0508475
GO:0051054	BP	GO:0051054	positive regulation of DNA metabolic process	13/236	217/23328	3.56193e-07	2.01729e-05	1.56033e-05	Npm1/Ddx39b/Hsp90ab1/Pcna/Aurkb/Hnrnpa2b1/Pfn1/Ube2n/Hsp90aa1/Cct7/Cct8/Cct6a/Cct3	13	0.0550847
GO:0033119	BP	GO:0033119	negative regulation of RNA splicing	6/236	29/23328	3.93293e-07	2.18537e-05	1.69034e-05	Npm1/Srsf7/Rps26/Hnrnpk/Hnrnpa2b1/C1qbp	6	0.0254237
GO:0033047	BP	GO:0033047	regulation of mitotic sister chromatid segregation	8/236	69/23328	4.78936e-07	2.61198e-05	2.02031e-05	Aurkb/Birc5/Ccnb1/Ube2c/Plk1/Mad2l1/Tacc3/Bub3	8	0.0338983
GO:0000723	BP	GO:0000723	telomere maintenance	10/236	123/23328	5.12877e-07	2.74623e-05	2.12415e-05	Hsp90ab1/Hnrnpc/Pcna/Aurkb/Hnrnpa2b1/Hsp90aa1/Cct7/Cct8/Cct6a/Cct3	10	0.0423729
GO:1903311	BP	GO:1903311	regulation of mRNA metabolic process	14/236	266/23328	6.04923e-07	3.18124e-05	2.46062e-05	Npm1/Srsf3/Ddx5/Vim/Srsf7/Hnrnpc/Fus/Hnrnpm/Ccnb1/Son/Hspa8/Hnrnpk/Hnrnpa2b1/C1qbp	14	0.059322
GO:0043484	BP	GO:0043484	regulation of RNA splicing	11/236	158/23328	6.56135e-07	3.39003e-05	2.62212e-05	Npm1/Srsf3/Ddx5/Srsf7/Rps26/Son/Hspa8/Hnrnpk/Hnrnpa2b1/Hnrnpf/C1qbp	11	0.0466102
GO:0043393	BP	GO:0043393	regulation of protein binding	13/236	231/23328	7.25092e-07	3.68172e-05	2.84773e-05	Rack1/Hsp90ab1/Ran/Stmn1/Aurkb/Aurka/Plk1/Actb/Fkbp1a/Hnrnpk/Cycs/Cav1/Anxa2	13	0.0550847
GO:0000910	BP	GO:0000910	cytokinesis	11/236	160/23328	7.43667e-07	3.71203e-05	2.87118e-05	Stmn1/Aurkb/Cenpa/Birc5/Aurka/Prc1/Plk1/Kif20a/Racgap1/Son/Cfl1	11	0.0466102
GO:1903829	BP	GO:1903829	positive regulation of cellular protein localization	15/236	317/23328	9.17181e-07	4.43657e-05	3.43159e-05	Rack1/Tomm7/Npm1/Hsp90ab1/Ran/Hnrnpm/Cdk1/Hnrnpk/Ywhae/Cfl1/Hsp90aa1/Cct7/Cct8/Cct6a/Cct3	15	0.0635593
GO:0007093	BP	GO:0007093	mitotic cell cycle checkpoint	10/236	131/23328	9.1895e-07	4.43657e-05	3.43159e-05	Tipin/Top2a/Aurkb/Birc5/Ccnb1/Cdk1/Plk1/Mad2l1/Rps6/Bub3	10	0.0423729
GO:0051099	BP	GO:0051099	positive regulation of binding	12/236	200/23328	9.95358e-07	4.72795e-05	3.65697e-05	Hsp90ab1/Ran/Stmn1/Hmgb2/S100a10/Txn1/Fkbp1a/Calm1/Cav1/Nme1/Anxa2/Eno1	12	0.0508475
GO:1904951	BP	GO:1904951	positive regulation of establishment of protein localization	16/236	364/23328	1.04495e-06	4.82093e-05	3.72889e-05	Rack1/Tomm7/Hsp90ab1/Ran/Hnrnpm/Gapdh/Cdk1/Nnat/Dynll1/Sri/Ywhae/Hsp90aa1/Cct7/Cct8/Cct6a/Cct3	16	0.0677966
GO:0051983	BP	GO:0051983	regulation of chromosome segregation	9/236	103/23328	1.04767e-06	4.82093e-05	3.72889e-05	Aurkb/Birc5/Ccnb1/Ube2c/Plk1/Mad2l1/Racgap1/Tacc3/Bub3	9	0.0381356
GO:0030071	BP	GO:0030071	regulation of mitotic metaphase/anaphase transition	7/236	54/23328	1.17255e-06	5.31253e-05	4.10913e-05	Aurkb/Birc5/Ccnb1/Ube2c/Plk1/Mad2l1/Bub3	7	0.029661
GO:0071103	BP	GO:0071103	DNA conformation change	13/236	242/23328	1.22307e-06	5.39137e-05	4.17011e-05	Npm1/Banf1/Ncapd2/Nasp/Nap1l1/Top2a/Ccnb1/Cdk1/Asf1b/Hnrnpa2b1/Anxa1/H3f3b/Hmgb1	13	0.0550847
GO:0009165	BP	GO:0009165	nucleotide biosynthetic process	12/236	204/23328	1.22656e-06	5.39137e-05	4.17011e-05	Idh2/Atp5g3/Tyms/Atp5b/Atp5a1/Dtymk/Dut/Atp5g1/Atp5j/Nme1/Rrm2/Paics	12	0.0508475
GO:0045931	BP	GO:0045931	positive regulation of mitotic cell cycle	11/236	171/23328	1.43482e-06	6.13196e-05	4.74294e-05	Anp32b/Cdk4/Aurkb/Birc5/Ccnb1/Cdk1/Ube2c/Mad2l1/Anxa1/Hmgb1/Ranbp1	11	0.0466102
GO:1904029	BP	GO:1904029	regulation of cyclin-dependent protein kinase activity	8/236	80/23328	1.50911e-06	6.13196e-05	4.74294e-05	Hsp90ab1/Ccnb2/Cks2/Ccna2/Ccnb1/Plk1/Actb/Cks1b	8	0.0338983
GO:1902099	BP	GO:1902099	regulation of metaphase/anaphase transition of cell cycle	7/236	56/23328	1.50933e-06	6.13196e-05	4.74294e-05	Aurkb/Birc5/Ccnb1/Ube2c/Plk1/Mad2l1/Bub3	7	0.029661
GO:0007094	BP	GO:0007094	mitotic spindle assembly checkpoint	6/236	36/23328	1.51998e-06	6.13196e-05	4.74294e-05	Aurkb/Birc5/Ccnb1/Plk1/Mad2l1/Bub3	6	0.0254237
GO:0071173	BP	GO:0071173	spindle assembly checkpoint	6/236	36/23328	1.51998e-06	6.13196e-05	4.74294e-05	Aurkb/Birc5/Ccnb1/Plk1/Mad2l1/Bub3	6	0.0254237
GO:1904358	BP	GO:1904358	positive regulation of telomere maintenance via telomere lengthening	6/236	36/23328	1.51998e-06	6.13196e-05	4.74294e-05	Aurkb/Hnrnpa2b1/Cct7/Cct8/Cct6a/Cct3	6	0.0254237
GO:1901293	BP	GO:1901293	nucleoside phosphate biosynthetic process	12/236	209/23328	1.58164e-06	6.29452e-05	4.86867e-05	Idh2/Atp5g3/Tyms/Atp5b/Atp5a1/Dtymk/Dut/Atp5g1/Atp5j/Nme1/Rrm2/Paics	12	0.0508475
GO:0051052	BP	GO:0051052	regulation of DNA metabolic process	16/236	379/23328	1.76747e-06	6.94026e-05	5.36814e-05	Npm1/Ddx39b/Hsp90ab1/Hnrnpc/Pcna/Aurkb/Sub1/Hnrnpa2b1/Pfn1/Ube2n/Hsp90aa1/Cct7/Cct8/Cct6a/Cct3/Hmgb1	16	0.0677966
GO:0033045	BP	GO:0033045	regulation of sister chromatid segregation	8/236	82/23328	1.82359e-06	7.0664e-05	5.46571e-05	Aurkb/Birc5/Ccnb1/Ube2c/Plk1/Mad2l1/Tacc3/Bub3	8	0.0338983
GO:0009117	BP	GO:0009117	nucleotide metabolic process	17/236	427/23328	1.85389e-06	7.09051e-05	5.48436e-05	Idh2/Atp5g3/Hint1/Tyms/Atp5b/Ran/Atp5a1/Dtymk/Dut/Dctpp1/Gapdh/Atp5g1/Atp5j/Nme1/Eno1/Rrm2/Paics	17	0.0720339
GO:0071824	BP	GO:0071824	protein-DNA complex subunit organization	12/236	214/23328	2.0248e-06	7.40969e-05	5.73124e-05	Npm1/Anp32e/Cenpw/Nasp/Nap1l1/Cenph/Cenpa/Asf1b/Swi5/Rpl23/Ptma/H3f3b	12	0.0508475
GO:1904851	BP	GO:1904851	positive regulation of establishment of protein localization to telomere	4/236	10/23328	2.04442e-06	7.40969e-05	5.73124e-05	Cct7/Cct8/Cct6a/Cct3	4	0.0169492
GO:0090068	BP	GO:0090068	positive regulation of cell cycle process	13/236	254/23328	2.09501e-06	7.40969e-05	5.73124e-05	Npm1/Anp32b/Cdk4/Aurkb/Birc5/Ccnb1/Cdk1/Ube2c/Mad2l1/Racgap1/Rpl23/Anxa1/Ranbp1	13	0.0550847
GO:0045841	BP	GO:0045841	negative regulation of mitotic metaphase/anaphase transition	6/236	38/23328	2.11821e-06	7.40969e-05	5.73124e-05	Aurkb/Birc5/Ccnb1/Plk1/Mad2l1/Bub3	6	0.0254237
GO:0071174	BP	GO:0071174	mitotic spindle checkpoint	6/236	38/23328	2.11821e-06	7.40969e-05	5.73124e-05	Aurkb/Birc5/Ccnb1/Plk1/Mad2l1/Bub3	6	0.0254237
GO:0051225	BP	GO:0051225	spindle assembly	9/236	112/23328	2.11999e-06	7.40969e-05	5.73124e-05	Cenpw/Tubb5/Aurkb/Birc5/Aurka/Prc1/Plk1/Racgap1/Cdc20	9	0.0381356
GO:0050821	BP	GO:0050821	protein stabilization	11/236	178/23328	2.12475e-06	7.40969e-05	5.73124e-05	Npm1/Hsp90ab1/Gapdh/Rpl23/Pfn1/Hsp90aa1/Cct7/Cct8/Cct6a/Cct3/Hspd1	11	0.0466102
GO:0042254	BP	GO:0042254	ribosome biogenesis	14/236	296/23328	2.1424e-06	7.40969e-05	5.73124e-05	Rpl35/Npm1/Lsm6/Ran/Exosc8/Rps21/Rpl3/Rps14/Rps24/Rps5/Rps6/Rplp0/Nop58/C1qbp	14	0.059322
GO:1904356	BP	GO:1904356	regulation of telomere maintenance via telomere lengthening	7/236	59/23328	2.16378e-06	7.40969e-05	5.73124e-05	Hnrnpc/Aurkb/Hnrnpa2b1/Cct7/Cct8/Cct6a/Cct3	7	0.029661
GO:0006753	BP	GO:0006753	nucleoside phosphate metabolic process	17/236	436/23328	2.45519e-06	8.21384e-05	6.35323e-05	Idh2/Atp5g3/Hint1/Tyms/Atp5b/Ran/Atp5a1/Dtymk/Dut/Dctpp1/Gapdh/Atp5g1/Atp5j/Nme1/Eno1/Rrm2/Paics	17	0.0720339
GO:1902100	BP	GO:1902100	negative regulation of metaphase/anaphase transition of cell cycle	6/236	39/23328	2.48228e-06	8.21384e-05	6.35323e-05	Aurkb/Birc5/Ccnb1/Plk1/Mad2l1/Bub3	6	0.0254237
GO:2000816	BP	GO:2000816	negative regulation of mitotic sister chromatid separation	6/236	39/23328	2.48228e-06	8.21384e-05	6.35323e-05	Aurkb/Birc5/Ccnb1/Plk1/Mad2l1/Bub3	6	0.0254237
GO:0006403	BP	GO:0006403	RNA localization	11/236	182/23328	2.63746e-06	8.63037e-05	6.67541e-05	Npm1/Ddx39b/Srsf3/Srsf7/Ran/Sem1/Hnrnpa1/Hnrnpa2b1/Eif5a/Mrpl18/Nop58	11	0.0466102
GO:0048024	BP	GO:0048024	regulation of mRNA splicing, via spliceosome	9/236	116/23328	2.84031e-06	9.192e-05	7.10982e-05	Npm1/Srsf3/Ddx5/Srsf7/Son/Hspa8/Hnrnpk/Hnrnpa2b1/C1qbp	9	0.0381356
GO:1905819	BP	GO:1905819	negative regulation of chromosome separation	6/236	40/23328	2.89576e-06	9.26959e-05	7.16983e-05	Aurkb/Birc5/Ccnb1/Plk1/Mad2l1/Bub3	6	0.0254237
GO:0009219	BP	GO:0009219	pyrimidine deoxyribonucleotide metabolic process	4/236	11/23328	3.18714e-06	9.98524e-05	7.72337e-05	Tyms/Dtymk/Dut/Dctpp1	4	0.0169492
GO:0070203	BP	GO:0070203	regulation of establishment of protein localization to telomere	4/236	11/23328	3.18714e-06	9.98524e-05	7.72337e-05	Cct7/Cct8/Cct6a/Cct3	4	0.0169492
GO:0034655	BP	GO:0034655	nucleobase-containing compound catabolic process	15/236	352/23328	3.34061e-06	0.000103559	8.01007e-05	Slirp/Npm1/Hint1/Ddx5/Vim/Lsm6/Hnrnpc/Lsm5/Fus/Dut/Hnrnpm/Dctpp1/Lsm2/Exosc8/Lsm3	15	0.0635593
GO:0015985	BP	GO:0015985	energy coupled proton transport, down electrochemical gradient	5/236	24/23328	3.68982e-06	0.000110883	8.57656e-05	Atp5g3/Atp5b/Atp5a1/Atp5g1/Atp5j	5	0.0211864
GO:0015986	BP	GO:0015986	ATP synthesis coupled proton transport	5/236	24/23328	3.68982e-06	0.000110883	8.57656e-05	Atp5g3/Atp5b/Atp5a1/Atp5g1/Atp5j	5	0.0211864
GO:0048025	BP	GO:0048025	negative regulation of mRNA splicing, via spliceosome	5/236	24/23328	3.68982e-06	0.000110883	8.57656e-05	Npm1/Srsf7/Hnrnpk/Hnrnpa2b1/C1qbp	5	0.0211864
GO:0045786	BP	GO:0045786	negative regulation of cell cycle	17/236	451/23328	3.85682e-06	0.000114597	8.86386e-05	Npm1/Ddx39b/Gmnn/Hsp90ab1/Tipin/Cdk4/Top2a/Aurkb/Birc5/Ccnb1/Cdk1/Aurka/Plk1/Mad2l1/Rpl23/Rps6/Bub3	17	0.0720339
GO:0033048	BP	GO:0033048	negative regulation of mitotic sister chromatid segregation	6/236	42/23328	3.89125e-06	0.000114597	8.86386e-05	Aurkb/Birc5/Ccnb1/Plk1/Mad2l1/Bub3	6	0.0254237
GO:0050684	BP	GO:0050684	regulation of mRNA processing	10/236	154/23328	3.99218e-06	0.000116406	9.00373e-05	Npm1/Srsf3/Ddx5/Srsf7/Ccnb1/Son/Hspa8/Hnrnpk/Hnrnpa2b1/C1qbp	10	0.0423729
GO:0043161	BP	GO:0043161	proteasome-mediated ubiquitin-dependent protein catabolic process	16/236	405/23328	4.13661e-06	0.000119435	9.23801e-05	Rack1/Hsp90ab1/Psma1/Ube2c/Aurka/Pbk/Plk1/Cdc20/Sec61b/Psma5/Psma7/Psmb2/Cav1/Psma2/Hsp90b1/Psma3	16	0.0677966
GO:0051783	BP	GO:0051783	regulation of nuclear division	11/236	191/23328	4.20393e-06	0.0001202	9.29719e-05	Aurkb/Birc5/Ccnb1/Ube2c/Plk1/Mad2l1/Cdc20/Tacc3/Ywhah/Bub3/Ranbp1	11	0.0466102
GO:0015931	BP	GO:0015931	nucleobase-containing compound transport	11/236	193/23328	4.64612e-06	0.000130548	0.000100976	Npm1/Ddx39b/Srsf3/Srsf7/Ran/Sem1/Hnrnpa1/Slc25a5/Hnrnpa2b1/Eif5a/Mrpl18	11	0.0466102
GO:0070202	BP	GO:0070202	regulation of establishment of protein localization to chromosome	4/236	12/23328	4.74275e-06	0.000130548	0.000100976	Cct7/Cct8/Cct6a/Cct3	4	0.0169492
GO:0050657	BP	GO:0050657	nucleic acid transport	10/236	157/23328	4.74318e-06	0.000130548	0.000100976	Npm1/Ddx39b/Srsf3/Srsf7/Ran/Sem1/Hnrnpa1/Hnrnpa2b1/Eif5a/Mrpl18	10	0.0423729
GO:0050658	BP	GO:0050658	RNA transport	10/236	157/23328	4.74318e-06	0.000130548	0.000100976	Npm1/Ddx39b/Srsf3/Srsf7/Ran/Sem1/Hnrnpa1/Hnrnpa2b1/Eif5a/Mrpl18	10	0.0423729
GO:0033046	BP	GO:0033046	negative regulation of sister chromatid segregation	6/236	44/23328	5.14862e-06	0.000140395	0.000108593	Aurkb/Birc5/Ccnb1/Plk1/Mad2l1/Bub3	6	0.0254237
GO:0007088	BP	GO:0007088	regulation of mitotic nuclear division	10/236	160/23328	5.61368e-06	0.000150294	0.000116249	Aurkb/Birc5/Ccnb1/Ube2c/Plk1/Mad2l1/Tacc3/Ywhah/Bub3/Ranbp1	10	0.0423729
GO:0051236	BP	GO:0051236	establishment of RNA localization	10/236	160/23328	5.61368e-06	0.000150294	0.000116249	Npm1/Ddx39b/Srsf3/Srsf7/Ran/Sem1/Hnrnpa1/Hnrnpa2b1/Eif5a/Mrpl18	10	0.0423729
GO:0006611	BP	GO:0006611	protein export from nucleus	9/236	127/23328	5.99742e-06	0.000159121	0.000123077	Npm1/Ddx39b/Srsf3/Ran/Sem1/Txn1/Ywhae/Hnrnpa2b1/Eif5a	9	0.0381356
GO:0006323	BP	GO:0006323	DNA packaging	11/236	199/23328	6.22582e-06	0.000163706	0.000126623	Npm1/Banf1/Ncapd2/Nasp/Nap1l1/Top2a/Ccnb1/Cdk1/Asf1b/H3f3b/Hmgb1	11	0.0466102
GO:0010639	BP	GO:0010639	negative regulation of organelle organization	16/236	420/23328	6.54495e-06	0.000169618	0.000131196	Npm1/Tmsb4x/Hnrnpc/Stmn1/Top2a/Aurkb/Birc5/Ccnb1/Slc25a5/Plk1/Mad2l1/Stmn2/Cfl1/Pfn1/H3f3b/Bub3	16	0.0677966
GO:0010498	BP	GO:0010498	proteasomal protein catabolic process	17/236	470/23328	6.64648e-06	0.000169618	0.000131196	Rack1/Hsp90ab1/Psma1/Ube2c/Aurka/Pbk/Plk1/Cdc20/Sec61b/Ubb/Psma5/Psma7/Psmb2/Cav1/Psma2/Hsp90b1/Psma3	17	0.0720339
GO:0030261	BP	GO:0030261	chromosome condensation	6/236	46/23328	6.71746e-06	0.000169618	0.000131196	Banf1/Ncapd2/Top2a/Ccnb1/Cdk1/H3f3b	6	0.0254237
GO:0051985	BP	GO:0051985	negative regulation of chromosome segregation	6/236	46/23328	6.71746e-06	0.000169618	0.000131196	Aurkb/Birc5/Ccnb1/Plk1/Mad2l1/Bub3	6	0.0254237
GO:0009263	BP	GO:0009263	deoxyribonucleotide biosynthetic process	4/236	13/23328	6.79625e-06	0.000169618	0.000131196	Tyms/Dtymk/Dut/Rrm2	4	0.0169492
GO:1904816	BP	GO:1904816	positive regulation of protein localization to chromosome, telomeric region	4/236	13/23328	6.79625e-06	0.000169618	0.000131196	Cct7/Cct8/Cct6a/Cct3	4	0.0169492
GO:0071426	BP	GO:0071426	ribonucleoprotein complex export from nucleus	7/236	70/23328	6.91884e-06	0.000171227	0.00013244	Npm1/Ddx39b/Srsf3/Ran/Sem1/Hnrnpa2b1/Eif5a	7	0.029661
GO:0071166	BP	GO:0071166	ribonucleoprotein complex localization	7/236	71/23328	7.61008e-06	0.000186764	0.000144458	Npm1/Ddx39b/Srsf3/Ran/Sem1/Hnrnpa2b1/Eif5a	7	0.029661
GO:0072594	BP	GO:0072594	establishment of protein localization to organelle	16/236	426/23328	7.81628e-06	0.000190239	0.000147146	Tomm7/Ddx5/Hsp90ab1/Ran/Cdk1/Sec61b/Sec61g/Hspa8/Cfl1/Hsp90aa1/Cct7/Kpna2/Cct8/Cct6a/Cct3/Hspd1	16	0.0677966
GO:0042274	BP	GO:0042274	ribosomal small subunit biogenesis	7/236	73/23328	9.16525e-06	0.000221243	0.000171127	Npm1/Lsm6/Rps21/Rps14/Rps24/Rps5/Rps6	7	0.029661
GO:1901989	BP	GO:1901989	positive regulation of cell cycle phase transition	8/236	102/23328	9.43372e-06	0.000225872	0.000174707	Npm1/Anp32b/Cdk4/Birc5/Ccnb1/Cdk1/Ube2c/Anxa1	8	0.0338983
GO:0006220	BP	GO:0006220	pyrimidine nucleotide metabolic process	5/236	29/23328	9.89256e-06	0.000229444	0.00017747	Tyms/Dtymk/Dut/Dctpp1/Nme1	5	0.0211864
GO:0034508	BP	GO:0034508	centromere complex assembly	5/236	29/23328	9.89256e-06	0.000229444	0.00017747	Cenpw/Nasp/Cenph/Cenpa/H3f3b	5	0.0211864
GO:0071353	BP	GO:0071353	cellular response to interleukin-4	5/236	29/23328	9.89256e-06	0.000229444	0.00017747	Hsp90ab1/Cdk4/Tuba1b/Rpl3/Rplp0	5	0.0211864
GO:0034504	BP	GO:0034504	protein localization to nucleus	13/236	293/23328	9.89454e-06	0.000229444	0.00017747	Npm1/Ddx5/Hsp90ab1/Ran/Hnrnpm/Cdk1/Plk1/Txn1/Hspa8/Ywhae/Cfl1/Hsp90aa1/Kpna2	13	0.0550847
GO:0032210	BP	GO:0032210	regulation of telomere maintenance via telomerase	6/236	50/23328	1.10179e-05	0.000253498	0.000196075	Hnrnpc/Aurkb/Cct7/Cct8/Cct6a/Cct3	6	0.0254237
GO:0006401	BP	GO:0006401	RNA catabolic process	12/236	254/23328	1.16747e-05	0.000264681	0.000204725	Slirp/Npm1/Ddx5/Vim/Lsm6/Hnrnpc/Lsm5/Fus/Hnrnpm/Lsm2/Exosc8/Lsm3	12	0.0508475
GO:0044270	BP	GO:0044270	cellular nitrogen compound catabolic process	15/236	391/23328	1.17641e-05	0.000264681	0.000204725	Slirp/Npm1/Hint1/Ddx5/Vim/Lsm6/Hnrnpc/Lsm5/Fus/Dut/Hnrnpm/Dctpp1/Lsm2/Exosc8/Lsm3	15	0.0635593
GO:0009262	BP	GO:0009262	deoxyribonucleotide metabolic process	5/236	30/23328	1.17736e-05	0.000264681	0.000204725	Tyms/Dtymk/Dut/Dctpp1/Rrm2	5	0.0211864
GO:0000079	BP	GO:0000079	regulation of cyclin-dependent protein serine/threonine kinase activity	7/236	76/23328	1.19855e-05	0.000267404	0.000206831	Ccnb2/Cks2/Ccna2/Ccnb1/Plk1/Actb/Cks1b	7	0.029661
GO:1901361	BP	GO:1901361	organic cyclic compound catabolic process	16/236	442/23328	1.23513e-05	0.000270113	0.000208927	Slirp/Npm1/Hint1/Ddx5/Vim/Lsm6/Hnrnpc/Lsm5/Fus/Dut/Hnrnpm/Dctpp1/Lsm2/Exosc8/Ywhah/Lsm3	16	0.0677966
GO:0032206	BP	GO:0032206	positive regulation of telomere maintenance	6/236	51/23328	1.23821e-05	0.000270113	0.000208927	Aurkb/Hnrnpa2b1/Cct7/Cct8/Cct6a/Cct3	6	0.0254237
GO:0072527	BP	GO:0072527	pyrimidine-containing compound metabolic process	6/236	51/23328	1.23821e-05	0.000270113	0.000208927	Tyms/Dtymk/Dut/Dctpp1/Tk1/Nme1	6	0.0254237
GO:1904814	BP	GO:1904814	regulation of protein localization to chromosome, telomeric region	4/236	15/23328	1.27696e-05	0.000276518	0.000213881	Cct7/Cct8/Cct6a/Cct3	4	0.0169492
GO:0070670	BP	GO:0070670	response to interleukin-4	5/236	31/23328	1.39225e-05	0.000296561	0.000229384	Hsp90ab1/Cdk4/Tuba1b/Rpl3/Rplp0	5	0.0211864
GO:0046700	BP	GO:0046700	heterocycle catabolic process	15/236	397/23328	1.40715e-05	0.000296561	0.000229384	Slirp/Npm1/Hint1/Ddx5/Vim/Lsm6/Hnrnpc/Lsm5/Fus/Dut/Hnrnpm/Dctpp1/Lsm2/Exosc8/Lsm3	15	0.0635593
GO:0006402	BP	GO:0006402	mRNA catabolic process	11/236	217/23328	1.4098e-05	0.000296561	0.000229384	Npm1/Ddx5/Vim/Lsm6/Hnrnpc/Lsm5/Fus/Hnrnpm/Lsm2/Exosc8/Lsm3	11	0.0466102
GO:0017038	BP	GO:0017038	protein import	11/236	217/23328	1.4098e-05	0.000296561	0.000229384	Tomm7/Ddx5/Hsp90ab1/Ran/Hnrnpm/Cdk1/Hspa8/Cfl1/Hsp90aa1/Kpna2/Hspd1	11	0.0466102
GO:0009142	BP	GO:0009142	nucleoside triphosphate biosynthetic process	7/236	78/23328	1.42379e-05	0.000297381	0.000230018	Atp5g3/Atp5b/Atp5a1/Dtymk/Atp5g1/Atp5j/Nme1	7	0.029661
GO:0006091	BP	GO:0006091	generation of precursor metabolites and energy	15/236	400/23328	1.53692e-05	0.000317407	0.000245508	Idh2/Cox5a/Uqcrb/Atp5b/Atp5a1/Cox7a2/Gapdh/Ccnb1/Cdk1/Ppp1ca/Atp5j/Ndufb8/Cycs/Eno1/Hmgb1	15	0.0635593
GO:0009205	BP	GO:0009205	purine ribonucleoside triphosphate metabolic process	7/236	79/23328	1.5489e-05	0.000317407	0.000245508	Atp5g3/Atp5b/Ran/Atp5a1/Atp5g1/Atp5j/Nme1	7	0.029661
GO:0045839	BP	GO:0045839	negative regulation of mitotic nuclear division	6/236	53/23328	1.55201e-05	0.000317407	0.000245508	Aurkb/Birc5/Ccnb1/Plk1/Mad2l1/Bub3	6	0.0254237
GO:0008608	BP	GO:0008608	attachment of spindle microtubules to kinetochore	5/236	32/23328	1.63652e-05	0.000327861	0.000253594	Aurkb/Ccnb1/Racgap1/Nuf2/Bub3	5	0.0211864
GO:0032212	BP	GO:0032212	positive regulation of telomere maintenance via telomerase	5/236	32/23328	1.63652e-05	0.000327861	0.000253594	Aurkb/Cct7/Cct8/Cct6a/Cct3	5	0.0211864
GO:0050686	BP	GO:0050686	negative regulation of mRNA processing	5/236	32/23328	1.63652e-05	0.000327861	0.000253594	Npm1/Srsf7/Hnrnpk/Hnrnpa2b1/C1qbp	5	0.0211864
GO:0010948	BP	GO:0010948	negative regulation of cell cycle process	11/236	221/23328	1.67164e-05	0.000331628	0.000256507	Npm1/Hsp90ab1/Cdk4/Aurkb/Birc5/Ccnb1/Cdk1/Plk1/Mad2l1/Rpl23/Bub3	11	0.0466102
GO:0009147	BP	GO:0009147	pyrimidine nucleoside triphosphate metabolic process	4/236	16/23328	1.68911e-05	0.000331628	0.000256507	Dtymk/Dut/Dctpp1/Nme1	4	0.0169492
GO:0070200	BP	GO:0070200	establishment of protein localization to telomere	4/236	16/23328	1.68911e-05	0.000331628	0.000256507	Cct7/Cct8/Cct6a/Cct3	4	0.0169492
GO:0032204	BP	GO:0032204	regulation of telomere maintenance	7/236	81/23328	1.82644e-05	0.000356217	0.000275526	Hnrnpc/Aurkb/Hnrnpa2b1/Cct7/Cct8/Cct6a/Cct3	7	0.029661
GO:0051168	BP	GO:0051168	nuclear export	9/236	146/23328	1.85169e-05	0.000358764	0.000277496	Npm1/Ddx39b/Srsf3/Ran/Sem1/Txn1/Ywhae/Hnrnpa2b1/Eif5a	9	0.0381356
GO:2001251	BP	GO:2001251	negative regulation of chromosome organization	9/236	147/23328	1.95531e-05	0.000376365	0.00029111	Hnrnpc/Top2a/Aurkb/Birc5/Ccnb1/Plk1/Mad2l1/H3f3b/Bub3	9	0.0381356
GO:0032970	BP	GO:0032970	regulation of actin filament-based process	15/236	410/23328	2.04949e-05	0.000391931	0.000303151	Tmsb4x/Stmn1/Cnn2/S100a10/Actg1/Abracl/Mdk/Arpc1b/Sri/Arpc5/Cav1/Acta2/Fscn1/Cfl1/Pfn1	15	0.0635593
GO:0019439	BP	GO:0019439	aromatic compound catabolic process	15/236	411/23328	2.10825e-05	0.000400567	0.00030983	Slirp/Npm1/Hint1/Ddx5/Vim/Lsm6/Hnrnpc/Lsm5/Fus/Dut/Hnrnpm/Dctpp1/Lsm2/Exosc8/Lsm3	15	0.0635593
GO:0009199	BP	GO:0009199	ribonucleoside triphosphate metabolic process	7/236	83/23328	2.14382e-05	0.000404716	0.000313039	Atp5g3/Atp5b/Ran/Atp5a1/Atp5g1/Atp5j/Nme1	7	0.029661
GO:0098760	BP	GO:0098760	response to interleukin-7	4/236	17/23328	2.19132e-05	0.000408445	0.000315924	Atp5b/Eno1/Hmgb1/Hspd1	4	0.0169492
GO:0098761	BP	GO:0098761	cellular response to interleukin-7	4/236	17/23328	2.19132e-05	0.000408445	0.000315924	Atp5b/Eno1/Hmgb1/Hspd1	4	0.0169492
GO:0042775	BP	GO:0042775	mitochondrial ATP synthesis coupled electron transport	6/236	57/23328	2.37189e-05	0.000439322	0.000339806	Cox5a/Uqcrb/Ccnb1/Cdk1/Ndufb8/Cycs	6	0.0254237
GO:0006405	BP	GO:0006405	RNA export from nucleus	7/236	86/23328	2.70411e-05	0.000497726	0.00038498	Npm1/Ddx39b/Srsf3/Ran/Sem1/Hnrnpa2b1/Eif5a	7	0.029661
GO:0044403	BP	GO:0044403	symbiotic process	14/236	374/23328	3.02038e-05	0.000552486	0.000427336	Ddx39b/Ddx5/Hsp90ab1/Banf1/Top2a/Gapdh/Lgals1/Hspa8/Cav1/Anxa2/Cfl1/Pfn1/Kpna2/Hspd1	14	0.059322
GO:0009144	BP	GO:0009144	purine nucleoside triphosphate metabolic process	7/236	88/23328	3.14067e-05	0.00056398	0.000436226	Atp5g3/Atp5b/Ran/Atp5a1/Atp5g1/Atp5j/Nme1	7	0.029661
GO:1901992	BP	GO:1901992	positive regulation of mitotic cell cycle phase transition	7/236	88/23328	3.14067e-05	0.00056398	0.000436226	Anp32b/Cdk4/Birc5/Ccnb1/Cdk1/Ube2c/Anxa1	7	0.029661
GO:1903312	BP	GO:1903312	negative regulation of mRNA metabolic process	7/236	88/23328	3.14067e-05	0.00056398	0.000436226	Npm1/Srsf7/Hnrnpc/Fus/Hnrnpk/Hnrnpa2b1/C1qbp	7	0.029661
GO:0042773	BP	GO:0042773	ATP synthesis coupled electron transport	6/236	61/23328	3.50904e-05	0.000626311	0.000484438	Cox5a/Uqcrb/Ccnb1/Cdk1/Ndufb8/Cycs	6	0.0254237
GO:0051656	BP	GO:0051656	establishment of organelle localization	14/236	382/23328	3.80284e-05	0.00067466	0.000521836	Npm1/Ran/Aurkb/Kif22/Cenpa/Birc5/Cdca8/Ccnb1/Plk1/Mad2l1/Nuf2/Tacc3/Ubb/Actn4	14	0.059322
GO:0006260	BP	GO:0006260	DNA replication	11/236	244/23328	4.15459e-05	0.00073265	0.000566689	Npm1/Gmnn/Orc6/Tipin/Pcna/Nasp/Ccna2/Cdk1/Cacybp/Pclaf/Rrm2	11	0.0466102
GO:0051784	BP	GO:0051784	negative regulation of nuclear division	6/236	64/23328	4.62e-05	0.000809876	0.000626422	Aurkb/Birc5/Ccnb1/Plk1/Mad2l1/Bub3	6	0.0254237
GO:0031396	BP	GO:0031396	regulation of protein ubiquitination	10/236	206/23328	5.00682e-05	0.00087249	0.000674853	Npm1/Hsp90ab1/Plk1/Mad2l1/Cdc20/Rpl23/Fkbp1a/Cav1/Ube2n/Hsp90aa1	10	0.0423729
GO:0009206	BP	GO:0009206	purine ribonucleoside triphosphate biosynthetic process	6/236	65/23328	5.04718e-05	0.00087435	0.000676291	Atp5g3/Atp5b/Atp5a1/Atp5g1/Atp5j/Nme1	6	0.0254237
GO:0051383	BP	GO:0051383	kinetochore organization	4/236	21/23328	5.33796e-05	0.000919315	0.000711071	Cenpw/Cenph/Cenpa/Nuf2	4	0.0169492
GO:1901987	BP	GO:1901987	regulation of cell cycle phase transition	12/236	297/23328	5.41775e-05	0.000927633	0.000717504	Npm1/Anp32b/Cdk4/Aurkb/Birc5/Ccnb1/Cdk1/Ube2c/Plk1/Mad2l1/Anxa1/Bub3	12	0.0508475
GO:0009145	BP	GO:0009145	purine nucleoside triphosphate biosynthetic process	6/236	66/23328	5.50539e-05	0.000937188	0.000724895	Atp5g3/Atp5b/Atp5a1/Atp5g1/Atp5j/Nme1	6	0.0254237
GO:1903362	BP	GO:1903362	regulation of cellular protein catabolic process	11/236	254/23328	5.97178e-05	0.00100908	0.000780503	Rack1/Hsp90ab1/Aurka/Pbk/Plk1/Cdc20/Rpl23/Ubb/Cav1/Anxa2/Hsp90aa1	11	0.0466102
GO:0090307	BP	GO:0090307	mitotic spindle assembly	6/236	67/23328	5.99624e-05	0.00100908	0.000780503	Aurkb/Birc5/Prc1/Plk1/Racgap1/Cdc20	6	0.0254237
GO:0065004	BP	GO:0065004	protein-DNA complex assembly	9/236	171/23328	6.41108e-05	0.00107276	0.000829759	Npm1/Cenpw/Nasp/Nap1l1/Cenph/Cenpa/Asf1b/Swi5/H3f3b	9	0.0381356
GO:0006221	BP	GO:0006221	pyrimidine nucleotide biosynthetic process	4/236	22/23328	6.47253e-05	0.00107693	0.000832979	Tyms/Dtymk/Dut/Nme1	4	0.0169492
GO:0009201	BP	GO:0009201	ribonucleoside triphosphate biosynthetic process	6/236	68/23328	6.52144e-05	0.00107897	0.000834559	Atp5g3/Atp5b/Atp5a1/Atp5g1/Atp5j/Nme1	6	0.0254237
GO:0045185	BP	GO:0045185	maintenance of protein location	7/236	99/23328	6.70405e-05	0.00110298	0.000853135	Tmsb4x/Tacc3/Txn1/Sri/Ywhab/Cav1/Pfn1	7	0.029661
GO:0044839	BP	GO:0044839	cell cycle G2/M phase transition	8/236	134/23328	6.79607e-05	0.00111191	0.000860041	Npm1/Cdk4/Birc5/Ccna2/Ccnb1/Cdk1/Plk1/Calm1	8	0.0338983
GO:0006417	BP	GO:0006417	regulation of translation	13/236	355/23328	7.25774e-05	0.00118089	0.000913391	Rack1/Npm1/Ddx39b/Tyms/Vim/Cdk4/Gapdh/Rplp1/Eif5/Ppp1ca/Eif5a/Cnbp/C1qbp	13	0.0550847
GO:0046931	BP	GO:0046931	pore complex assembly	4/236	23/23328	7.77316e-05	0.00125093	0.000967565	Atp5g3/Atp5g1/Cct8/Cct3	4	0.0169492
GO:1904666	BP	GO:1904666	regulation of ubiquitin protein ligase activity	4/236	23/23328	7.77316e-05	0.00125093	0.000967565	Plk1/Mad2l1/Cdc20/Rpl23	4	0.0169492
GO:0007080	BP	GO:0007080	mitotic metaphase plate congression	5/236	44/23328	7.99555e-05	0.00127957	0.00098972	Aurkb/Kif22/Cdca8/Ccnb1/Nuf2	5	0.0211864
GO:0043903	BP	GO:0043903	regulation of symbiotic process	10/236	218/23328	8.03804e-05	0.00127957	0.00098972	Ddx5/Banf1/Top2a/Gapdh/Lgals1/Hspa8/Cav1/Cfl1/Pfn1/Kpna2	10	0.0423729
GO:1901990	BP	GO:1901990	regulation of mitotic cell cycle phase transition	11/236	265/23328	8.72109e-05	0.00138084	0.00106805	Anp32b/Cdk4/Aurkb/Birc5/Ccnb1/Cdk1/Ube2c/Plk1/Mad2l1/Anxa1/Bub3	11	0.0466102
GO:0070199	BP	GO:0070199	establishment of protein localization to chromosome	4/236	24/23328	9.25399e-05	0.00144963	0.00112126	Cct7/Cct8/Cct6a/Cct3	4	0.0169492
GO:0071459	BP	GO:0071459	protein localization to chromosome, centromeric region	4/236	24/23328	9.25399e-05	0.00144963	0.00112126	Aurkb/Cenpa/Cdk1/Bub3	4	0.0169492
GO:0009394	BP	GO:0009394	2'-deoxyribonucleotide metabolic process	4/236	25/23328	0.000109295	0.00168521	0.00130347	Tyms/Dtymk/Dut/Dctpp1	4	0.0169492
GO:0019692	BP	GO:0019692	deoxyribose phosphate metabolic process	4/236	25/23328	0.000109295	0.00168521	0.00130347	Tyms/Dtymk/Dut/Dctpp1	4	0.0169492
GO:0072528	BP	GO:0072528	pyrimidine-containing compound biosynthetic process	4/236	25/23328	0.000109295	0.00168521	0.00130347	Tyms/Dtymk/Dut/Nme1	4	0.0169492
GO:0032091	BP	GO:0032091	negative regulation of protein binding	7/236	108/23328	0.00011628	0.00176707	0.00136679	Rack1/Stmn1/Aurkb/Aurka/Actb/Hnrnpk/Cav1	7	0.029661
GO:0009265	BP	GO:0009265	2'-deoxyribonucleotide biosynthetic process	3/236	10/23328	0.000116405	0.00176707	0.00136679	Tyms/Dtymk/Dut	3	0.0127119
GO:0046385	BP	GO:0046385	deoxyribose phosphate biosynthetic process	3/236	10/23328	0.000116405	0.00176707	0.00136679	Tyms/Dtymk/Dut	3	0.0127119
GO:0051028	BP	GO:0051028	mRNA transport	7/236	109/23328	0.000123204	0.0018607	0.00143921	Ddx39b/Srsf3/Srsf7/Sem1/Hnrnpa1/Hnrnpa2b1/Eif5a	7	0.029661
GO:0006275	BP	GO:0006275	regulation of DNA replication	7/236	110/23328	0.00013046	0.00196022	0.00151619	Npm1/Gmnn/Tipin/Pcna/Ccna2/Cdk1/Cacybp	7	0.029661
GO:0050000	BP	GO:0050000	chromosome localization	6/236	78/23328	0.000140702	0.00209277	0.00161871	Aurkb/Kif22/Birc5/Cdca8/Ccnb1/Nuf2	6	0.0254237
GO:0051303	BP	GO:0051303	establishment of chromosome localization	6/236	78/23328	0.000140702	0.00209277	0.00161871	Aurkb/Kif22/Birc5/Cdca8/Ccnb1/Nuf2	6	0.0254237
GO:0051438	BP	GO:0051438	regulation of ubiquitin-protein transferase activity	5/236	50/23328	0.000148487	0.00219747	0.00169969	Plk1/Mad2l1/Cdc20/Rpl23/Ube2n	5	0.0211864
GO:0045930	BP	GO:0045930	negative regulation of mitotic cell cycle	10/236	236/23328	0.000154266	0.00227157	0.00175701	Tipin/Top2a/Aurkb/Birc5/Ccnb1/Cdk1/Plk1/Mad2l1/Rps6/Bub3	10	0.0423729
GO:0001765	BP	GO:0001765	membrane raft assembly	3/236	11/23328	0.000158861	0.0023276	0.00180035	S100a10/Cav1/Anxa2	3	0.0127119
GO:0032465	BP	GO:0032465	regulation of cytokinesis	6/236	80/23328	0.000161872	0.00235718	0.00182323	Aurkb/Aurka/Prc1/Plk1/Kif20a/Racgap1	6	0.0254237
GO:0006406	BP	GO:0006406	mRNA export from nucleus	5/236	51/23328	0.000163282	0.00235718	0.00182323	Ddx39b/Srsf3/Sem1/Hnrnpa2b1/Eif5a	5	0.0211864
GO:0071427	BP	GO:0071427	mRNA-containing ribonucleoprotein complex export from nucleus	5/236	51/23328	0.000163282	0.00235718	0.00182323	Ddx39b/Srsf3/Sem1/Hnrnpa2b1/Eif5a	5	0.0211864
GO:0022904	BP	GO:0022904	respiratory electron transport chain	6/236	81/23328	0.00017336	0.00249047	0.00192633	Cox5a/Uqcrb/Ccnb1/Cdk1/Ndufb8/Cycs	6	0.0254237
GO:1903320	BP	GO:1903320	regulation of protein modification by small protein conjugation or removal	10/236	240/23328	0.000176798	0.00252752	0.00195499	Npm1/Hsp90ab1/Plk1/Mad2l1/Cdc20/Rpl23/Fkbp1a/Cav1/Ube2n/Hsp90aa1	10	0.0423729
GO:0007292	BP	GO:0007292	female gamete generation	8/236	155/23328	0.000187118	0.00266214	0.00205911	Top2a/Ccnb1/Aurka/Plk1/Ubb/Mdk/Rps6/H3f3b	8	0.0338983
GO:0000086	BP	GO:0000086	G2/M transition of mitotic cell cycle	7/236	117/23328	0.000191544	0.002712	0.00209767	Cdk4/Birc5/Ccna2/Ccnb1/Cdk1/Plk1/Calm1	7	0.029661
GO:1990542	BP	GO:1990542	mitochondrial transmembrane transport	6/236	83/23328	0.000198266	0.00278789	0.00215637	Tomm7/Atp5b/Atp5a1/Atp5j/Mrpl18/Hspd1	6	0.0254237
GO:0070198	BP	GO:0070198	protein localization to chromosome, telomeric region	4/236	29/23328	0.000198797	0.00278789	0.00215637	Cct7/Cct8/Cct6a/Cct3	4	0.0169492
GO:0042176	BP	GO:0042176	regulation of protein catabolic process	13/236	395/23328	0.000208695	0.00291283	0.00225301	Rack1/Hsp90ab1/Aurka/Pbk/Plk1/Mad2l1/Cdc20/Nkd1/Rpl23/Ubb/Cav1/Anxa2/Hsp90aa1	13	0.0550847
GO:0022900	BP	GO:0022900	electron transport chain	6/236	84/23328	0.000211734	0.0029413	0.00227504	Cox5a/Uqcrb/Ccnb1/Cdk1/Ndufb8/Cycs	6	0.0254237
GO:0071806	BP	GO:0071806	protein transmembrane transport	5/236	54/23328	0.000214479	0.00296545	0.00229371	Tomm7/Sec61b/Sec61g/Hspa8/Hspd1	5	0.0211864
GO:2000058	BP	GO:2000058	regulation of ubiquitin-dependent protein catabolic process	8/236	159/23328	0.000222693	0.00306463	0.00237043	Rack1/Hsp90ab1/Aurka/Pbk/Plk1/Cdc20/Rpl23/Cav1	8	0.0338983
GO:0048524	BP	GO:0048524	positive regulation of viral process	6/236	85/23328	0.000225912	0.00309447	0.00239351	Top2a/Lgals1/Hspa8/Cfl1/Pfn1/Kpna2	6	0.0254237
GO:1902751	BP	GO:1902751	positive regulation of cell cycle G2/M phase transition	4/236	30/23328	0.00022757	0.00310274	0.00239991	Npm1/Cdk4/Ccnb1/Cdk1	4	0.0169492
GO:0051302	BP	GO:0051302	regulation of cell division	8/236	160/23328	0.000232403	0.00315404	0.00243958	Orc6/Aurkb/Aurka/Prc1/Plk1/Kif20a/Racgap1/Mdk	8	0.0338983
GO:0006754	BP	GO:0006754	ATP biosynthetic process	5/236	55/23328	0.000234	0.00316114	0.00244508	Atp5g3/Atp5b/Atp5a1/Atp5g1/Atp5j	5	0.0211864
GO:0051222	BP	GO:0051222	positive regulation of protein transport	12/236	348/23328	0.00023904	0.00321449	0.00248634	Rack1/Tomm7/Hsp90ab1/Ran/Hnrnpm/Gapdh/Cdk1/Nnat/Dynll1/Sri/Ywhae/Hsp90aa1	12	0.0508475
GO:0051988	BP	GO:0051988	regulation of attachment of spindle microtubules to kinetochore	3/236	13/23328	0.000271266	0.00363126	0.0028087	Aurkb/Ccnb1/Racgap1	3	0.0127119
GO:1900182	BP	GO:1900182	positive regulation of protein localization to nucleus	6/236	88/23328	0.000272978	0.00363764	0.00281364	Npm1/Hsp90ab1/Ran/Hnrnpm/Cdk1/Hsp90aa1	6	0.0254237
GO:0006606	BP	GO:0006606	protein import into nucleus	8/236	165/23328	0.000286303	0.00379803	0.0029377	Ddx5/Hsp90ab1/Ran/Cdk1/Hspa8/Cfl1/Hsp90aa1/Kpna2	8	0.0338983
GO:0034248	BP	GO:0034248	regulation of cellular amide metabolic process	13/236	410/23328	0.000298855	0.00393621	0.00304458	Rack1/Npm1/Ddx39b/Tyms/Vim/Cdk4/Gapdh/Rplp1/Eif5/Ppp1ca/Eif5a/Cnbp/C1qbp	13	0.0550847
GO:0010656	BP	GO:0010656	negative regulation of muscle cell apoptotic process	5/236	58/23328	0.000300729	0.00393621	0.00304458	Npm1/Gapdh/Mdk/Hspa8/Cav1	5	0.0211864
GO:1904591	BP	GO:1904591	positive regulation of protein import	5/236	58/23328	0.000300729	0.00393621	0.00304458	Hsp90ab1/Ran/Hnrnpm/Cdk1/Hsp90aa1	5	0.0211864
GO:0006338	BP	GO:0006338	chromatin remodeling	8/236	167/23328	0.00031054	0.00402882	0.0031162	Npm1/Anp32e/Hmgb3/Nasp/Hmgb2/Ptma/H3f3b/Hmgb1	8	0.0338983
GO:0051100	BP	GO:0051100	negative regulation of binding	8/236	167/23328	0.00031054	0.00402882	0.0031162	Rack1/Stmn1/Aurkb/Aurka/Sri/Actb/Hnrnpk/Cav1	8	0.0338983
GO:0045727	BP	GO:0045727	positive regulation of translation	7/236	128/23328	0.000332429	0.00429388	0.00332122	Npm1/Ddx39b/Vim/Cdk4/Eif5a/Cnbp/C1qbp	7	0.029661
GO:0051017	BP	GO:0051017	actin filament bundle assembly	8/236	169/23328	0.000336427	0.00430773	0.00333194	Stmn1/S100a10/Actg1/Fscn1/Cfl1/Hsp90b1/Actn4/Pfn1	8	0.0338983
GO:0051170	BP	GO:0051170	import into nucleus	8/236	169/23328	0.000336427	0.00430773	0.00333194	Ddx5/Hsp90ab1/Ran/Cdk1/Hspa8/Cfl1/Hsp90aa1/Kpna2	8	0.0338983
GO:0051310	BP	GO:0051310	metaphase plate congression	5/236	60/23328	0.000352619	0.00449552	0.00347719	Aurkb/Kif22/Cdca8/Ccnb1/Nuf2	5	0.0211864
GO:1901976	BP	GO:1901976	regulation of cell cycle checkpoint	4/236	34/23328	0.000373093	0.00473603	0.00366322	Ddx39b/Ccnb1/Aurka/Mad2l1	4	0.0169492
GO:0061572	BP	GO:0061572	actin filament bundle organization	8/236	172/23328	0.000378534	0.00478448	0.00370069	Stmn1/S100a10/Actg1/Fscn1/Cfl1/Hsp90b1/Actn4/Pfn1	8	0.0338983
GO:0032434	BP	GO:0032434	regulation of proteasomal ubiquitin-dependent protein catabolic process	7/236	131/23328	0.000382589	0.00481506	0.00372434	Rack1/Hsp90ab1/Aurka/Pbk/Plk1/Cdc20/Cav1	7	0.029661
GO:0051973	BP	GO:0051973	positive regulation of telomerase activity	4/236	35/23328	0.000417913	0.00523725	0.0040509	Hsp90ab1/Aurkb/Hnrnpa2b1/Hsp90aa1	4	0.0169492
GO:0150105	BP	GO:0150105	protein localization to cell-cell junction	3/236	15/23328	0.000425149	0.00530535	0.00410358	Actg1/Actb/Actn4	3	0.0127119
GO:1903050	BP	GO:1903050	regulation of proteolysis involved in cellular protein catabolic process	9/236	221/23328	0.000438555	0.00543702	0.00420542	Rack1/Hsp90ab1/Aurka/Pbk/Plk1/Cdc20/Rpl23/Ubb/Cav1	9	0.0381356
GO:0090407	BP	GO:0090407	organophosphate biosynthetic process	13/236	427/23328	0.000439393	0.00543702	0.00420542	Idh2/Atp5g3/Tyms/Atp5b/Atp5a1/Dtymk/Dut/Atp5g1/Atp5j/Nme1/Fdps/Rrm2/Paics	13	0.0550847
GO:0010660	BP	GO:0010660	regulation of muscle cell apoptotic process	6/236	97/23328	0.000461611	0.00568806	0.00439959	Npm1/Gapdh/Mdk/Hspa8/Cav1/Eif5a	6	0.0254237
GO:0007143	BP	GO:0007143	female meiotic nuclear division	4/236	36/23328	0.000466446	0.00572034	0.00442456	Top2a/Aurka/Plk1/Ubb	4	0.0169492
GO:0007163	BP	GO:0007163	establishment or maintenance of cell polarity	9/236	223/23328	0.000468116	0.00572034	0.00442456	Hsp90ab1/Cenpa/Plk1/Mad2l1/Actb/Arpc5/Fscn1/Cfl1/Hsp90aa1	9	0.0381356
GO:0009150	BP	GO:0009150	purine ribonucleotide metabolic process	11/236	324/23328	0.000492482	0.00599322	0.00463563	Atp5g3/Hint1/Atp5b/Ran/Atp5a1/Gapdh/Atp5g1/Atp5j/Nme1/Eno1/Paics	11	0.0466102
GO:0051495	BP	GO:0051495	positive regulation of cytoskeleton organization	9/236	225/23328	0.000499296	0.00605114	0.00468042	Npm1/Stmn2/S100a10/Arpc1b/Arpc5/Cav1/Cfl1/Pfn1/Ranbp1	9	0.0381356
GO:0045454	BP	GO:0045454	cell redox homeostasis	5/236	65/23328	0.000511907	0.00617855	0.00477897	Prdx4/Txn1/Prdx2/Pdia6/Prdx1	5	0.0211864
GO:1903427	BP	GO:1903427	negative regulation of reactive oxygen species biosynthetic process	4/236	37/23328	0.000518865	0.0061924	0.00478969	Dynll1/Atp5g1/Cav1/Hspd1	4	0.0169492
GO:0051382	BP	GO:0051382	kinetochore assembly	3/236	16/23328	0.000519362	0.0061924	0.00478969	Cenpw/Cenph/Cenpa	3	0.0127119
GO:0090231	BP	GO:0090231	regulation of spindle checkpoint	3/236	16/23328	0.000519362	0.0061924	0.00478969	Ccnb1/Aurka/Mad2l1	3	0.0127119
GO:0009411	BP	GO:0009411	response to UV	7/236	138/23328	0.000523345	0.00621472	0.00480695	Npm1/Tipin/Pcna/Aurkb/Pbk/Pclaf/Hmgn1	7	0.029661
GO:0032271	BP	GO:0032271	regulation of protein polymerization	9/236	227/23328	0.000532161	0.00629404	0.0048683	Tmsb4x/Stmn1/Stmn2/Arpc1b/Arpc5/Cav1/Cfl1/Pfn1/Hsp90aa1	9	0.0381356
GO:0007015	BP	GO:0007015	actin filament organization	13/236	437/23328	0.000545741	0.00642883	0.00497256	Tmsb4x/Stmn1/S100a10/Actg1/Arpc1b/Marcksl1/Arpc5/Tpm4/Fscn1/Cfl1/Hsp90b1/Actn4/Pfn1	13	0.0550847
GO:0042255	BP	GO:0042255	ribosome assembly	5/236	66/23328	0.000549354	0.0064456	0.00498554	Rpl3/Rps14/Rps5/Rplp0/C1qbp	5	0.0211864
[truncated: 193 more rows]

## Sheet: Endothelial module 4 GO terms
	ONTOLOGY	ID	Description	GeneRatio	BgRatio	pvalue	p.adjust	qvalue	geneID	Count	ratio
[truncated: 318 more rows]

[truncated: 9 more sheets: Epithelial module 1 GO terms, Epithelial module 2 GO terms, Epithelial module 3 GO terms, Epithelial module 4 GO terms, Neuronal cell module 1 GO terms, Neuronal cell module 2 GO terms, Neuronal cell module 3 GO terms, Neuronal cell module 4 GO terms, Neuronal cell module 5 GO terms]
