# Supplementary material for: Dynamics of Cell Fate Decisions during Chemically Induced Multi‐Lineage Trans‐Differentiation at Single‐Cell Level
Source: Adv Sci (Weinh). 2025 Mar 7;12(17):2409642. doi: 10.1002/advs.202409642 (PMC12061290; doi:10.1002/advs.202409642)
Supplement: Supplementary file 7 — Supplemental Table 6 [file ADVS-12-2409642-s001.xlsx]

## Sheet: Table S6 
Table S6
Beads primers
Primer name	Sequence (5' to 3')
v2_Bead_A	[5`NH2 C6]TTTAGGGATAACAGGGTAATAAGCAGTGGTATCAACGCAGAGTACGTJJJJJJCGACTCACTACAGGG
v2_Bead_B	CGATCGTGTCACCGAJJJJJJCCCTGTAGTGAGTCG
v2_Bead_C	GACGCTGCCGACGAJJJJJJCGATCGTGTCACCGA
v2_Bead_A_barcode_1	_TTTAGG_
v2_Bead_A_barcode_2	_ATTCCA_
v2_Bead_A_barcode_3	_GCTCAA_
v2_Bead_A_barcode_4	_CATCCC_
v2_Bead_A_barcode_5	_TTGGAC_
v2_Bead_A_barcode_6	_CTGTGT_
v2_Bead_A_barcode_7	_GGACAT_
v2_Bead_A_barcode_8	_CAAAGT_
v2_Bead_A_barcode_9	_AAGCGG_
v2_Bead_A_barcode_10	_AATAAA_
v2_Bead_A_barcode_11	_GAGGAG_
v2_Bead_A_barcode_12	_GGTACA_
v2_Bead_A_barcode_13	_AGCGAG_
v2_Bead_A_barcode_14	_GTCGGT_
v2_Bead_A_barcode_15	_ATTTGC_
v2_Bead_A_barcode_16	_AGGACT_
v2_Bead_A_barcode_17	_GCCCTC_
v2_Bead_A_barcode_18	_TCGTAA_
v2_Bead_A_barcode_19	_CCAGAC_
v2_Bead_A_barcode_20	_TATGTA_
v2_Bead_A_barcode_21	_ACAATA_
v2_Bead_A_barcode_22	_ATGCTT_
v2_Bead_A_barcode_23	_AGTTTA_
v2_Bead_A_barcode_24	_CACAAG_
v2_Bead_A_barcode_25	_ATCAAC_
v2_Bead_A_barcode_26	_TAGTCG_
v2_Bead_A_barcode_27	_TAGAGA_
v2_Bead_A_barcode_28	_GTCCCG_
v2_Bead_A_barcode_29	_TACTTC_
v2_Bead_A_barcode_30	_AAAGTT_
v2_Bead_A_barcode_31	_TAAGGG_
v2_Bead_A_barcode_32	_GTTGCC_
v2_Bead_A_barcode_33	_AAGTAC_
v2_Bead_A_barcode_34	_GATCTT_
v2_Bead_A_barcode_35	_TTAACT_
v2_Bead_A_barcode_36	_GCGAAT_
v2_Bead_A_barcode_37	_CCGCTA_
v2_Bead_A_barcode_38	_TGAAGC_
v2_Bead_A_barcode_39	_ATACAG_
v2_Bead_A_barcode_40	_CTTCTG_
v2_Bead_A_barcode_41	_GAGATC_
v2_Bead_A_barcode_42	_CCGACG_
v2_Bead_A_barcode_43	_CTCCAT_
v2_Bead_A_barcode_44	_AAAACG_
v2_Bead_A_barcode_45	_TAGCAT_
v2_Bead_A_barcode_46	_TCGGGT_
v2_Bead_A_barcode_47	_GTGGTA_
v2_Bead_A_barcode_48	_CCTAGA_
v2_Bead_A_barcode_49	_GGGTTT_
v2_Bead_A_barcode_50	_ATGGCG_
v2_Bead_A_barcode_51	_TTCATA_
v2_Bead_A_barcode_52	_AACGCC_
v2_Bead_A_barcode_53	_GGCTGC_
v2_Bead_A_barcode_54	_GCTGTG_
v2_Bead_A_barcode_55	_AGATGG_
v2_Bead_A_barcode_56	_GTAATG_
v2_Bead_A_barcode_57	_AGGGTC_
v2_Bead_A_barcode_58	_ATCTCT_
v2_Bead_A_barcode_59	_GCCTAG_
v2_Bead_A_barcode_60	_TCAAAG_
v2_Bead_A_barcode_61	_CATGAT_
v2_Bead_A_barcode_62	_TGTGCG_
v2_Bead_A_barcode_63	_GCAGGA_
v2_Bead_A_barcode_64	_TCTACC_
v2_Bead_A_barcode_65	_AGTCGT_
v2_Bead_A_barcode_66	_CGTGGC_
v2_Bead_A_barcode_67	_GCGTCC_
v2_Bead_A_barcode_68	_GAACGC_
v2_Bead_A_barcode_69	_ACTTAT_
v2_Bead_A_barcode_70	_TGGATG_
v2_Bead_A_barcode_71	_TATTGT_
v2_Bead_A_barcode_72	_ACGTTG_
v2_Bead_A_barcode_73	_GAATTA_
v2_Bead_A_barcode_74	_CCATCT_
v2_Bead_A_barcode_75	_TGATCA_
v2_Bead_A_barcode_76	_CGTATT_
v2_Bead_A_barcode_77	_CGGCAG_
v2_Bead_A_barcode_78	_GACACT_
v2_Bead_A_barcode_79	_TTCCGC_
v2_Bead_A_barcode_80	_CTCGCA_
v2_Bead_A_barcode_81	_GTATAC_
v2_Bead_A_barcode_82	_TGTCAC_
v2_Bead_A_barcode_83	_TGCGGA_
v2_Bead_A_barcode_84	_ACGAGC_
v2_Bead_A_barcode_85	_ACACCC_
v2_Bead_A_barcode_86	_CGCTTG_
v2_Bead_A_barcode_87	_TGCAAT_
v2_Bead_A_barcode_88	_CAACAA_
v2_Bead_A_barcode_89	_CTGAAA_
v2_Bead_A_barcode_90	_AACCTA_
v2_Bead_A_barcode_91	_ACCTGA_
v2_Bead_A_barcode_92	_TCACTT_
v2_Bead_A_barcode_93	_GGGCGA_
v2_Bead_A_barcode_94	_CGCACC_
v2_Bead_A_barcode_95	_CGAGTA_
v2_Bead_A_barcode_96	_CCTTTC_
v2_Bead_B/C_barcode_1	_CCTAAA_
v2_Bead_B/C_barcode_2	_TGGAAT_
v2_Bead_B/C_barcode_3	_TTGAGC_
v2_Bead_B/C_barcode_4	_GGGATG_
v2_Bead_B/C_barcode_5	_GTCCAA_
v2_Bead_B/C_barcode_6	_ACACAG_
v2_Bead_B/C_barcode_7	_ATGTCC_
v2_Bead_B/C_barcode_8	_ACTTTG_
v2_Bead_B/C_barcode_9	_CCGCTT_
v2_Bead_B/C_barcode_10	_TTTATT_
v2_Bead_B/C_barcode_11	_CTCCTC_
v2_Bead_B/C_barcode_12	_TGTACC_
v2_Bead_B/C_barcode_13	_CTCGCT_
v2_Bead_B/C_barcode_14	_ACCGAC_
v2_Bead_B/C_barcode_15	_GCAAAT_
v2_Bead_B/C_barcode_16	_AGTCCT_
v2_Bead_B/C_barcode_17	_GAGGGC_
v2_Bead_B/C_barcode_18	_TTACGA_
v2_Bead_B/C_barcode_19	_GTCTGG_
v2_Bead_B/C_barcode_20	_TACATA_
v2_Bead_B/C_barcode_21	_TATTGT_
v2_Bead_B/C_barcode_22	_AAGCAT_
v2_Bead_B/C_barcode_23	_TAAACT_
v2_Bead_B/C_barcode_24	_CTTGTG_
v2_Bead_B/C_barcode_25	_GTTGAT_
v2_Bead_B/C_barcode_26	_CGACTA_
v2_Bead_B/C_barcode_27	_TCTCTA_
v2_Bead_B/C_barcode_28	_CGGGAC_
v2_Bead_B/C_barcode_29	_GAAGTA_
v2_Bead_B/C_barcode_30	_AACTTT_
v2_Bead_B/C_barcode_31	_CCCTTA_
v2_Bead_B/C_barcode_32	_GGCAAC_
v2_Bead_B/C_barcode_33	_GTACTT_
v2_Bead_B/C_barcode_34	_AAGATC_
v2_Bead_B/C_barcode_35	_AGTTAA_
v2_Bead_B/C_barcode_36	_ATTCGC_
v2_Bead_B/C_barcode_37	_TAGCGG_
v2_Bead_B/C_barcode_38	_GCTTCA_
v2_Bead_B/C_barcode_39	_CTGTAT_
v2_Bead_B/C_barcode_40	_CAGAAG_
v2_Bead_B/C_barcode_41	_GATCTC_
v2_Bead_B/C_barcode_42	_CGTCGG_
v2_Bead_B/C_barcode_43	_ATGGAG_
v2_Bead_B/C_barcode_44	_CGTTTT_
v2_Bead_B/C_barcode_45	_ATGCTA_
v2_Bead_B/C_barcode_46	_ACCCGA_
v2_Bead_B/C_barcode_47	_TACCAC_
v2_Bead_B/C_barcode_48	_TCTAGG_
v2_Bead_B/C_barcode_49	_AAACCC_
v2_Bead_B/C_barcode_50	_CGCCAT_
v2_Bead_B/C_barcode_51	_TATGAA_
v2_Bead_B/C_barcode_52	_GGCGTT_
v2_Bead_B/C_barcode_53	_GCAGCC_
v2_Bead_B/C_barcode_54	_CACAGC_
v2_Bead_B/C_barcode_55	_CCATCT_
v2_Bead_B/C_barcode_56	_CATTAC_
v2_Bead_B/C_barcode_57	_GACCCT_
v2_Bead_B/C_barcode_58	_AGAGAT_
v2_Bead_B/C_barcode_59	_CTAGGC_
v2_Bead_B/C_barcode_60	_CTTTGA_
v2_Bead_B/C_barcode_61	_ATCATG_
v2_Bead_B/C_barcode_62	_CGCACA_
v2_Bead_B/C_barcode_63	_TCCTGC_
v2_Bead_B/C_barcode_64	_GGTAGA_
v2_Bead_B/C_barcode_65	_ACGACT_
v2_Bead_B/C_barcode_66	_GCCACG_
v2_Bead_B/C_barcode_67	_GGACGC_
v2_Bead_B/C_barcode_68	_GCGTTC_
v2_Bead_B/C_barcode_69	_ATAAGT_
v2_Bead_B/C_barcode_70	_CATCCA_
v2_Bead_B/C_barcode_71	_ACAATA_
v2_Bead_B/C_barcode_72	_CAACGT_
v2_Bead_B/C_barcode_73	_TAATTC_
v2_Bead_B/C_barcode_74	_AGATGG_
v2_Bead_B/C_barcode_75	_TGATCA_
v2_Bead_B/C_barcode_76	_AATACG_
v2_Bead_B/C_barcode_77	_CTGCCG_
v2_Bead_B/C_barcode_78	_AGTGTC_
v2_Bead_B/C_barcode_79	_GCGGAA_
v2_Bead_B/C_barcode_80	_TGCGAG_
v2_Bead_B/C_barcode_81	_GTATAC_
v2_Bead_B/C_barcode_82	_GTGACA_
v2_Bead_B/C_barcode_83	_TCCGCA_
v2_Bead_B/C_barcode_84	_GCTCGT_
v2_Bead_B/C_barcode_85	_GGGTGT_
v2_Bead_B/C_barcode_86	_CAAGCG_
v2_Bead_B/C_barcode_87	_ATTGCA_
v2_Bead_B/C_barcode_88	_TTGTTG_
v2_Bead_B/C_barcode_89	_TTTCAG_
v2_Bead_B/C_barcode_90	_TAGGTT_
v2_Bead_B/C_barcode_91	_TCAGGT_
v2_Bead_B/C_barcode_92	_AAGTGA_
v2_Bead_B/C_barcode_93	_TCGCCC_
v2_Bead_B/C_barcode_94	_GGTGCG_
v2_Bead_B/C_barcode_95	_TACTCG_
v2_Bead_B/C_barcode_96	_GAAAGG_
