# Supplementary material for: Dynamics of Cell Fate Decisions during Chemically Induced Multi‐Lineage Trans‐Differentiation at Single‐Cell Level
Source: Adv Sci (Weinh). 2025 Mar 7;12(17):2409642. doi: 10.1002/advs.202409642 (PMC12061290; doi:10.1002/advs.202409642)
Supplement: Supplementary file 8 — Supplemental Table 7 [file ADVS-12-2409642-s004.xlsx]

## Sheet: Table S7
Table S7
Beads primers of Microwell scATAC-seq
Primer name	Sequence (5' to 3')
Bridge oligo	CGTCGTGTAGGGAAAGAGTGTGACGCTGCCGACGA
Tn5_primer_A	5'P-CTGTCTCTTATACACATCT-NH2-3'
Tn5_primer_C	5'P-GTCTCGTGGGCTCGGAGATGTGTATAAGAGACAG
TN5_primer_B
TN5_primer_B_1	5'P-ACACTCTTTCCCTACACGACGTCCTACCAGTAGATGTGTATAAGAGACAG
TN5_primer_B_2	5'P-ACACTCTTTCCCTACACGACGGCGTTGGAGCAGATGTGTATAAGAGACAG
TN5_primer_B_3	5'P-ACACTCTTTCCCTACACGACGGATCTTACGCAGATGTGTATAAGAGACAG
TN5_primer_B_4	5'P-ACACTCTTTCCCTACACGACGCTGATGGTCAAGATGTGTATAAGAGACAG
TN5_primer_B_5	5'P-ACACTCTTTCCCTACACGACGCCGAGAATCCAGATGTGTATAAGAGACAG
TN5_primer_B_6	5'P-ACACTCTTTCCCTACACGACGGCCGCAACGAAGATGTGTATAAGAGACAG
TN5_primer_B_7	5'P-ACACTCTTTCCCTACACGACGTGAGTCTGGCAGATGTGTATAAGAGACAG
TN5_primer_B_8	5'P-ACACTCTTTCCCTACACGACGTGCGGACCTAAGATGTGTATAAGAGACAG
TN5_primer_B_9	5'P-ACACTCTTTCCCTACACGACGACGGAGGCGGAGATGTGTATAAGAGACAG
TN5_primer_B_10	5'P-ACACTCTTTCCCTACACGACGTAGATCTACTAGATGTGTATAAGAGACAG
TN5_primer_B_11	5'P-ACACTCTTTCCCTACACGACGAATTAAGACTAGATGTGTATAAGAGACAG
TN5_primer_B_12	5'P-ACACTCTTTCCCTACACGACGTTATTCATTCAGATGTGTATAAGAGACAG
TN5_primer_B_13	5'P-ACACTCTTTCCCTACACGACGTTGACTTCAGAGATGTGTATAAGAGACAG
TN5_primer_B_14	5'P-ACACTCTTTCCCTACACGACGAGAGCTATAAAGATGTGTATAAGAGACAG
TN5_primer_B_15	5'P-ACACTCTTTCCCTACACGACGCTAAGAGAAGAGATGTGTATAAGAGACAG
TN5_primer_B_16	5'P-ACACTCTTTCCCTACACGACGACTCAATAGGAGATGTGTATAAGAGACAG
TN5_primer_B_17	5'P-ACACTCTTTCCCTACACGACGCTTGCGCCGCAGATGTGTATAAGAGACAG
TN5_primer_B_18	5'P-ACACTCTTTCCCTACACGACGGGTACTGCCTAGATGTGTATAAGAGACAG
TN5_primer_B_19	5'P-ACACTCTTTCCCTACACGACGTAGAATTAACAGATGTGTATAAGAGACAG
TN5_primer_B_20	5'P-ACACTCTTTCCCTACACGACGGCCATTCTCCAGATGTGTATAAGAGACAG
TN5_primer_B_21	5'P-ACACTCTTTCCCTACACGACGTGCCGGCAGAAGATGTGTATAAGAGACAG
TN5_primer_B_22	5'P-ACACTCTTTCCCTACACGACGTTACCGAGGCAGATGTGTATAAGAGACAG
TN5_primer_B_23	5'P-ACACTCTTTCCCTACACGACGATCATATTAGAGATGTGTATAAGAGACAG
TN5_primer_B_24	5'P-ACACTCTTTCCCTACACGACGTGGTCAGCCAAGATGTGTATAAGAGACAG
TN5_primer_B_25	5'P-ACACTCTTTCCCTACACGACGACTATGCAATAGATGTGTATAAGAGACAG
TN5_primer_B_26	5'P-ACACTCTTTCCCTACACGACGCGACGCGACTAGATGTGTATAAGAGACAG
TN5_primer_B_27	5'P-ACACTCTTTCCCTACACGACGGATACGGAACAGATGTGTATAAGAGACAG
TN5_primer_B_28	5'P-ACACTCTTTCCCTACACGACGTTATCCGGATAGATGTGTATAAGAGACAG
TN5_primer_B_29	5'P-ACACTCTTTCCCTACACGACGTAGAGTAATAAGATGTGTATAAGAGACAG
TN5_primer_B_30	5'P-ACACTCTTTCCCTACACGACGGCAGGTCCGTAGATGTGTATAAGAGACAG
TN5_primer_B_31	5'P-ACACTCTTTCCCTACACGACGTCGGCCTTACAGATGTGTATAAGAGACAG
TN5_primer_B_32	5'P-ACACTCTTTCCCTACACGACGAGAACGTCTCAGATGTGTATAAGAGACAG
TN5_primer_B_33	5'P-ACACTCTTTCCCTACACGACGCCAGTTCCAAAGATGTGTATAAGAGACAG
TN5_primer_B_34	5'P-ACACTCTTTCCCTACACGACGACTTAACCTTAGATGTGTATAAGAGACAG
TN5_primer_B_35	5'P-ACACTCTTTCCCTACACGACGCAACCGCTAAAGATGTGTATAAGAGACAG
TN5_primer_B_36	5'P-ACACTCTTTCCCTACACGACGGACCTTGATAAGATGTGTATAAGAGACAG
TN5_primer_B_37	5'P-ACACTCTTTCCCTACACGACGTCTGATACCAAGATGTGTATAAGAGACAG
TN5_primer_B_38	5'P-ACACTCTTTCCCTACACGACGGAAGATCGAGAGATGTGTATAAGAGACAG
TN5_primer_B_39	5'P-ACACTCTTTCCCTACACGACGAAGAAGCTAGAGATGTGTATAAGAGACAG
TN5_primer_B_40	5'P-ACACTCTTTCCCTACACGACGTCCGGCCTCGAGATGTGTATAAGAGACAG
TN5_primer_B_41	5'P-ACACTCTTTCCCTACACGACGAGAGAAGGTTAGATGTGTATAAGAGACAG
TN5_primer_B_42	5'P-ACACTCTTTCCCTACACGACGCATACTCCGAAGATGTGTATAAGAGACAG
TN5_primer_B_43	5'P-ACACTCTTTCCCTACACGACGGCTAACTTGCAGATGTGTATAAGAGACAG
TN5_primer_B_44	5'P-ACACTCTTTCCCTACACGACGGGCTGAGCTCAGATGTGTATAAGAGACAG
TN5_primer_B_45	5'P-ACACTCTTTCCCTACACGACGCCGATTCCTGAGATGTGTATAAGAGACAG
TN5_primer_B_46	5'P-ACACTCTTTCCCTACACGACGACCGCCAACCAGATGTGTATAAGAGACAG
TN5_primer_B_47	5'P-ACACTCTTTCCCTACACGACGATAAGGAGCAAGATGTGTATAAGAGACAG
TN5_primer_B_48	5'P-ACACTCTTTCCCTACACGACGCGAACGCCGGAGATGTGTATAAGAGACAG
TN5_primer_B_49	5'P-ACACTCTTTCCCTACACGACGGGTATGCTTGAGATGTGTATAAGAGACAG
TN5_primer_B_50	5'P-ACACTCTTTCCCTACACGACGAACCTGCGTAAGATGTGTATAAGAGACAG
TN5_primer_B_51	5'P-ACACTCTTTCCCTACACGACGGGCAGACGCCAGATGTGTATAAGAGACAG
TN5_primer_B_52	5'P-ACACTCTTTCCCTACACGACGTAGCCGTCATAGATGTGTATAAGAGACAG
TN5_primer_B_53	5'P-ACACTCTTTCCCTACACGACGCTAGTAGTCTAGATGTGTATAAGAGACAG
TN5_primer_B_54	5'P-ACACTCTTTCCCTACACGACGACGCGAGATTAGATGTGTATAAGAGACAG
TN5_primer_B_55	5'P-ACACTCTTTCCCTACACGACGGGTATCCGCCAGATGTGTATAAGAGACAG
TN5_primer_B_56	5'P-ACACTCTTTCCCTACACGACGAACTAGGCGCAGATGTGTATAAGAGACAG
TN5_primer_B_57	5'P-ACACTCTTTCCCTACACGACGTCGCTAAGCAAGATGTGTATAAGAGACAG
TN5_primer_B_58	5'P-ACACTCTTTCCCTACACGACGTATATACTAAAGATGTGTATAAGAGACAG
TN5_primer_B_59	5'P-ACACTCTTTCCCTACACGACGACTTGCTAGAAGATGTGTATAAGAGACAG
TN5_primer_B_60	5'P-ACACTCTTTCCCTACACGACGAACCATTGGAAGATGTGTATAAGAGACAG
TN5_primer_B_61	5'P-ACACTCTTTCCCTACACGACGTCGCGGTTGGAGATGTGTATAAGAGACAG
TN5_primer_B_62	5'P-ACACTCTTTCCCTACACGACGCGTAGTTACCAGATGTGTATAAGAGACAG
TN5_primer_B_63	5'P-ACACTCTTTCCCTACACGACGTCCAATCATCAGATGTGTATAAGAGACAG
TN5_primer_B_64	5'P-ACACTCTTTCCCTACACGACGAATCGATAATAGATGTGTATAAGAGACAG
TN5_primer_B_65	5'P-ACACTCTTTCCCTACACGACGCCATTATCTAAGATGTGTATAAGAGACAG
TN5_primer_B_66	5'P-ACACTCTTTCCCTACACGACGTCAACGTAAGAGATGTGTATAAGAGACAG
TN5_primer_B_67	5'P-ACACTCTTTCCCTACACGACGTCTAATAGTAAGATGTGTATAAGAGACAG
TN5_primer_B_68	5'P-ACACTCTTTCCCTACACGACGGATCGCTTCTAGATGTGTATAAGAGACAG
TN5_primer_B_69	5'P-ACACTCTTTCCCTACACGACGCTAACTAGATAGATGTGTATAAGAGACAG
TN5_primer_B_70	5'P-ACACTCTTTCCCTACACGACGGCTGGAACTTAGATGTGTATAAGAGACAG
TN5_primer_B_71	5'P-ACACTCTTTCCCTACACGACGAGGTTAGTTCAGATGTGTATAAGAGACAG
TN5_primer_B_72	5'P-ACACTCTTTCCCTACACGACGCATTCGACGGAGATGTGTATAAGAGACAG
TN5_primer_B_73	5'P-ACACTCTTTCCCTACACGACGCATTCAATCAAGATGTGTATAAGAGACAG
TN5_primer_B_74	5'P-ACACTCTTTCCCTACACGACGCGGATTAGAAAGATGTGTATAAGAGACAG
TN5_primer_B_75	5'P-ACACTCTTTCCCTACACGACGATCGGCTATCAGATGTGTATAAGAGACAG
TN5_primer_B_76	5'P-ACACTCTTTCCCTACACGACGACGAAGTCAAAGATGTGTATAAGAGACAG
TN5_primer_B_77	5'P-ACACTCTTTCCCTACACGACGTTACCTCGACAGATGTGTATAAGAGACAG
TN5_primer_B_78	5'P-ACACTCTTTCCCTACACGACGGGAGGATAGCAGATGTGTATAAGAGACAG
TN5_primer_B_79	5'P-ACACTCTTTCCCTACACGACGGGCTCTCTATAGATGTGTATAAGAGACAG
TN5_primer_B_80	5'P-ACACTCTTTCCCTACACGACGCGGTCAAGAAAGATGTGTATAAGAGACAG
TN5_primer_B_81	5'P-ACACTCTTTCCCTACACGACGCGCTCCTAACAGATGTGTATAAGAGACAG
TN5_primer_B_82	5'P-ACACTCTTTCCCTACACGACGATCCATGACTAGATGTGTATAAGAGACAG
TN5_primer_B_83	5'P-ACACTCTTTCCCTACACGACGAACCTGGTCTAGATGTGTATAAGAGACAG
TN5_primer_B_84	5'P-ACACTCTTTCCCTACACGACGGGTACCGGCAAGATGTGTATAAGAGACAG
TN5_primer_B_85	5'P-ACACTCTTTCCCTACACGACGAAGCCAGTTAAGATGTGTATAAGAGACAG
TN5_primer_B_86	5'P-ACACTCTTTCCCTACACGACGTCTTGCCGACAGATGTGTATAAGAGACAG
TN5_primer_B_87	5'P-ACACTCTTTCCCTACACGACGAAGACCGTTGAGATGTGTATAAGAGACAG
TN5_primer_B_88	5'P-ACACTCTTTCCCTACACGACGAGGTTAGCATAGATGTGTATAAGAGACAG
TN5_primer_B_89	5'P-ACACTCTTTCCCTACACGACGTTCGCCTCCAAGATGTGTATAAGAGACAG
TN5_primer_B_90	5'P-ACACTCTTTCCCTACACGACGAGAGCCAAGGAGATGTGTATAAGAGACAG
TN5_primer_B_91	5'P-ACACTCTTTCCCTACACGACGAATACCATCCAGATGTGTATAAGAGACAG
TN5_primer_B_92	5'P-ACACTCTTTCCCTACACGACGAGCTCTCCTCAGATGTGTATAAGAGACAG
TN5_primer_B_93	5'P-ACACTCTTTCCCTACACGACGAGCTTATCCGAGATGTGTATAAGAGACAG
TN5_primer_B_94	5'P-ACACTCTTTCCCTACACGACGCATCTCTGCAAGATGTGTATAAGAGACAG
TN5_primer_B_95	5'P-ACACTCTTTCCCTACACGACGACCTGGCCAAAGATGTGTATAAGAGACAG
TN5_primer_B_96	5'P-ACACTCTTTCCCTACACGACGTAACTGGTTAAGATGTGTATAAGAGACAG
I7 adaptor primer	GTCTCGTGGGCTCGG
MGI-P5 primer	5'P-GAACGACATGGCTACGATCCGAC
MGI 2100 primer P7	TGTGAGCCAAGGAGTTGTTGTCTTC
MGI 2100 primer P5	5'P-GAACGACATGGCTACGATCCGAC
MGI-P7 primer
MGI N7_Primer_01	TGTGAGCCAAGGAGTTGTTGTCTTATCGGACCTAGTCTCGTGGGCTCGG
MGI N7_Primer_02	TGTGAGCCAAGGAGTTGTTGTCTTGATTCCGTCCGTCTCGTGGGCTCGG
MGI N7_Primer_03	TGTGAGCCAAGGAGTTGTTGTCTTCGGCAGTAAGGTCTCGTGGGCTCGG
MGI N7_Primer_04	TGTGAGCCAAGGAGTTGTTGTCTTTCAATTAGGTGTCTCGTGGGCTCGG
MGI N7_Primer_05	TGTGAGCCAAGGAGTTGTTGTCTTCGGATACGAAGTCTCGTGGGCTCGG
MGI N7_Primer_06	TGTGAGCCAAGGAGTTGTTGTCTTGCTCGTTACCGTCTCGTGGGCTCGG
MGI N7_Primer_07	TGTGAGCCAAGGAGTTGTTGTCTTTTATACGTTGGTCTCGTGGGCTCGG
MGI N7_Primer_08	TGTGAGCCAAGGAGTTGTTGTCTTAACGCGACGTGTCTCGTGGGCTCGG
MGI N7_Primer_09	TGTGAGCCAAGGAGTTGTTGTCTTGCTAGCAGAAGTCTCGTGGGCTCGG
MGI N7_Primer_10	TGTGAGCCAAGGAGTTGTTGTCTTCTATCTTCCTGTCTCGTGGGCTCGG
MGI N7_Primer_11	TGTGAGCCAAGGAGTTGTTGTCTTAAGCAAGAGCGTCTCGTGGGCTCGG
MGI N7_Primer_12	TGTGAGCCAAGGAGTTGTTGTCTTTGCGTGCTTGGTCTCGTGGGCTCGG
MGI N7_Primer_13	TGTGAGCCAAGGAGTTGTTGTCTTCGGATTGCCGGTCTCGTGGGCTCGG
MGI N7_Primer_14	TGTGAGCCAAGGAGTTGTTGTCTTGAATCCTGATGTCTCGTGGGCTCGG
MGI N7_Primer_15	TGTGAGCCAAGGAGTTGTTGTCTTTCTGGAATGAGTCTCGTGGGCTCGG
MGI N7_Primer_16	TGTGAGCCAAGGAGTTGTTGTCTTATCCAGCATCGTCTCGTGGGCTCGG
MGI N7_Primer_25	TGTGAGCCAAGGAGTTGTTGTCTTTTGTCCTCTAGTCTCGTGGGCTCGG
MGI N7_Primer_26	TGTGAGCCAAGGAGTTGTTGTCTTATTCGCTAGGGTCTCGTGGGCTCGG
MGI N7_Primer_28	TGTGAGCCAAGGAGTTGTTGTCTTACAGCTCAGCGTCTCGTGGGCTCGG
MGI N7_Primer_29	TGTGAGCCAAGGAGTTGTTGTCTTTATCTAGGTTGTCTCGTGGGCTCGG
MGI N7_Primer_30	TGTGAGCCAAGGAGTTGTTGTCTTGAGATGGCAAGTCTCGTGGGCTCGG
MGI N7_Primer_32	TGTGAGCCAAGGAGTTGTTGTCTTGCCGATAGCGGTCTCGTGGGCTCGG
MGI N7_Primer_33	TGTGAGCCAAGGAGTTGTTGTCTTCCATCGTTGCGTCTCGTGGGCTCGG
MGI N7_Primer_34	TGTGAGCCAAGGAGTTGTTGTCTTTGAACGATTAGTCTCGTGGGCTCGG
MGI N7_Primer_35	TGTGAGCCAAGGAGTTGTTGTCTTTAGAGCGAACGTCTCGTGGGCTCGG
MGI N7_Primer_36	TGTGAGCCAAGGAGTTGTTGTCTTATGTGTGAGAGTCTCGTGGGCTCGG
MGI N7_Primer_37	TGTGAGCCAAGGAGTTGTTGTCTTATCCTAACAGGTCTCGTGGGCTCGG
MGI N7_Primer_38	TGTGAGCCAAGGAGTTGTTGTCTTCGCGTCTGCGGTCTCGTGGGCTCGG
MGI N7_Primer_39	TGTGAGCCAAGGAGTTGTTGTCTTGATGATCCTTGTCTCGTGGGCTCGG
MGI N7_Primer_41	TGTGAGCCAAGGAGTTGTTGTCTTATGCATCTAAGTCTCGTGGGCTCGG
MGI N7_Primer_42	TGTGAGCCAAGGAGTTGTTGTCTTAGCTCTGGACGTCTCGTGGGCTCGG
MGI N7_Primer_43	TGTGAGCCAAGGAGTTGTTGTCTTCTATCACGTGGTCTCGTGGGCTCGG
MGI N7_Primer_44	TGTGAGCCAAGGAGTTGTTGTCTTGGACTAGTGGGTCTCGTGGGCTCGG
MGI N7_Primer_45	TGTGAGCCAAGGAGTTGTTGTCTTGCCAAGTCCAGTCTCGTGGGCTCGG
MGI N7_Primer_46	TGTGAGCCAAGGAGTTGTTGTCTTCCTGTCAAGCGTCTCGTGGGCTCGG
MGI N7_Primer_47	TGTGAGCCAAGGAGTTGTTGTCTTTAGAGGTCTTGTCTCGTGGGCTCGG
MGI N7_Primer_48	TGTGAGCCAAGGAGTTGTTGTCTTTATGGCAACTGTCTCGTGGGCTCGG
MGI N7_Primer_49	TGTGAGCCAAGGAGTTGTTGTCTTCTGCGTACATGTCTCGTGGGCTCGG
MGI N7_Primer_50	TGTGAGCCAAGGAGTTGTTGTCTTATCTCATTAAGTCTCGTGGGCTCGG
MGI N7_Primer_51	TGTGAGCCAAGGAGTTGTTGTCTTAAGTGGCGCAGTCTCGTGGGCTCGG
MGI N7_Primer_52	TGTGAGCCAAGGAGTTGTTGTCTTGGCCTTAATGGTCTCGTGGGCTCGG
MGI N7_Primer_53	TGTGAGCCAAGGAGTTGTTGTCTTTCTGAGGCGGGTCTCGTGGGCTCGG
MGI N7_Primer_55	TGTGAGCCAAGGAGTTGTTGTCTTGATAACCGGCGTCTCGTGGGCTCGG
MGI N7_Primer_56	TGTGAGCCAAGGAGTTGTTGTCTTTCAATATTCCGTCTCGTGGGCTCGG
MGI N7_Primer_57	TGTGAGCCAAGGAGTTGTTGTCTTTCCGTTGAATGTCTCGTGGGCTCGG
MGI N7_Primer_58	TGTGAGCCAAGGAGTTGTTGTCTTCAGTACAGTTGTCTCGTGGGCTCGG
MGI N7_Primer_59	TGTGAGCCAAGGAGTTGTTGTCTTATTGAGGTACGTCTCGTGGGCTCGG
MGI N7_Primer_60	TGTGAGCCAAGGAGTTGTTGTCTTATTAGAAGTCGTCTCGTGGGCTCGG
MGI N7_Primer_61	TGTGAGCCAAGGAGTTGTTGTCTTCAACGCTTCAGTCTCGTGGGCTCGG
MGI N7_Primer_62	TGTGAGCCAAGGAGTTGTTGTCTTGGATCGCACGGTCTCGTGGGCTCGG
MGI N7_Primer_63	TGTGAGCCAAGGAGTTGTTGTCTTTGCCTTCCGAGTCTCGTGGGCTCGG
MGI N7_Primer_64	TGTGAGCCAAGGAGTTGTTGTCTTGCGACATCGGGTCTCGTGGGCTCGG
MGI N7_Primer_65	TGTGAGCCAAGGAGTTGTTGTCTTCATTCTAAGTGTCTCGTGGGCTCGG
MGI N7_Primer_66	TGTGAGCCAAGGAGTTGTTGTCTTCAGGCTTGGAGTCTCGTGGGCTCGG
MGI N7_Primer_67	TGTGAGCCAAGGAGTTGTTGTCTTATCATCGTCTGTCTCGTGGGCTCGG
MGI N7_Primer_68	TGTGAGCCAAGGAGTTGTTGTCTTGTCTTGTGAGGTCTCGTGGGCTCGG
MGI N7_Primer_69	TGTGAGCCAAGGAGTTGTTGTCTTAGTAGGAACGGTCTCGTGGGCTCGG
MGI N7_Primer_70	TGTGAGCCAAGGAGTTGTTGTCTTTCACAACCACGTCTCGTGGGCTCGG
MGI N7_Primer_71	TGTGAGCCAAGGAGTTGTTGTCTTGCAGGCCTTCGTCTCGTGGGCTCGG
MGI N7_Primer_72	TGTGAGCCAAGGAGTTGTTGTCTTTGGCAAGCTAGTCTCGTGGGCTCGG
MGI N7_Primer_73	TGTGAGCCAAGGAGTTGTTGTCTTGAGCATTGTCGTCTCGTGGGCTCGG
MGI N7_Primer_74	TGTGAGCCAAGGAGTTGTTGTCTTTGTGATTAGCGTCTCGTGGGCTCGG
MGI N7_Primer_75	TGTGAGCCAAGGAGTTGTTGTCTTCCTATGGACTGTCTCGTGGGCTCGG
MGI N7_Primer_76	TGTGAGCCAAGGAGTTGTTGTCTTTAGGCGATAGGTCTCGTGGGCTCGG
MGI N7_Primer_77	TGTGAGCCAAGGAGTTGTTGTCTTAGACCACGATGTCTCGTGGGCTCGG
MGI N7_Primer_78	TGTGAGCCAAGGAGTTGTTGTCTTGTATTAGCCAGTCTCGTGGGCTCGG
MGI N7_Primer_79	TGTGAGCCAAGGAGTTGTTGTCTTCTCTGCACTGGTCTCGTGGGCTCGG
MGI N7_Primer_80	TGTGAGCCAAGGAGTTGTTGTCTTACCAGCCTGAGTCTCGTGGGCTCGG
MGI N7_Primer_81	TGTGAGCCAAGGAGTTGTTGTCTTGCGTGAGTATGTCTCGTGGGCTCGG
MGI N7_Primer_82	TGTGAGCCAAGGAGTTGTTGTCTTCGCGGAGCATGTCTCGTGGGCTCGG
MGI N7_Primer_83	TGTGAGCCAAGGAGTTGTTGTCTTCAAGTTCACAGTCTCGTGGGCTCGG
MGI N7_Primer_84	TGTGAGCCAAGGAGTTGTTGTCTTAGCACCTCTCGTCTCGTGGGCTCGG
MGI N7_Primer_85	TGTGAGCCAAGGAGTTGTTGTCTTTTACAGTGCAGTCTCGTGGGCTCGG
MGI N7_Primer_86	TGTGAGCCAAGGAGTTGTTGTCTTTTGCCTAGGCGTCTCGTGGGCTCGG
MGI N7_Primer_87	TGTGAGCCAAGGAGTTGTTGTCTTGCTATGATGGGTCTCGTGGGCTCGG
MGI N7_Primer_88	TGTGAGCCAAGGAGTTGTTGTCTTAATTACCATGGTCTCGTGGGCTCGG
MGI N7_Primer_89	TGTGAGCCAAGGAGTTGTTGTCTTAGACATGGTGGTCTCGTGGGCTCGG
MGI N7_Primer_90	TGTGAGCCAAGGAGTTGTTGTCTTCCAGACATATGTCTCGTGGGCTCGG
MGI N7_Primer_91	TGTGAGCCAAGGAGTTGTTGTCTTACGCTTCCTTGTCTCGTGGGCTCGG
MGI N7_Primer_92	TGTGAGCCAAGGAGTTGTTGTCTTGACGTCTTGAGTCTCGTGGGCTCGG
MGI N7_Primer_93	TGTGAGCCAAGGAGTTGTTGTCTTTACTGAGCGGGTCTCGTGGGCTCGG
MGI N7_Primer_94	TGTGAGCCAAGGAGTTGTTGTCTTTGTACACACCGTCTCGTGGGCTCGG
MGI N7_Primer_95	TGTGAGCCAAGGAGTTGTTGTCTTCTTACGTGAAGTCTCGTGGGCTCGG
MGI N7_Primer_96	TGTGAGCCAAGGAGTTGTTGTCTTGTGTGGAACCGTCTCGTGGGCTCGG
MGI N7_Primer_97	TGTGAGCCAAGGAGTTGTTGTCTTAAGAATACCTGTCTCGTGGGCTCGG
MGI N7_Primer_98	TGTGAGCCAAGGAGTTGTTGTCTTGTTGCATTCGGTCTCGTGGGCTCGG
MGI N7_Primer_99	TGTGAGCCAAGGAGTTGTTGTCTTCGCCGTTGAAGTCTCGTGGGCTCGG
MGI N7_Primer_100	TGTGAGCCAAGGAGTTGTTGTCTTTTCCGCCGAGGTCTCGTGGGCTCGG
MGI N7_Primer_101	TGTGAGCCAAGGAGTTGTTGTCTTCCATTACCGTGTCTCGTGGGCTCGG
MGI N7_Primer_102	TGTGAGCCAAGGAGTTGTTGTCTTACGTCGGATCGTCTCGTGGGCTCGG
MGI N7_Primer_103	TGTGAGCCAAGGAGTTGTTGTCTTTGTATCGTGAGTCTCGTGGGCTCGG
MGI N7_Primer_104	TGTGAGCCAAGGAGTTGTTGTCTTGAAGAGAATCGTCTCGTGGGCTCGG
MGI N7_Primer_114	TGTGAGCCAAGGAGTTGTTGTCTTCTGACTCTGGGTCTCGTGGGCTCGG
MGI N7_Primer_115	TGTGAGCCAAGGAGTTGTTGTCTTACTGCCTGTTGTCTCGTGGGCTCGG
MGI N7_Primer_116	TGTGAGCCAAGGAGTTGTTGTCTTGTCATGGAGCGTCTCGTGGGCTCGG
MGI N7_Primer_117	TGTGAGCCAAGGAGTTGTTGTCTTGGATAGACATGTCTCGTGGGCTCGG
MGI N7_Primer_121	TGTGAGCCAAGGAGTTGTTGTCTTTTGATCAAGGGTCTCGTGGGCTCGG
MGI N7_Primer_122	TGTGAGCCAAGGAGTTGTTGTCTTTGCCACTTCCGTCTCGTGGGCTCGG
MGI N7_Primer_123	TGTGAGCCAAGGAGTTGTTGTCTTGTAGAATGTTGTCTCGTGGGCTCGG
MGI N7_Primer_124	TGTGAGCCAAGGAGTTGTTGTCTTGACTCGCGTCGTCTCGTGGGCTCGG
MGI N7_Primer_125	TGTGAGCCAAGGAGTTGTTGTCTTAGTGTTATAGGTCTCGTGGGCTCGG
MGI N7_Primer_126	TGTGAGCCAAGGAGTTGTTGTCTTACACGAGACTGTCTCGTGGGCTCGG
MGI N7_Primer_127	TGTGAGCCAAGGAGTTGTTGTCTTCATAGGCCGAGTCTCGTGGGCTCGG
MGI N7_Primer_128	TGTGAGCCAAGGAGTTGTTGTCTTCCGTCTGCAAGTCTCGTGGGCTCGG
custom 2.0 read 1 sequencing primer 1	CGCCGACGCACAGGGTGCCTCGACCGCATGGCGCGGAACCATGGTTCCGCGCCCGCGGAAGCAGTGGTATCAACGCAGAGTACGT
custom 2.0 read 1 sequencing primer 2	CATGCGGTCGAGGCACCCTGTGCGTCGGCGGGCTGCATGCCGGCATGCAGCCCCGCGGAAGCAGTGGTATCAACGCAGAGTACGT
