# Supplementary material for: Dynamics of Cell Fate Decisions during Chemically Induced Multi‐Lineage Trans‐Differentiation at Single‐Cell Level
Source: Adv Sci (Weinh). 2025 Mar 7;12(17):2409642. doi: 10.1002/advs.202409642 (PMC12061290; doi:10.1002/advs.202409642)
Supplement: Supplementary file 9 — Supplemental Table 8 [file ADVS-12-2409642-s007.xlsx]

## Sheet: Table S8
	Table S8
	Oligonucleotides list of Microwell scRNA-seq
	TSO LNA primer	AAGCAGTGGTATCAACGCAGAGTGAATrGrG+G
	TSO-PCR primer	AAGCAGTGGTATCAACGCAGAGT
	P5 primer for illumina	AATGATACGGCGACCACCGAGATCTACACGCCTGTCCGCGGAAGCAGTGGTATCAACGCAGAGT*A*C
	2100 primer P5 for Illumina	AATGATACGGCGACCACCGA
	2100 primer P7 for Illumina	CAAGCAGAAGACGGCATACGA
	Read1 SeqA-GT	GCCTGTCCGCGGAAGCAGTGGTATCAACGCAGAGTACGT
	TSO-oligodT	AAGCAGTGGTATCAACGCAGAGTACGTTTTTTTTTTTTTTTTTTTTTTTTTTTTTTTVN
	Indexed P7
	N701	CAAGCAGAAGACGGCATACGAGATTAAGGCGAGTCTCGTGGGCTCGG
	N702	CAAGCAGAAGACGGCATACGAGATCGTACTAGGTCTCGTGGGCTCGG
	N703	CAAGCAGAAGACGGCATACGAGATAGGCAGAAGTCTCGTGGGCTCGG
	N704	CAAGCAGAAGACGGCATACGAGATTCCTGAGCGTCTCGTGGGCTCGG
	N705	CAAGCAGAAGACGGCATACGAGATGGACTCCTGTCTCGTGGGCTCGG
	N706	CAAGCAGAAGACGGCATACGAGATTAGGCATGGTCTCGTGGGCTCGG
	N707	CAAGCAGAAGACGGCATACGAGATCTCTCTACGTCTCGTGGGCTCGG
	N708	CAAGCAGAAGACGGCATACGAGATCAGAGAGGGTCTCGTGGGCTCGG
	N709	CAAGCAGAAGACGGCATACGAGATGCTACGCTGTCTCGTGGGCTCGG
	N710	CAAGCAGAAGACGGCATACGAGATCGAGGCTGGTCTCGTGGGCTCGG
	N711	CAAGCAGAAGACGGCATACGAGATAAGAGGCAGTCTCGTGGGCTCGG
	N712	CAAGCAGAAGACGGCATACGAGATGTAGAGGAGTCTCGTGGGCTCGG
	N801	CAAGCAGAAGACGGCATACGAGATTAAGGCGAGTCTCGTGGGCTCGG
	N802	CAAGCAGAAGACGGCATACGAGATCGTACTAGGTCTCGTGGGCTCGG
	N803	CAAGCAGAAGACGGCATACGAGATAGGCAGAAGTCTCGTGGGCTCGG
	N804	CAAGCAGAAGACGGCATACGAGATTCCTGAGCGTCTCGTGGGCTCGG
	N805	CAAGCAGAAGACGGCATACGAGATGGACTCCTGTCTCGTGGGCTCGG
	N806	CAAGCAGAAGACGGCATACGAGATTAGGCATGGTCTCGTGGGCTCGG
	N807	CAAGCAGAAGACGGCATACGAGATCTCTCTACGTCTCGTGGGCTCGG
	N808	CAAGCAGAAGACGGCATACGAGATCGAGGCTGGTCTCGTGGGCTCGG
	N809	CAAGCAGAAGACGGCATACGAGATAAGAGGCAGTCTCGTGGGCTCGG
	N810	CAAGCAGAAGACGGCATACGAGATGTAGAGGAGTCTCGTGGGCTCGG
	N811	CAAGCAGAAGACGGCATACGAGATGCTCATGAGTCTCGTGGGCTCGG
	N812	CAAGCAGAAGACGGCATACGAGATATCTCAGGGTCTCGTGGGCTCGG
	N813	CAAGCAGAAGACGGCATACGAGATACTCGCTAGTCTCGTGGGCTCGG
	N814	CAAGCAGAAGACGGCATACGAGATGGAGCTACGTCTCGTGGGCTCGG
	N815	CAAGCAGAAGACGGCATACGAGATGCGTAGTAGTCTCGTGGGCTCGG
	N816	CAAGCAGAAGACGGCATACGAGATCGGAGCCTGTCTCGTGGGCTCGG
	N817	CAAGCAGAAGACGGCATACGAGATTACGCTGCGTCTCGTGGGCTCGG
	N818	CAAGCAGAAGACGGCATACGAGATATGCGCAGGTCTCGTGGGCTCGG
	N819	CAAGCAGAAGACGGCATACGAGATTAGCGCTCGTCTCGTGGGCTCGG
	N820	CAAGCAGAAGACGGCATACGAGATACTGAGCGGTCTCGTGGGCTCGG
	N821	CAAGCAGAAGACGGCATACGAGATCCTAAGACGTCTCGTGGGCTCGG
	N822	CAAGCAGAAGACGGCATACGAGATCGATCAGTGTCTCGTGGGCTCGG
	N823	CAAGCAGAAGACGGCATACGAGATTGCAGCTAGTCTCGTGGGCTCGG
	N824	CAAGCAGAAGACGGCATACGAGATTCGACGTCGTCTCGTGGGCTCGG
